# Supplementary material for: Enhanced taxonomy annotation of antiviral activity data from ChEMBL
Source: Database (Oxford). 2019 Feb 8;2019:bay139. doi: 10.1093/database/bay139 (PMC6367519; doi:10.1093/database/bay139)
Supplement: Supplementary Data [file bay139_supp.zip]

Archive with 22 entries (21 files):
- Supplementary file 18/SF18.txt
- Supplementary file 18/SF18_mysql_dumps.tar.bz2
- Supplementary file 18/
- SF01_ViralChEMBL_schema.png
- SF2_PathogenList.csv
- SF3_ao_list.csv
- SF4_to_list.csv
- SF05_Dictionary.csv
- SF06_AssayExtraction.py
- SF07_Standardizer.xml
- SF08_standard_types_units_summary.csv
- SF09_ActivityStandardization.sql
- SF10_substring2speciesID.csv
- SF11_NamePairs.csv
- SF12_AssayMapping.py
- SF13_taxIDassignment.tar.gz
- SF14_testing_heatmap.tiff
- SF16_Figure7b_ColourLegend.tif
- SF18.txt
- SF15_functional_groups_analysis.xlsx
- SF17_ViralChEMBL_dataset.csv.tar.bz2
- Supplementary Information.docx
