# Supplementary material for: Enhanced taxonomy annotation of antiviral activity data from ChEMBL
Source: Database (Oxford). 2019 Feb 8;2019:bay139. doi: 10.1093/database/bay139 (PMC6367519; doi:10.1093/database/bay139)
Supplement: Supplementary Data [file bay139_supp.zip › Supplementary file 18/SF18.txt]

Due to limits of submission system, SQL dump file of the database (117.4 MB) is located at 

http://qsar.chem.msu.ru/~dmitry_o/SF18_mysql_dumps.tar.bz2

If it is acceptable for the Journal to host it on its website, we encourage the publisher to copy this file there.
