# Supplementary material for: Enhanced taxonomy annotation of antiviral activity data from ChEMBL
Source: Database (Oxford). 2019 Feb 8;2019:bay139. doi: 10.1093/database/bay139 (PMC6367519; doi:10.1093/database/bay139)
Supplement: Supplementary Data [file bay139_supp.zip › SF2_PathogenList.csv]

species_id	species_name	genus_id	path_flag
480	Human herpesvirus 1	1882	1
481	Human herpesvirus 2	1882	1
483	Macacine herpesvirus 1	1882	1
487	Saimiriine herpesvirus 1	1882	4
503	Human herpesvirus 3	1884	1
505	Suid herpesvirus 1	1884	4
509	Human herpesvirus 5	1885	1
518	Human herpesvirus 6A	1888	1
519	Human herpesvirus 6B	1888	1
520	Human herpesvirus 7	1888	1
527	Human herpesvirus 4	1890	1
548	Human herpesvirus 8	1893	1
571	Mammalian 1 bornavirus	1903	1
577	Bundibugyo ebolavirus	1905	1
578	Reston ebolavirus	1905	1
579	Sudan ebolavirus	1905	1
580	Tai Forest ebolavirus	1905	1
581	Zaire ebolavirus	1905	1
582	Marburg marburgvirus	1906	1
596	Newcastle disease virus	1910	1
598	Hendra virus	1912	1
599	Nipah virus	1912	1
600	Canine distemper virus	1913	4
602	Measles virus	1913	1
607	Human parainfluenza virus 1	1914	1
608	Human parainfluenza virus 3	1914	1
611	Human parainfluenza virus 2	1915	2
612	Human parainfluenza virus 4	1915	2
614	Mumps virus	1915	2
615	Parainfluenza virus 5	1915	4
617	Simian virus 41	1915	4
618	Avian metapneumovirus	1916	4
619	Human metapneumovirus	1916	1
621	Human respiratory syncytial virus	1917	1
637	Aravan virus	1920	1
638	Australian bat lyssavirus	1920	1
639	Bokeloh bat lyssavirus	1920	1
640	Duvenhage virus	1920	1
641	European bat lyssavirus 1	1920	1
642	European bat lyssavirus 2	1920	1
643	Ikoma lyssavirus	1920	1
644	Irkut virus	1920	1
645	Khujand virus	1920	1
646	Lagos bat virus	1920	1
647	Mokola virus	1920	1
648	Rabies virus	1920	1
649	Shimoni bat virus	1920	1
650	West Caucasian bat virus	1920	1
686	Chandipura virus	1929	2
687	Cocal virus	1929	4
688	Isfahan virus	1929	2
689	Maraba virus	1929	4
690	Piry virus	1929	1
691	Vesicular stomatitis Alagoas virus	1929	4
692	Vesicular stomatitis Indiana virus	1929	1
693	Vesicular stomatitis New Jersey virus	1929	4
698	Alphacoronavirus 1	1931	1
699	Human coronavirus 229E	1931	1
700	Human coronavirus NL63	1931	1
701	Miniopterus bat coronavirus 1	1931	1
702	Miniopterus bat coronavirus HKU8	1931	1
703	Porcine epidemic diarrhea virus	1931	1
704	Rhinolophus bat coronavirus HKU2	1931	1
705	Scotophilus bat coronavirus 512	1931	1
706	Betacoronavirus 1	1932	1
707	Human coronavirus HKU1	1932	1
708	Murine coronavirus	1932	1
709	Pipistrellus bat coronavirus HKU5	1932	1
710	Rousettus bat coronavirus HKU9	1932	1
711	Severe acute respiratory syndrome-related coronavirus	1932	1
712	Tylonycteris bat coronavirus HKU4	1932	1
713	Bulbul coronavirus HKU11	1933	1
714	Munia coronavirus HKU13	1933	1
715	Thrush coronavirus HKU12	1933	1
716	Avian coronavirus	1934	1
717	Beluga whale coronavirus SW1	1934	1
718	White bream virus	1935	1
719	Bovine torovirus	1936	1
720	Equine torovirus	1936	1
721	Human torovirus	1936	1
722	Porcine torovirus	1936	1
752	Equine rhinitis A virus	1943	4
753	Foot-and-mouth disease virus	1943	4
757	Cardiovirus A	1947	2
758	Cardiovirus B	1947	4
760	Cosavirus A	1948	2
762	Enterovirus A	1950	1
763	Enterovirus B	1950	1
764	Enterovirus C	1950	1
765	Enterovirus D	1950	4
766	Enterovirus E	1950	4
771	Rhinovirus A	1950	1
772	Rhinovirus B	1950	1
773	Rhinovirus C	1950	1
774	Erbovirus A	1951	4
776	Hepatovirus A	1953	1
778	Aichivirus A	1955	2
779	Aichivirus B	1955	2
780	Aichivirus C	1955	2
786	Parechovirus A	1961	1
787	Parechovirus B	1961	1
792	Salivirus A	1966	2
1053	Bovine atadenovirus D	2003	1
1054	Duck atadenovirus A	2003	1
1055	Ovine atadenovirus D	2003	1
1056	Possum atadenovirus A	2003	1
1057	Snake atadenovirus A	2003	1
1058	Falcon aviadenovirus A	2004	1
1059	Fowl aviadenovirus A	2004	1
1060	Fowl aviadenovirus B	2004	1
1061	Fowl aviadenovirus C	2004	1
1062	Fowl aviadenovirus D	2004	1
1063	Fowl aviadenovirus E	2004	1
1064	Goose aviadenovirus A	2004	1
1065	Turkey aviadenovirus B	2004	1
1066	Sturgeon ichtadenovirus A	2005	1
1067	Bat mastadenovirus A	2006	1
1068	Bat mastadenovirus B	2006	1
1069	Bovine mastadenovirus A	2006	1
1070	Bovine mastadenovirus B	2006	1
1071	Bovine mastadenovirus C	2006	1
1072	Canine mastadenovirus A	2006	1
1073	Equine mastadenovirus A	2006	1
1074	Equine mastadenovirus B	2006	1
1075	Human mastadenovirus A	2006	1
1076	Human mastadenovirus B	2006	1
1077	Human mastadenovirus C	2006	1
1078	Human mastadenovirus D	2006	1
1079	Human mastadenovirus E	2006	1
1080	Human mastadenovirus F	2006	1
1081	Human mastadenovirus G	2006	1
1082	Murine mastadenovirus A	2006	1
1083	Murine mastadenovirus B	2006	1
1084	Murine mastadenovirus C	2006	1
1085	Ovine mastadenovirus A	2006	1
1086	Ovine mastadenovirus B	2006	1
1087	Porcine mastadenovirus A	2006	1
1088	Porcine mastadenovirus B	2006	1
1089	Porcine mastadenovirus C	2006	1
1090	Simian mastadenovirus A	2006	1
1091	Tree shrew mastadenovirus A	2006	1
1092	Frog siadenovirus A	2007	1
1093	Great tit siadenovirus A	2007	1
1094	Raptor siadenovirus A	2007	1
1095	Skua siadenovirus A	2007	1
1096	Turkey siadenovirus A	2007	1
1113	Torque teno virus 1	2013	1
1114	Torque teno virus 10	2013	1
1115	Torque teno virus 11	2013	1
1116	Torque teno virus 12	2013	1
1117	Torque teno virus 13	2013	1
1118	Torque teno virus 14	2013	1
1119	Torque teno virus 15	2013	1
1120	Torque teno virus 16	2013	1
1121	Torque teno virus 17	2013	1
1122	Torque teno virus 18	2013	1
1123	Torque teno virus 19	2013	1
1124	Torque teno virus 2	2013	1
1125	Torque teno virus 20	2013	1
1126	Torque teno virus 21	2013	1
1127	Torque teno virus 22	2013	1
1128	Torque teno virus 23	2013	1
1129	Torque teno virus 24	2013	1
1130	Torque teno virus 25	2013	1
1131	Torque teno virus 26	2013	1
1132	Torque teno virus 27	2013	1
1133	Torque teno virus 28	2013	1
1134	Torque teno virus 29	2013	1
1135	Torque teno virus 3	2013	1
1136	Torque teno virus 4	2013	1
1137	Torque teno virus 5	2013	1
1138	Torque teno virus 6	2013	1
1139	Torque teno virus 7	2013	1
1140	Torque teno virus 8	2013	1
1141	Torque teno virus 9	2013	1
1179	Allpahuayo mammarenavirus	2024	1
1180	Amapari mammarenavirus	2024	1
1181	Bear Canyon mammarenavirus	2024	1
1182	Chapare mammarenavirus	2024	1
1183	Cupixi mammarenavirus	2024	1
1184	Flexal mammarenavirus	2024	1
1185	Guanarito mammarenavirus	2024	1
1186	Ippy mammarenavirus	2024	1
1187	Junin mammarenavirus	2024	1
1188	Lassa mammarenavirus	2024	1
1189	Latino mammarenavirus	2024	1
1190	Lujo mammarenavirus	2024	1
1193	Lymphocytic choriomeningitis mammarenavirus	2024	1
1194	Machupo mammarenavirus	2024	1
1195	Merino Walk mammarenavirus	2024	1
1196	Mobala mammarenavirus	2024	1
1197	Mopeia mammarenavirus	2024	1
1198	Oliveros mammarenavirus	2024	1
1199	Parana mammarenavirus	2024	1
1200	Pichinde mammarenavirus	2024	1
1201	Pirital mammarenavirus	2024	1
1202	Sabia mammarenavirus	2024	1
1203	Tacaribe mammarenavirus	2024	1
1204	Tamiami mammarenavirus	2024	1
1205	Whitewater Arroyo mammarenavirus	2024	1
1214	Avastrovirus 1	2028	1
1215	Avastrovirus 2	2028	1
1216	Avastrovirus 3	2028	1
1217	Mamastrovirus 1	2029	1
1218	Mamastrovirus 10	2029	1
1219	Mamastrovirus 11	2029	1
1220	Mamastrovirus 12	2029	1
1221	Mamastrovirus 13	2029	1
1222	Mamastrovirus 14	2029	1
1223	Mamastrovirus 15	2029	1
1224	Mamastrovirus 16	2029	1
1225	Mamastrovirus 17	2029	1
1226	Mamastrovirus 18	2029	1
1227	Mamastrovirus 19	2029	1
1228	Mamastrovirus 2	2029	1
1229	Mamastrovirus 3	2029	1
1230	Mamastrovirus 4	2029	1
1231	Mamastrovirus 5	2029	1
1232	Mamastrovirus 6	2029	1
1233	Mamastrovirus 7	2029	1
1234	Mamastrovirus 8	2029	1
1235	Mamastrovirus 9	2029	1
1335	Andes virus	2051	1
1336	Bayou virus	2051	1
1337	Black Creek Canal virus	2051	1
1338	Cano Delgadito virus	2051	1
1339	Dobrava-Belgrade virus	2051	1
1340	El Moro Canyon virus	2051	1
1341	Hantaan virus	2051	1
1342	Isla Vista virus	2051	1
1343	Khabarovsk virus	2051	1
1344	Laguna Negra virus	2051	1
1345	Muleshoe virus	2051	1
1346	New York virus	2051	1
1347	Prospect Hill virus	2051	1
1348	Puumala virus	2051	1
1349	Rio Mamore virus	2051	1
1350	Rio Segundo virus	2051	1
1351	Saaremaa virus	2051	1
1352	Sangassou virus	2051	1
1353	Seoul virus	2051	1
1354	Sin Nombre virus	2051	1
1355	Thailand virus	2051	1
1356	Thottapalayam virus	2051	1
1357	Topografov virus	2051	1
1358	Tula virus	2051	1
1359	Crimean-Congo hemorrhagic fever virus	2052	1
1360	Dera Ghazi Khan virus	2052	1
1361	Dugbe virus	2052	1
1362	Hughes virus	2052	1
1363	Qalyub virus	2052	1
1364	Sakhalin virus	2052	1
1365	Thiafora virus	2052	1
1366	Acara virus	2053	1
1367	Akabane virus	2053	1
1368	Alajuela virus	2053	1
1369	Anopheles A virus	2053	1
1370	Anopheles B virus	2053	1
1371	Bakau virus	2053	1
1372	Batama virus	2053	1
1373	Benevides virus	2053	1
1374	Bertioga virus	2053	1
1375	Bimiti virus	2053	1
1376	Botambi virus	2053	1
1377	Bunyamwera virus	2053	1
1378	Bushbush virus	2053	1
1379	Bwamba virus	2053	1
1380	California encephalitis virus	2053	1
1381	Capim virus	2053	1
1382	Caraparu virus	2053	1
1383	Catu virus	2053	1
1384	Estero Real virus	2053	1
1385	Gamboa virus	2053	1
1386	Guajara virus	2053	1
1387	Guama virus	2053	1
1388	Guaroa virus	2053	1
1389	Kaeng Khoi virus	2053	1
1390	Kairi virus	2053	1
1391	Koongol virus	2053	1
1392	M'Poko virus	2053	1
1393	Madrid virus	2053	1
1394	Main Drain virus	2053	1
1395	Manzanilla virus	2053	1
1396	Marituba virus	2053	1
1397	Minatitlan virus	2053	1
1398	Nyando virus	2053	1
1399	Olifantsvlei virus	2053	1
1400	Oriboca virus	2053	1
1401	Oropouche virus	2053	1
1402	Patois virus	2053	1
1403	Sathuperi virus	2053	1
1404	Shamonda virus	2053	1
1405	Shuni virus	2053	1
1406	Simbu virus	2053	1
1407	Tacaiuma virus	2053	1
1408	Tete virus	2053	1
1409	Thimiri virus	2053	1
1410	Timboteua virus	2053	1
1411	Turlock virus	2053	1
1412	Wyeomyia virus	2053	1
1413	Zegla virus	2053	1
1414	Bujaru virus	2054	1
1415	Candiru virus	2054	1
1416	Chilibre virus	2054	1
1417	Frijoles virus	2054	1
1418	Punta Toro virus	2054	1
1419	Rift Valley fever virus	2054	1
1420	Salehabad virus	2054	1
1421	Sandfly fever Naples virus	2054	1
1422	SFTS virus	2054	1
1423	Uukuniemi virus	2054	1
1424	Groundnut bud necrosis virus	2055	1
1425	Groundnut ringspot virus	2055	1
1426	Groundnut yellow spot virus	2055	1
1427	Impatiens necrotic spot virus	2055	1
1428	Iris yellow spot virus	2055	1
1429	Polygonum ringspot virus	2055	1
1430	Tomato chlorotic spot virus	2055	1
1431	Tomato spotted wilt virus	2055	1
1432	Watermelon bud necrosis virus	2055	1
1433	Watermelon silver mottle virus	2055	1
1434	Zucchini lethal chlorosis virus	2055	1
1435	European brown hare syndrome virus	2056	1
1436	Rabbit hemorrhagic disease virus	2056	1
1437	Newbury-1 virus	2057	1
1438	Norwalk virus	2058	1
1439	Sapporo virus	2059	1
1440	Feline calicivirus	2060	1
1441	Vesicular exanthema of swine virus	2060	1
1568	Aroa virus	2082	4
1569	Bagaza virus	2082	4
1570	Banzi virus	2082	4
1573	Cacipacore virus	2082	4
1577	Dengue virus	2082	1
1578	Edge Hill virus	2082	4
1580	Gadgets Gully virus	2082	4
1581	Ilheus virus	2082	4
1582	Israel turkey meningoencephalomyelitis virus	2082	1
1583	Japanese encephalitis virus	2082	1
1588	Kokobera virus	2082	4
1590	Kyasanur Forest disease virus	2082	1
1591	Langat virus	2082	2
1592	Louping ill virus	2082	1
1596	Murray Valley encephalitis virus	2082	1
1597	Ntaya virus	2082	4
1598	Omsk hemorrhagic fever virus	2082	1
1600	Powassan virus	2082	1
1601	Rio Bravo virus	2082	4
1604	Sal Vieja virus	2082	1
1605	San Perlita virus	2082	1
1608	St. Louis encephalitis virus	2082	1
1609	Tembusu virus	2082	4
1610	Tick-borne encephalitis virus	2082	1
1612	Uganda S virus	2082	4
1613	Usutu virus	2082	4
1614	Wesselsbron virus	2082	1
1615	West Nile virus	2082	1
1617	Yellow fever virus	2082	1
1619	Zika virus	2082	1
1620	Hepatitis C virus	2083	1
1621	Pegivirus A	2084	1
1624	Bovine viral diarrhea virus 1	2085	4
1969	Hepatitis B virus	2099	1
1972	Orthohepevirus A	2100	1
2168	Influenza A virus	2141	1
2169	Influenza B virus	2142	1
2170	Influenza C virus	2143	1
2174	Dhori virus	2146	1
2175	Thogoto virus	2146	1
2176	Alphapapillomavirus 1	2147	1
2182	Alphapapillomavirus 2	2147	2
2350	Primate bocaparvovirus 1	2199	1
2351	Primate bocaparvovirus 2	2199	1
2359	Adeno-associated dependoparvovirus A	2201	2
2360	Adeno-associated dependoparvovirus B	2201	2
2364	Pinniped dependoparvovirus 1	2201	3
2366	Primate erythroparvovirus 1	2202	1
2367	Primate erythroparvovirus 2	2202	3
2368	Primate erythroparvovirus 3	2202	3
2369	Primate erythroparvovirus 4	2202	3
2373	Primate protoparvovirus 1	2203	3
2378	Primate tetraparvovirus 1	2204	3
2418	Human picobirnavirus	2212	4
2476	BK polyomavirus	2216	1
2480	Human polyomavirus	2216	1
2481	JC polyomavirus	2216	1
2486	Simian virus 40	2216	1
2724	Molluscum contagiosum virus	2236	1
2726	Cowpox virus	2237	1
2728	Monkeypox virus	2237	1
2732	Vaccinia virus	2237	1
2733	Variola virus	2237	1
2735	Bovine papular stomatitis virus	2238	4
2736	Orf virus	2238	1
2738	Pseudocowpox virus	2238	1
2741	Tanapox virus	2241	1
2742	Yaba monkey tumor virus	2241	1
2811	African horse sickness virus	2253	1
2812	Bluetongue virus	2253	1
2813	Changuinola virus	2253	1
2814	Chenuda virus	2253	1
2815	Chobar Gorge virus	2253	1
2816	Corriparta virus	2253	1
2817	Epizootic hemorrhagic disease virus	2253	1
2818	Equine encephalosis virus	2253	1
2819	Eubenangee virus	2253	1
2820	Great Island virus	2253	1
2821	Ieri virus	2253	1
2822	Lebombo virus	2253	1
2823	Orungo virus	2253	1
2824	Palyam virus	2253	1
2825	Peruvian horse sickness virus	2253	1
2826	St Croix River virus	2253	1
2827	Umatilla virus	2253	1
2828	Wad Medani virus	2253	1
2829	Wallal virus	2253	1
2830	Warrego virus	2253	1
2831	Wongorr virus	2253	1
2832	Yunnan orbivirus	2253	1
2836	Rotavirus A	2255	1
2837	Rotavirus B	2255	1
2838	Rotavirus C	2255	1
2843	Rotavirus H	2255	4
2844	Banna virus	2256	1
2854	Colorado tick fever virus	2258	1
2855	Eyach virus	2258	4
2891	Mammalian orthoreovirus	2264	1
2892	Nelson Bay orthoreovirus	2264	4
2911	Primate T-lymphotropic virus 1	2268	1
2912	Primate T-lymphotropic virus 2	2268	1
2913	Primate T-lymphotropic virus 3	2268	4
2938	Human immunodeficiency virus 1	2271	1
2939	Human immunodeficiency virus 2	2271	1
2941	Simian immunodeficiency virus	2271	1
2943	African green monkey simian foamy virus	2272	4
2947	Macaque simian foamy virus	2272	4
2948	Simian foamy virus	2272	2
2961	Aura virus	2279	1
2962	Barmah Forest virus	2279	1
2963	Bebaru virus	2279	1
2964	Cabassou virus	2279	1
2965	Chikungunya virus	2279	1
2966	Eastern equine encephalitis virus	2279	1
2967	Eilat virus	2279	1
2968	Everglades virus	2279	1
2969	Fort Morgan virus	2279	1
2970	Getah virus	2279	1
2971	Highlands J virus	2279	1
2972	Madariaga virus	2279	1
2973	Mayaro virus	2279	1
2974	Middelburg virus	2279	1
2975	Mosso das Pedras virus	2279	1
2976	Mucambo virus	2279	1
2977	Ndumu virus	2279	1
2978	O'nyong-nyong virus	2279	1
2979	Pixuna virus	2279	1
2980	Rio Negro virus	2279	1
2981	Ross River virus	2279	1
2982	Salmon pancreas disease virus	2279	1
2983	Semliki Forest virus	2279	1
2984	Sindbis virus	2279	1
2985	Southern elephant seal virus	2279	1
2986	Tonate virus	2279	1
2987	Trocara virus	2279	1
2988	Una virus	2279	1
2989	Venezuelan equine encephalitis virus	2279	1
2990	Western equine encephalitis virus	2279	1
2991	Whataroa virus	2279	1
2992	Rubella virus	2280	1
3096	Hepatitis delta virus	2303	1
6299	Unassigned	1920	1
6312	Unassigned	1931	1
6313	Unassigned	1932	1
6314	Unassigned	1933	1
6315	Unassigned	1934	1
6316	Unassigned	2850	1
6317	Unassigned	1935	1
6318	Unassigned	1936	1
6319	Unassigned	2851	1
6349	Unassigned	1961	1
6414	Unassigned	2003	1
6415	Unassigned	2004	1
6416	Unassigned	2005	1
6417	Unassigned	2006	1
6418	Unassigned	2007	1
6429	Unassigned	2013	1
6448	Unassigned	2028	1
6449	Unassigned	2029	1
6480	Unassigned	2051	1
6481	Unassigned	2052	1
6482	Unassigned	2053	1
6483	Unassigned	2054	1
6484	Unassigned	2055	1
6486	Unassigned	2056	1
6487	Unassigned	2057	1
6488	Unassigned	2058	1
6489	Unassigned	2059	1
6490	Unassigned	2060	1
6735	Unassigned	2253	1
6768	Unassigned	2279	1
6819	Unassigned	2852	1
6835	Unassigned	2879	1
6844	Unassigned	2897	1
6853	Unassigned	2915	1
6854	Unassigned	2917	1
