# Supplementary material for: Enhanced taxonomy annotation of antiviral activity data from ChEMBL
Source: Database (Oxford). 2019 Feb 8;2019:bay139. doi: 10.1093/database/bay139 (PMC6367519; doi:10.1093/database/bay139)
Supplement: Supplementary Data [file bay139_supp.zip › SF3_ao_list.csv]

tax_id	assay_organism	species_id
1024	(SIV) Simian immunodeficiency virus mac251	6808
1025	Abelson murine leukemia virus	2927
1027	African swine fever virus	1213
1028	Alphapapillomavirus 9	2189
1029	Amphotropic murine leukemia virus	2486
1030	and coxsackievirus b3	763
1031	Andes virus	1335
1032	Avian myeloblastosis virus	2898
1033	bal macrophage tropic virus	2938
1034	Banzi virus	1570
1035	BK polyomavirus	2476
1036	BK virus variant RF	2476
1037	Bovine coronavirus	706
1038	Bovine herpes virus 1	489
1039	Bovine immunodeficiency virus	2934
1040	Bovine parvovirus	2352
1041	Bovine respiratory syncytial virus	620
1042	Bovine rotavirus	2836
1043	Bovine rotavirus strain RF	2836
1044	Bovine viral diarrhea virus 1	1624
1045	Bovine viral diarrhea virus 1-NADL	1624
1046	Bovine viral diarrhea virus strain Oregon C24V	1624
1048	Buffalopox virus	2732
1049	California encephalitis virus	1380
1050	Camelpox virus	2725
1051	Canine distemper virus	600
1052	Canine parainfluenza virus	615
1054	Cantagalo virus	2732
1055	Carnation etched ring virus	1475
1056	Carnation Italian ringspot virus	3033
1057	Carnation latent virus	936
1058	Carnation mottle virus	3009
1059	Carnation ringspot virus	3023
1060	Carnation vein mottle virus	2562
1061	Carona virus	6316
1062	Caviid herpesvirus 2	521
1064	Cercopithecine herpesvirus 8	510
1065	Chikungunya virus	2965
1066	Coronavirus	6316
1067	Cottontail rabbit papillomavirus	2245
1068	Cowpox	2726
1069	Cowpox virus	2726
1070	Cowpox virus (Brighton Red)	2726
1071	coxsackie type b4 virus	763
1072	coxsackie virus type b-4	763
1073	Coxsackievirus	6338
1074	Coxsackievirus B2 (strain Ohio-1)	763
1075	Coxsackievirus B3 (strain Nancy)	763
1076	coxsackievirusa21	764
1077	coxsakie b4	763
1078	Cytomegalovirus	6253
1079	Dengue virus	1577
1080	Dengue virus 1	1577
1081	Dengue virus 2	1577
1082	Dengue virus 3	1577
1083	Dengue virus 4	1577
1084	dengue-4- virus	1577
1085	Duck hepatitis B virus	1965
1086	Eastern equine encephalitis virus	2966
1087	Ebola virus sp.	6280
1088	Ebolavirus	6280
1089	Echovirus	763
1090	Echovirus 11 (strain Gregory)	763
1091	Echovirus 9 (strain Hill)	763
1092	Echovirus E11	763
1093	Echovirus E9	763
1094	echovirus-11	763
1095	echovirus-9	763
1096	Ectromelia virus	2727
1097	Ectromelia virus Moscow	2727
1098	Encephalomyocarditis virus	757
1099	Enterobacteria phage phiX174	2128
1100	Enterobacteria phage T3	103
1101	Enterobacteria phage T7	103
1102	Enterovirus	6338
1103	Enterovirus C	764
1104	epstein barr virus	527
1105	Epstein-barr virus strain p3hr-1	527
1106	epstein-barr-virus	527
1107	epsteinBarr virus	527
1108	Equid herpesvirus 1	497
1109	Equine herpesvirus sp.	6251
1110	Equine infectious anemia virus	2936
1111	Felid herpesvirus 1	502
1112	Feline coronavirus	698
1113	Feline immunodeficiency virus	2937
1114	Feline infectious peritonitis virus	698
1115	Feline leukemia virus	2918
1116	Flavivirus	6522
1117	Fort Morgan virus	2969
1118	Fowl plague virus	2168
1119	Friend murine leukemia virus	6754
1120	Fujinami sarcoma virus	2901
1121	Getah virus	2970
1122	Goatpox virus	2715
1123	Guanarito virus	1185
1124	Guinea pig cytomegalovirus (strain 22122 / ATCC VR682) (GPCMV)	521
1125	H1N1 subtype	2168
1126	H1N1 swine influenza virus	2168
1127	H2N2 subtype	2168
1128	H3N2 subtype	2168
1129	H5N1 subtype	2168
1131	Hantaan virus	1341
1132	HBV genotype D	1969
1133	Hepatitis A virus	776
1134	Hepatitis B virus	1969
1135	Hepatitis C virus	1620
1136	Hepatitis C virus (isolate BK)	1620
1137	Hepatitis C virus (isolate Con1)	1620
1138	Hepatitis C virus (isolate H)	1620
1139	Hepatitis C virus (isolate H77)	1620
1140	Hepatitis C virus (isolate NZL1)	1620
1141	Hepatitis C virus ED43	1620
1142	Hepatitis C virus genotype 1	1620
1143	Hepatitis C virus genotype 2	1620
1144	Hepatitis C virus genotype 3	1620
1145	Hepatitis C virus genotype 4	1620
1146	Hepatitis C virus genotype 5	1620
1147	Hepatitis C virus genotype 6	1620
1148	Hepatitis C virus isolate HC-J4	1620
1149	Hepatitis C virus JFH-1	1620
1150	Hepatitis C virus S52	1620
1151	Hepatitis C virus SA13	1620
1152	Hepatitis C virus subtype 1a	1620
1153	Hepatitis C virus subtype 1b	1620
1154	Hepatitis C virus subtype 2a	1620
1155	Hepatitis C virus subtype 2b	1620
1156	Hepatitis C virus subtype 3a	1620
1157	Hepatitis C virus subtype 4a	1620
1158	Hepatitis C virus subtype 5a	1620
1159	Hepatitis C virus subtype 6a	1620
1160	Hepatitis C virus type 2	1620
1161	Hepatitis GB virus B	6341
1162	herpes simplex type 1	480
1163	herpes simplex type 2	481
1164	herpes simplex type-2 virus	481
1165	herpes simplex vir	6249
1166	herpes simplex virus	6249
1167	herpes simplex virus (hsv) -1	480
1168	herpes simplex virus (hsv) -2	481
1169	Herpes simplex virus (type 1 / strain 17)	480
1170	Herpes simplex virus (type 1 / strain CL101)	480
1171	Herpes simplex virus (type 1 / strain F)	480
1172	Herpes simplex virus (type 1 / strain SC16)	480
1173	herpes simplex virus type 1	480
1174	herpes simplex virus type 2 (ms)	481
1175	herpes simplex virus type2	481
1176	Herpes simplex virus unknown type	6249
1177	herpes simplex virus-2	481
1178	herpesvirus simplex virus 1	480
1179	herpesvirus simplex virus 2	481
1180	hiv	6755
1181	HIV-1 group M	2938
1182	HIV-1 group O	2938
1183	HIV-1 M:B_Lai	2938
1184	HIV-1RF	2938
1186	Houston virus	2168
1187	hsv type 2	481
1188	hsv-2	481
1189	Human adenovirus 1	1077
1190	Human adenovirus 11p	1076
1191	Human adenovirus 2	1077
1192	Human adenovirus 3	1076
1193	Human adenovirus 31	1075
1194	Human adenovirus 37	1078
1195	Human adenovirus 4	1079
1196	Human adenovirus 41	1080
1197	Human adenovirus 5	1077
1198	Human coronavirus 229E	699
1199	Human coronavirus HKU1	707
1200	Human coronavirus NL63	700
1201	Human coronavirus OC43	706
1202	Human coxsackievirus A10	762
1203	Human coxsackievirus A16	762
1204	Human coxsackievirus A16 (strain G-10)	762
1205	Human coxsackievirus A21	764
1206	Human coxsackievirus A21 (strain Coe)	764
1207	Human coxsackievirus A24	764
1208	Human coxsackievirus A7	762
1209	Human coxsackievirus A9	763
1210	Human coxsackievirus B1	763
1211	Human coxsackievirus B2	763
1212	Human coxsackievirus B3	763
1213	Human coxsackievirus B4	763
1214	Human coxsackievirus B5	763
1215	Human coxsackievirus B6	763
1216	Human echovirus 11	763
1217	Human echovirus 13	763
1218	Human echovirus 30	763
1219	Human echovirus 4	763
1220	Human echovirus 6	763
1221	Human echovirus 7	763
1222	Human echovirus 9	763
1223	Human enterovirus 68	765
1224	Human enterovirus 70	765
1225	Human enterovirus 71	762
1226	Human enterovirus 71 (strain BRCR)	762
1227	Human enterovirus C	764
1228	Human hepatitis A virus Hu/Northern Africa/MBB/1978	776
1229	Human herpesvirus 1	480
1230	Human herpesvirus 1 strain KOS	480
1231	Human herpesvirus 2	481
1232	Human herpesvirus 2 strain 333	481
1233	Human herpesvirus 2 strain G	481
1234	Human herpesvirus 3	503
1235	Human herpesvirus 3 strain Oka vaccine	503
1236	Human herpesvirus 4	527
1237	Human herpesvirus 5	509
1238	Human herpesvirus 5 strain AD169	509
1239	Human herpesvirus 5 strain Toledo	509
1240	Human herpesvirus 5 strain Towne	509
1241	Human herpesvirus 6	6256
1242	Human herpesvirus 6 (strain GS)	6256
1243	Human herpesvirus 6 strain Z29	6256
1244	Human herpesvirus 6A	518
1245	Human herpesvirus 6B	519
1246	Human herpesvirus 8	548
1247	human immuno deficiency virus protease	6755
1248	human immunodefficiency virus type 1	2938
1249	Human immunodeficiency virus	6755
1250	Human immunodeficiency virus 1	2938
1251	Human immunodeficiency virus 2	2939
1252	Human immunodeficiency virus 3	2938
1253	Human immunodeficiency virus type 1 (BRU ISOLATE)	2938
1254	Human immunodeficiency virus type 1 (CLONE 12)	2938
1255	Human immunodeficiency virus type 1 (isolate YU2)	2938
1256	Human immunodeficiency virus type 1 (JRCSF ISOLATE)	2938
1257	Human immunodeficiency virus type 1 (SF162 ISOLATE)	2938
1258	Human immunodeficiency virus type 1 BH10	2938
1259	Human immunodeficiency virus type 2 (isolate KR)	2939
1260	Human immunodeficiency virus type 2 (ISOLATE ROD)	2939
1261	human immunodeficiency virus type 3b	2938
1262	human immunodeficiency virus type i	2938
1263	human immunodeficiency virus type IIIB	2938
1264	human immunodeficiency virus type-3b	2938
1265	human immunodeficiency virus type1	2938
1266	human immunodefiecency virus type1	2938
1267	Human metapneumovirus	619
1268	Human papillomavirus	6889
1269	Human papillomavirus 16	2189
1270	Human papillomavirus type 11	2177
1271	Human papillomavirus type 16	2189
1272	Human papillomavirus type 18	2187
1273	Human papillomavirus type 1a	2251
1274	Human papillomavirus type 33	2189
1275	Human parainfluenza virus 1	607
1276	Human parainfluenza virus 2	611
1277	Human parainfluenza virus 3	608
1278	Human poliovirus 1	764
1279	Human poliovirus 1 Mahoney	764
1280	Human poliovirus 1 strain Sabin	764
1281	Human poliovirus 2	764
1282	Human poliovirus 3	764
1283	Human respiratory syncytial virus	621
1284	Human respiratory syncytial virus A2	621
1285	Human rhinovirus 14	772
1286	Human rhinovirus 15	771
1287	Human rhinovirus 16	771
1288	Human rhinovirus 1A	771
1289	Human rhinovirus 1B	771
1290	Human rhinovirus 2	771
1291	Human rhinovirus 21	771
1292	Human rhinovirus 22	6338
1293	Human rhinovirus 25	6338
1294	Human rhinovirus 29	771
1295	Human rhinovirus 3	772
1296	Human rhinovirus 30	6338
1297	Human rhinovirus 39	771
1298	Human rhinovirus 41	6338
1299	Human rhinovirus 42	6338
1300	Human rhinovirus 45	6338
1301	Human rhinovirus 50	771
1302	Human rhinovirus 51	6338
1303	Human rhinovirus 59	6338
1304	Human rhinovirus 6	6338
1305	Human rhinovirus 63	6338
1306	Human rhinovirus 67	6338
1307	Human rhinovirus 70	6338
1308	Human rhinovirus 72	772
1309	Human rhinovirus 85	771
1310	Human rhinovirus 86	6338
1311	Human rhinovirus 89	771
1312	Human rhinovirus 9	771
1313	Human rhinovirus A13	771
1314	Human rhinovirus A16	771
1315	Human rhinovirus A18	771
1316	Human rhinovirus A2	771
1317	Human rhinovirus A45	771
1318	Human rhinovirus A54	771
1319	Human rhinovirus A59	771
1320	Human rhinovirus A71	771
1321	Human rhinovirus A8	771
1322	Human rhinovirus A89	771
1323	Human rhinovirus B	772
1324	Human rhinovirus B (HRV-14)	772
1325	Human rhinovirus B14	772
1326	Human rhinovirus B17	772
1327	Human rhinovirus B5	772
1328	human rhinovirus serotype 14	772
1329	human rhinovirus serotype 15	771
1330	human rhinovirus serotype 1a	771
1331	human rhinovirus serotype 1b	771
1332	human rhinovirus serotype 2	771
1333	human rhinovirus serotype 21	771
1334	human rhinovirus serotype 22	6338
1335	human rhinovirus serotype 25	6338
1336	human rhinovirus serotype 30	6338
1337	human rhinovirus serotype 41	6338
1338	human rhinovirus serotype 50	771
1339	human rhinovirus serotype 6	6338
1340	human rhinovirus serotype 67	6338
1341	human rhinovirus serotype 86	6338
1342	human rhinovirus serotype 89	771
1343	Human rhinovirus sp.	6338
1344	Human rhinovirus strain Hanks	6338
1345	human rhinovirus type 1	771
1346	human rhinovirus type 14	772
1347	human rhinovirus type 1b	771
1348	human rhinovirus type 2	771
1349	human rhinovirus type 89	771
1350	human rhinovirus-14	772
1351	human rhinovirus-1a	771
1352	human rhinovirus14	772
1353	human rhinovirus16	771
1354	human rhinovirus1a	771
1355	human rhinovirus2	771
1356	human T-cell leukemia virus type 1	2911
1357	Human T-cell lymphotrophic virus type 1 (strain ATK)	2911
1358	Human T-lymphotropic virus 1	2911
1359	Human T-lymphotropic virus 2	2912
1360	Infectious bronchitis virus	716
1361	infleunza a virus	2168
1362	influenza	6888
1363	Influenza A	2168
1364	Influenza A virus	2168
1365	Influenza A virus (strain: A/PR/8/34)	2168
1366	Influenza A virus (A/Aichi/2/1968(H3N2))	2168
1367	Influenza A virus (A/Anhui/1/2005(H5N1))	2168
1368	Influenza A virus (A/Ann Arbor/6/1960(H2N2))	2168
1369	Influenza A virus (A/Bar-headed Goose/Qinghai/59/05(H5N1))	2168
1370	Influenza A virus (A/Bethesda/956/2006(H3N2))	2168
1371	Influenza A virus (A/Brevig Mission/1/1918(H1N1))	2168
1372	Influenza A virus (A/Brisbane/10/2007(H3N2))	2168
1373	Influenza A virus (A/Brisbane/59/2007(H1N1))	2168
1374	Influenza A virus (A/California/04/2009(H1N1))	2168
1375	Influenza A virus (A/California/05/2009(H1N1))	2168
1376	Influenza A virus (A/California/07/2009(H1N1))	2168
1377	Influenza A virus (A/California/08/2009(H1N1))	2168
1378	Influenza A virus (A/California/27/2007(H1N1))	2168
1379	Influenza A virus (A/chicken/Egypt/1/2006(H5N1))	2168
1380	Influenza A virus (A/chicken/FPV/Weybridge(H7N7))	2168
1381	Influenza A virus (A/chicken/Korea/01310/2001(H9N2))	2168
1382	Influenza A virus (A/Chicken/Laos/Xaythiani 26/2006(H5N1))	2168
1383	Influenza A virus (A/chicken/Sandong/Li/2008(H9N2))	2168
1384	Influenza A virus (A/chicken/Shandong/LY/2008(H9N2))	2168
1385	Influenza A virus (A/chicken/Yogjakarta/BBVet-IX/2004(H5N1))	2168
1386	Influenza A virus (A/duck/Alberta/35/1976(H1N1))	2168
1387	Influenza A virus (A/duck/Germany/1215/1973(H2N3))	2168
1388	Influenza A virus (A/duck/Laos/25/2006(H5N1))	2168
1389	Influenza A virus (A/duck/Minnesota/1525/1981(H5N1))	2168
1390	Influenza A virus (A/duck/Potsdam/1402-6/1986(H5N2))	2168
1391	Influenza A virus (A/duck/Singapore/3/1997(H5N3))	2168
1392	Influenza A virus (A/England/195/2009(H1N1))	2168
1393	Influenza A virus (A/environment/Viet Nam/1203/2004(H5N1))	2168
1394	Influenza A virus (A/Florida/01/2009(H3N2))	2168
1395	Influenza A virus (A/Florida/21/2008(H1N1))	2168
1396	Influenza A virus (A/Fort Monmouth/1/1947(H1N1))	2168
1397	Influenza A virus (A/Georgia/17/2006(H1N1))	2168
1398	Influenza A virus (A/Georgia/20/2006(H1N1))	2168
1399	Influenza A virus (A/Guangdong-Luohu/219/2006(H1N1))	2168
1400	Influenza A virus (A/Guizhou/54/89(H3N2))	2168
1401	Influenza A virus (A/gull/Pennsylvania/4175/83(H5N1))	2168
1402	Influenza A virus (A/Hong Kong/1/1968(H3N2))	2168
1403	Influenza A virus (A/Hong Kong/1073/99(H9N2))	2168
1404	Influenza A virus (A/Hong Kong/213/2003(H5N1))	2168
1405	Influenza A virus (A/Hong Kong/7/1987(H3N2))	2168
1406	Influenza A virus (A/Idaho/01/2008(H1N1))	2168
1407	Influenza A virus (A/Indonesia/5/2005(H5N1))	2168
1408	Influenza A virus (A/Japan/305/1957(H2N2))	2168
1409	Influenza A virus (A/Kitakyushu/159/93(H3N2))	2168
1410	Influenza A virus (A/Korea/KBNP-0028/2000(H9N2))	2168
1411	Influenza A virus (A/Krasnodar/101/1959(H2N2))	2168
1412	Influenza A virus (A/Memphis/1/1971(H3N2))	2168
1413	Influenza A virus (A/Memphis/14/1996(H1N1))	2168
1414	Influenza A virus (A/Mexico/4604/2009(H1N1))	2168
1415	Influenza A virus (A/Michigan/09/2007(H1N2))	2168
1416	Influenza A virus (A/New Caledonia/20/1999(H1N1))	2168
1417	Influenza A virus (A/New Hampshire/01/2009(H3N2))	2168
1418	Influenza A virus (A/New Jersey/15/2007(H1N1))	2168
1419	Influenza A virus (A/New Jersey/8/1976(H1N1))	2168
1420	Influenza A virus (A/New York/107/2003(H7N2))	2168
1421	Influenza A virus (A/New York/18/2009(H1N1))	2168
1422	Influenza A virus (A/North Carolina/02/2009(H1N1))	2168
1423	Influenza A virus (A/NWS/1933(H1N1))	2168
1424	Influenza A virus (A/Oklahoma/3052/2009(H1N1))	2168
1425	Influenza A virus (A/Panama/2007/1999(H3N2))	2168
1426	Influenza A virus (A/Parma/24/2009(H1N1))	2168
1427	Influenza A virus (A/parrot/Ulster/73(H7N1))	2168
1428	Influenza A virus (A/Perth/16/2009(H3N2))	2168
1429	Influenza A virus (A/Puerto Rico/8/1934(H1N1))	2168
1430	Influenza A virus (A/Puerto Rico/8/34(H1N1))	2168
1431	Influenza A virus (A/R(duck/Mongolia/54/01-duck/Mongolia/47/01)(H5N1))	2168
1432	Influenza A virus (A/reassortant/NIBRG-14(Viet Nam/1194/2004 x Puerto Rico/8/1934)(H5N1))	2168
1433	Influenza A virus (A/RI/5+/1957(H2N2))	2168
1434	Influenza A virus (A/Singapore/1/1957(H2N2))	2168
1435	Influenza A virus (A/Solomon Islands/3/2006(H1N1))	2168
1436	Influenza A virus (A/swine/Belzig/2/2001(H1N1))	2168
1437	Influenza A virus (A/Sydney/5/1997(H3N2))	2168
1438	Influenza A virus (A/Taiwan/1/1986(H1N1))	2168
1439	Influenza A virus (A/Teal/Hong Kong/W312/97(H6N1))	2168
1440	Influenza A virus (A/Texas/12/2007(H3N2))	2168
1441	Influenza A virus (A/Thailand/1(KAN-1)/2004(H5N1))	2168
1442	Influenza A virus (A/Thailand/Kan353/2004(H5N1))	2168
1443	Influenza A virus (A/Tianjin-Jinnan/15/2009(H1N1))	2168
1444	Influenza A virus (A/ts1/1/A/FPV/Rostock/1934(H7N1))	2168
1445	Influenza A virus (A/Turkey/15/2006(H5N1))	2168
1446	Influenza A virus (A/Turkey/651242/2006(H5N1))	2168
1447	Influenza A virus (A/turkey/Minnesota/833/1980(H4N2))	2168
1448	Influenza A virus (A/udorn/1972(H3N2))	2168
1449	Influenza A virus (A/Udorn/307/1972(H3N2))	2168
1450	Influenza A virus (A/Uruguay/716/2007(H3N2))	2168
1451	Influenza A virus (A/Viet Nam/1203/2004(H5N1))	2168
1452	Influenza A virus (A/Vietnam/1194/2004(H5N1))	2168
1453	Influenza A virus (A/Washington/01/2007(H3N2))	2168
1454	Influenza A virus (A/Washington/10/2008(H1N1))	2168
1455	Influenza A virus (A/Washington/29/2009(H1N1))	2168
1456	Influenza A virus (A/Weiss/1943(H1N1))	2168
1457	Influenza A virus (A/whooper swan/Mongolia/1/2009(H5N1))	2168
1458	Influenza A virus (A/Wisconsin/16/2008(H1N1))	2168
1459	Influenza A virus (A/Wisconsin/67/2005(H3N2))	2168
1460	Influenza A virus (A/WSN/1933(H1N1))	2168
1461	Influenza A virus (A/Wuhan/359/1995(H3N2))	2168
1462	Influenza A virus (A/Wyoming/03/2003(H3N2))	2168
1463	Influenza A virus (A/X-31(H3N2))	2168
1464	Influenza A virus (A/Yamagata/32/1989(H1N1))	2168
1465	Influenza A virus H3N2	2168
1466	influenza b	2169
1467	Influenza B virus	2169
1468	Influenza B virus (strain: B/Lee/40)	2169
1469	Influenza B virus (B/Brisbane/60/2008)	2169
1470	Influenza B virus (B/Florida/4/2006)	2169
1471	Influenza B virus (B/Harbin/07/94)	2169
1472	Influenza B virus (B/Hong Kong/05/1972)	2169
1473	Influenza B virus (B/Ibaraki/2/85)	2169
1474	Influenza B virus (B/Illinois/03/2008)	2169
1475	Influenza B virus (B/Illinois/47/2005)	2169
1476	Influenza B virus (B/Lee/1940)	2169
1477	Influenza B virus (B/Lee/40)	2169
1478	Influenza B virus (B/Malaysia/2506/2004)	2169
1479	Influenza B virus (B/Memphis/20/96)	2169
1480	Influenza B virus (B/Memphis/3/89)	2169
1481	Influenza B virus (B/Michigan/20/2005)	2169
1482	Influenza B virus (B/Mie/1/93)	2169
1483	Influenza B virus (B/New York/22/2008)	2169
1484	Influenza B virus (B/Panama/45/1990)	2169
1485	Influenza B virus (B/Perth/211/2001)	2169
1486	Influenza B virus (B/Shanghai/361/2002)	2169
1487	Influenza B virus (B/Singapore/222/79)	2169
1488	Influenza C virus	2170
1489	influenza rna virus	6888
1490	influenza type a2	2168
1491	Influenza virus	6888
1492	influenza virus a	2168
1493	influenza virus b	2169
1494	infuenza-a virus	2168
1495	Japanese encephalitis virus	1583
1496	Japanese encephalitis virus strain Nakayama	1583
1497	JC polyomavirus	2481
1498	jrfl macrophage tropic virus	2938
1499	Junin virus	1187
1500	La Crosse virus	1380
1501	lai tropic virus	2938
1502	Lake Victoria marburgvirus - Ci67	582
1503	Lake Victoria marburgvirus - Ravn	582
1504	Lassa virus	1188
1506	Lymphocytic choriomeningitis virus	1193
1507	Macacine herpesvirus 1	483
1508	Machupo virus	1194
1509	Maize chlorotic mottle virus	3028
1510	Maize streak virus	1943
1511	Mammalian orthoreovirus 1	2891
1512	Mammalian orthoreovirus 3	2891
1513	Marburgvirus	582
1514	Mason-Pfizer monkey virus	2907
1515	Mayaro virus	2973
1516	Measles virus	602
1517	Measles virus genotype A	602
1518	Measles virus genotype D6	602
1519	Measles virus genotype D7	602
1520	Measles virus strain Edmonston	602
1521	Mengo virus	757
1522	Metapneumovirus	6294
1523	Modoc virus	1594
1524	Molluscum contagiosum virus	2724
1525	Moloney murine leukemia virus	2927
1526	Moloney murine sarcoma virus	2926
1527	moloney sarcoma virus	2926
1528	Monkeypox	2728
1529	Monkeypox virus	2728
1530	Mouse mammary tumor virus	2908
1531	Mumps virus	614
1532	Murid herpesvirus 1	514
1533	Murid herpesvirus 2	515
1534	Murine adenovirus 1	1082
1535	Murine coronavirus	708
1536	Murine cytomegalovirus (strain Smith)	514
1537	Murine hepatitis virus	708
1538	murine leukemia retrovirus	2927
1539	Murine leukemia virus	2927
1540	murine moloney sarcoma	2926
1541	Murine norovirus 1	6488
1542	Murine polyomavirus	2483
1543	Murray Valley encephalitis virus	1596
1545	Myxoma virus	2721
1546	Newcastle disease virus	596
1547	Nipah virus	599
1548	nl4-3 tropic virus	2938
1549	Norovirus	6488
1550	Norwalk virus	1438
1552	Omsk hemorrhagic fever virus	1598
1553	oncovirus	6912
1554	Orf virus	2736
1556	para influenza virus	6293
1557	para influenza virus type 3	6291
1558	parainfluenza 3	6291
1559	parainfluenza type 3	6291
1560	parainfluenza virus	6293
1561	Parainfluenza virus 5	615
1562	Paramecium bursaria Chlorella virus 1	2387
1563	Paramyxoviridae	6293
1564	Pea enation mosaic virus-1	2041
1565	phuman rhinovirus	6338
1566	Pichinde virus	1200
1567	Picornaviridae	6826
1568	pinchinde virus	1200
1569	Pneumonia virus of mice 15	622
1570	polio type1 virus	764
1571	polio-1 virus	764
1572	Poliovirus	764
1573	poliovirus 1	764
1574	poliovirus type-2	764
1575	Poliovirus type2	764
1576	poliovirus-2	764
1577	poliovirus-3	764
1578	Porcine endogenous retrovirus	2928
1579	Porcine reproductive and respiratory syndrome virus	696
1580	Porcine rotavirus	6826
1581	Porcine teschovirus 1	798
1582	Potato virus X	919
1583	Powassan virus	1600
1584	Prospect Hill virus	1347
1585	punta toro A virus	1418
1586	Punta Toro virus	1418
1587	punto toro virus	1418
1588	Rat sialodacryoadenitis coronavirus	708
1590	rauscher leukemia virus	2927
1591	Rauscher murine leukemia virus	2927
1592	rauscher-murine leukemia virus	2927
1593	Red clover mottle virus	812
1594	reo virus type 1	2891
1595	reo-1 virus	2891
1596	Reovirus sp.	6903
1597	Respiratory syncytial virus	6295
1598	retro virus	6904
1599	Retroviridae	6904
1601	rhino-1a virus	771
1602	rhino-9 virus	771
1603	rhinovirus 14	772
1604	rhinovirus type 1a	771
1605	rhinovirus type 1b	771
1606	rhinovirus type 2	771
1607	rhinovirus type 4	6338
1608	rhinovirus type 5	6338
1609	rhinovirus type-2	771
1610	Rice stripe virus	3130
1612	Rift Valley fever virus	1419
1613	ritonavir resistant virus	2938
1614	Rotavirus	6737
1615	Rous sarcoma virus	2902
1616	Rubella virus (strain THERIEN)	2992
1617	Sabia virus	1202
1618	San Angelo virus	1380
1619	Sandfly fever Naples virus	1421
1620	Sandfly fever sicilian virus	1421
1621	SARS coronavirus	711
1622	SARS coronavirus Urbani	711
1623	Semliki forest virus	2983
1624	Sendai virus	609
1625	sf-162 macrophage tropic virus	2938
1626	sf-2 tropic virus	2938
1627	Simian immunodeficiency virus	2941
1628	Simian immunodeficiency virus - agm	2941
1629	Simian immunodeficiency virus - mac	2941
1630	Simian rotavirus	2836
1631	Simian virus 40	2486
1632	Simian-Human immunodeficiency virus	6755
1633	simina varicella virus	494
1634	Simplexvirus	6249
1635	Sindbis virus	2984
1636	sindbus virus	2984
1637	Sudan ebolavirus	579
1638	Suid herpesvirus 1	505
1639	suid herpesvirus type-1	505
1640	syncitial virus	6295
1641	t4 coliphage	41
1642	Tacaribe virus	1203
1643	Tick-borne encephalitis virus	1610
1644	tlav virus	1377
1645	Tobacco mosaic virus	3174
1646	Transmissible gastroenteritis virus	2176
1648	unidentified adenovirus	6835
1649	unidentified herpesvirus	6808
1650	unidentified human coronavirus	6316
1651	Unidentified Influenza A virus (H1N1)	2168
1652	Unidentified Influenza A virus (H1N2)	2168
1653	unidentified influenza virus	6888
1654	unidentified phage	6912
1655	unidentified retrovirus	6904
1656	Vaccinia virus	2732
1657	Vaccinia virus Copenhagen	2732
1658	Vaccinia virus IHD-J	2732
1659	Vaccinia virus Lister	2732
1660	Vaccinia virus WR	2732
1661	varicella zoster	503
1662	varicella zoster virus	503
1663	varicella-zoster virus oka	503
1664	varicella-zoster virus t	503
1665	varicella-zoster virus tk-07	503
1666	varicella-zoster virus tkys-r	503
1667	varicella-zoster virus ys	503
1668	varicella-zoster virus ys-r	503
1669	Variola major virus	2733
1670	Variola virus	2733
1671	Venezuelan equine encephalitis virus	2989
1672	vericella-zoster	503
1673	vericilla zoster virus	503
1674	versilla zosta virus	503
1675	vesicular stomatis	6888
1676	vesicular stomatitis	6888
1677	Vesicular stomatitis Indiana virus	692
1678	Vesicular stomatitis virus	6308
1679	vinsa virus	2942
1680	Viruses	6912
1681	Visna/maedi virus	2942
1682	vz virus	503
1683	West Nile virus	1615
1684	Western equine encephalomyelitis virus	2990
1685	Woodchuck hepatitis virus	1970
1686	Woolly monkey sarcoma virus	2933
1687	XMRV	6912
1689	Yellow fever virus	1617
1690	Yellow fever virus 17D	1617
1691	Zaire ebolavirus	581
