# Supplementary material for: Enhanced taxonomy annotation of antiviral activity data from ChEMBL
Source: Database (Oxford). 2019 Feb 8;2019:bay139. doi: 10.1093/database/bay139 (PMC6367519; doi:10.1093/database/bay139)
Supplement: Supplementary Data [file bay139_supp.zip › SF4_to_list.csv]

tax_id	tid	target_organism	species_id
1	100107	Abelson murine leukemia virus	2927
2	50623	African swine fever virus	1213
3	101574	Avian erythroblastosis virus (strain ES4)	6750
4	50613	Avian myeloblastosis virus	2898
5	100684	Avian myeloblastosis virus	2898
6	50781	Banzi virus	1570
7	101682	BK polyomavirus	2476
8	50603	Bovine herpesvirus 1	489
9	101579	Bovine leukemia virus (isolate Japanese BLV-1) (BLV)	2910
10	101685	Bovine respiratory syncytial virus	620
11	100576	Bovine viral diarrhea virus (strain CP7) (BVDV) (Mucosal diseasevirus)	6525
12	100497	Bovine viral diarrhea virus 1	1624
13	107244	Buffalopox virus	2732
14	101697	Camelpox virus	2725
15	101713	Canine distemper virus	600
16	102488	Cantagalo virus	2732
17	107420	Carnation etched ring virus	1475
18	107268	Carnation Italian ringspot virus	3033
19	106771	Carnation latent virus	936
20	107066	Carnation mottle virus	3009
21	106962	Carnation ringspot virus	3023
22	107417	Carnation vein mottle virus	2562
23	100808	Caviid herpesvirus 2	521
24	50773	Cercopithecine herpesvirus 9	510
27	50644	Coronavirus	6316
28	50599	Cowpox virus	2726
29	50666	Coxsackievirus	6338
30	107611	Coxsackievirus B3 (strain Nancy)	763
31	50529	Cytomegalovirus	6253
32	50676	Dengue virus	1577
33	101766	Dengue virus 1	1577
34	101767	Dengue virus 2	1577
35	101768	Dengue virus 3	1577
36	50639	Dengue virus 4	1577
37	100686	Dengue virus type 2 (strain Thailand/16681/1984) (DENV-2)	1577
38	50681	Duck hepatitis B virus	1965
39	101776	Eastern equine encephalitis virus	2966
40	50731	Echovirus	6338
41	101779	Ectromelia virus Moscow	2727
42	50621	Encephalomyocarditis virus	757
43	100652	Enterobacteria phage T3	103
44	102594	Enterobacteria phage T7	103
45	50665	Enterovirus	6338
46	14071	Epstein-Barr virus (strain B95-8) (HHV-4) (Human herpesvirus 4)	527
47	103713	Epstein-Barr virus (strain B95-8) (HHV-4) (Human herpesvirus 4)	527
48	103714	Epstein-Barr virus (strain B95-8) (HHV-4) (Human herpesvirus 4)	527
49	50516	Equid herpesvirus 1	497
50	50526	Equine infectious anemia virus	2936
52	101794	Felid herpesvirus 1	502
53	101795	Feline coronavirus	698
54	104208	Feline herpesvirus 1	502
55	50657	Feline immunodeficiency virus	2937
56	107401	Feline infectious peritonitis virus	698
57	101796	Feline leukemia virus	2918
58	50638	Flavivirus	6522
59	103011	Fowl plague virus	2168
60	101513	Fujinami sarcoma virus	2901
61	101813	Getah virus	2970
62	106851	Goatpox virus	2715
63	101821	H2N2 subtype	2168
64	101822	H3N2 subtype	2168
65	101829	HBV genotype D	1969
66	50671	Hepatitis A virus	776
67	50606	Hepatitis B virus	1969
68	102620	Hepatitis B virus	1969
69	10399	Hepatitis C virus	1620
70	12097	Hepatitis C virus	1620
71	12226	Hepatitis C virus	1620
72	50643	Hepatitis C virus	1620
73	100272	Hepatitis C virus	1620
74	103553	Hepatitis C virus	1620
75	103702	Hepatitis C virus	1620
76	103738	Hepatitis C virus	1620
77	104803	Hepatitis C virus	1620
78	106647	Hepatitis C virus genotype 1	1620
79	12366	Hepatitis C virus genotype 1a (isolate 1) (HCV)	1620
80	101425	Hepatitis C virus genotype 1b (isolate BK) (HCV)	1620
81	101007	Hepatitis C virus genotype 1b (isolate Con1) (HCV)	1620
82	100685	Hepatitis GB virus B	6341
83	27	Herpes simplex virus (type 1 / strain 17)	480
84	10464	Herpes simplex virus (type 1 / strain 17)	480
85	14073	Herpes simplex virus (type 1 / strain 17)	480
86	100200	Herpes simplex virus (type 1 / strain 17)	480
87	100271	Herpes simplex virus (type 1 / strain 17)	480
88	101836	Herpes simplex virus (type 1 / strain F)	480
89	101839	HIV-1 M:B_Lai	2938
109	50624	Human adenovirus 2	1077
110	101841	Human adenovirus 37	1078
111	50712	Human adenovirus 5	1077
112	100773	Human coronavirus 229E	699
113	108271	Human coronavirus NL63	700
114	108269	Human coronavirus OC43	706
115	50616	Human coxsackievirus A21	764
116	101842	Human coxsackievirus A24	764
117	103013	Human coxsackievirus A9	763
118	50667	Human coxsackievirus B1	763
119	101843	Human coxsackievirus B2	763
120	50617	Human coxsackievirus B3	763
121	50668	Human coxsackievirus B4	763
122	50618	Human coxsackievirus B5	763
123	101844	Human coxsackievirus B6	763
124	10450	Human cytomegalovirus (strain AD169) (HHV-5) (Human herpesvirus 5)	509
125	11138	Human cytomegalovirus (strain AD169) (HHV-5) (Human herpesvirus 5)	509
126	100288	Human cytomegalovirus (strain AD169) (HHV-5) (Human herpesvirus 5)	509
127	50669	Human echovirus 11	763
128	101845	Human echovirus 13	763
129	101846	Human echovirus 6	763
130	50615	Human echovirus 9	763
131	101847	Human enterovirus 68	765
132	50746	Human enterovirus 71	762
133	50076	Human enterovirus C	764
134	50602	Human herpesvirus 1	480
135	104207	Human herpesvirus 1	480
136	101616	Human herpesvirus 1 (strain KOS) (HHV-1) (Human herpes simplex virus1)	480
137	213	Human herpesvirus 1 (strain SC16) (HHV-1) (Human herpes simplex virus1)	480
138	107165	Human herpesvirus 1 strain KOS	480
139	12298	Human herpesvirus 2	481
140	50515	Human herpesvirus 2	481
141	12299	Human herpesvirus 2 (strain HG52) (HHV-2) (Human herpes simplex virus2)	481
142	106886	Human herpesvirus 2 strain G	481
143	14068	Human herpesvirus 3	503
144	50527	Human herpesvirus 3	503
145	106998	Human herpesvirus 3 strain Oka vaccine	503
146	50518	Human herpesvirus 4	527
147	104171	Human herpesvirus 4 (strain B95-8)	527
148	50530	Human herpesvirus 5	509
149	101157	Human herpesvirus 5	509
150	103610	Human herpesvirus 5	509
151	50517	Human herpesvirus 5 strain AD169	509
152	50605	Human herpesvirus 6	6256
153	14069	Human herpesvirus 6A (strain Uganda-1102) (HHV-6 variant A) (Human Blymphotropic virus)	518
154	14070	Human herpesvirus 6A (strain Uganda-1102) (HHV-6 variant A) (Human Blymphotropic virus)	518
155	101848	Human herpesvirus 8	548
156	103959	Human herpesvirus 8	548
157	105614	Human herpesvirus 8	548
158	50677	Human immunodeficiency virus	6755
159	191	Human immunodeficiency virus 1	2938
160	228	Human immunodeficiency virus 1	2938
161	12456	Human immunodeficiency virus 1	2938
162	13037	Human immunodeficiency virus 1	2938
163	14043	Human immunodeficiency virus 1	2938
164	50607	Human immunodeficiency virus 1	2938
165	102458	Human immunodeficiency virus 1	2938
166	103744	Human immunodeficiency virus 1	2938
167	105138	Human immunodeficiency virus 1	2938
168	106648	Human immunodeficiency virus 1	2938
169	106649	Human immunodeficiency virus 1	2938
170	106660	Human immunodeficiency virus 1	2938
171	106661	Human immunodeficiency virus 1	2938
172	19636	Human immunodeficiency virus 2	2939
173	50658	Human immunodeficiency virus 2	2939
174	100052	Human immunodeficiency virus 2	2939
175	103923	Human immunodeficiency virus 2	2939
176	50737	Human immunodeficiency virus 3	2938
177	50608	Human immunodeficiency virus type 1 (RF/HAT ISOLATE)	2938
178	100886	Human immunodeficiency virus type 1 group M subtype B (isolate BH10)(HIV-1)	2938
179	101573	Human immunodeficiency virus type 1 group M subtype B (isolate BH10)(HIV-1)	2938
180	14042	Human immunodeficiency virus type 1 group M subtype B (isolate HXB2)(HIV-1)	2938
181	14044	Human immunodeficiency virus type 1 group M subtype B (isolate HXB2)(HIV-1)	2938
182	103715	Human immunodeficiency virus type 1 group M subtype B (isolate HXB2)(HIV-1)	2938
183	10119	Human immunodeficiency virus type 1 group M subtype B (isolate PCV12)(HIV-1)	2938
184	107610	Human immunodeficiency virus type 1 group M subtype B (isolate SF162)(HIV-1)	2938
185	103716	Human immunodeficiency virus type 1 group M subtype B (isolate WMJ22)(HIV-1)	2938
186	102457	Human immunodeficiency virus type 1 group M subtype B (isolate YU-2)(HIV-1)	2938
187	101577	Human immunodeficiency virus type 1 group M subtype B (isolateBRU/LAI) (HIV-1)	2938
188	106996	Human immunodeficiency virus type 2 (ISOLATE ROD)	2939
189	102515	Human metapneumovirus	619
190	50626	Human papillomavirus	6889
191	103014	Human papillomavirus 16	2189
192	50627	Human papillomavirus type 11	2177
193	100199	Human papillomavirus type 11	2177
194	101581	Human papillomavirus type 11	2177
195	10955	Human papillomavirus type 16	2189
196	101849	Human papillomavirus type 16	2189
197	104501	Human papillomavirus type 16	2189
198	101572	Human papillomavirus type 1a	2251
199	50682	Human parainfluenza virus 1	607
200	104111	Human parainfluenza virus 1	607
201	50649	Human parainfluenza virus 2	611
202	50520	Human parainfluenza virus 3	608
203	50619	Human poliovirus 1	764
204	19887	Human poliovirus 1 Mahoney	764
205	107097	Human poliovirus 1 strain Sabin	764
206	50670	Human poliovirus 2	764
207	50620	Human poliovirus 3	764
208	50521	Human respiratory syncytial virus	621
209	50679	Human rhinovirus 14	772
210	50130	Human rhinovirus 15	771
211	50692	Human rhinovirus 16	771
212	101142	Human rhinovirus 16	771
213	50680	Human rhinovirus 1A	771
214	50622	Human rhinovirus 1B	771
215	50674	Human rhinovirus 2	771
216	50757	Human rhinovirus 21	771
217	50089	Human rhinovirus 22	6338
218	50131	Human rhinovirus 25	6338
219	50792	Human rhinovirus 29	771
220	50090	Human rhinovirus 30	6338
221	50132	Human rhinovirus 39	771
222	50129	Human rhinovirus 4	6338
223	50091	Human rhinovirus 41	6338
224	50078	Human rhinovirus 45	6338
225	50081	Human rhinovirus 5	6338
226	50758	Human rhinovirus 50	771
227	50133	Human rhinovirus 51	6338
228	50092	Human rhinovirus 59	6338
229	50079	Human rhinovirus 6	6338
230	50093	Human rhinovirus 63	6338
231	50134	Human rhinovirus 67	6338
232	50094	Human rhinovirus 70	6338
233	50793	Human rhinovirus 72	772
234	50135	Human rhinovirus 85	771
235	50095	Human rhinovirus 86	771
236	50675	Human rhinovirus 89	771
237	50088	Human rhinovirus 9	771
238	12464	Human rhinovirus sp.	6338
239	50085	Human rhinovirus sp.	6338
240	102516	Human rhinovirus strain Hanks	6338
241	20067	Human T-cell leukemia virus 1 (strain Japan ATK-1 subtype A) (HTLV-1)	2911
242	50614	Human T-lymphotropic virus 1	2911
243	101143	Human T-lymphotropic virus 1	2911
244	103740	Infectious bronchitis virus	716
245	50652	Influenza A virus	2168
246	102438	Influenza A virus	2168
247	103736	Influenza A virus	2168
248	103875	Influenza A virus	2168
249	103876	Influenza A virus	2168
250	103877	Influenza A virus	2168
251	103878	Influenza A virus	2168
252	104144	Influenza A virus	2168
253	104394	Influenza A virus	2168
254	105480	Influenza A virus	2168
255	106592	Influenza A virus	2168
256	108266	Influenza A virus	2168
257	103609	Influenza A virus (A/Aichi/2/1968(H3N2))	2168
258	102424	Influenza A virus (A/Memphis/1/1971(H3N2))	2168
259	21	Influenza A virus (A/Puerto Rico/8/1934(H1N1))	2168
260	50142	Influenza A virus (A/Puerto Rico/8/1934(H1N1))	2168
261	103160	Influenza A virus (A/Puerto Rico/8/1934(H1N1))	2168
262	103467	Influenza A virus (A/Puerto Rico/8/1934(H1N1))	2168
263	108119	Influenza A virus (A/Puerto Rico/8/1934(H1N1))	2168
264	22	Influenza A virus (A/Udorn/307/1972(H3N2))	2168
265	100811	Influenza A virus (H5N1)	2168
266	104401	Influenza A virus (strain A/Aichi/2/1968 H3N2)	2168
267	104249	Influenza A virus (strain A/Brevig Mission/1/1918 H1N1) (Influenza Avirus (strain A/South Carolina/1	2168
268	104553	Influenza A virus (strain A/Hong Kong/1/1968 H3N2)	2168
269	104398	Influenza A virus (strain A/Puerto Rico/8/1934 H1N1)	2168
270	104564	Influenza A virus (strain A/Udorn/307/1972 H3N2)	2168
271	103612	Influenza A virus (strain A/Wilson-Smith/1933 H1N1) (Influenza A virus(strain A/WS/1933 H1N1))	2168
272	100033	Influenza A virus (strain A/X-31 H3N2)	2168
273	107033	Influenza A virus H3N2	2168
274	50523	Influenza B virus	2169
275	50066	Influenza B virus (B/Lee/40)	2169
276	104525	Influenza B virus (B/Lee/40)	2169
277	10738	Influenza B virus (strain B/Lee/1940)	2169
278	101852	Influenza C virus	2170
279	50640	Japanese encephalitis virus	1583
280	50654	Junin virus	1187
281	101858	La Crosse virus	1380
282	102519	Lassa virus	1188
283	102582	Macacine herpesvirus 1	483
284	108417	Macacine herpesvirus 1	483
285	101578	Maedi visna virus (strain 1514) (MVV) (Visna lentivirus)	2942
286	101893	Maize chlorotic mottle virus	3028
287	50630	Mammalian orthoreovirus 1	2891
288	101896	Mammalian orthoreovirus 1	2891
289	50631	Mammalian orthoreovirus 3	2891
290	101897	Mammalian orthoreovirus 3	2891
291	107358	Mayaro virus	2973
292	50650	Measles virus	602
293	101900	Measles virus genotype A	602
294	101901	Measles virus genotype D6	602
295	101902	Measles virus genotype D7	602
296	50672	Mengo virus	757
297	101904	Metapneumovirus	6294
298	101913	Modoc virus	1594
299	50514	Molluscum contagiosum virus	2724
300	100333	Molluscum contagiosum virus subtype 1	2724
301	50611	Moloney murine leukemia virus	2927
302	10451	Moloney murine leukemia virus isolate Shinnick	2927
303	50612	Moloney murine sarcoma virus	2926
304	50513	Monkeypox virus	2728
305	101575	Mouse mammary tumor virus (strain GR) (MMTV)	2908
306	50647	Mumps virus	614
307	50604	Murid herpesvirus 1	514
308	100809	Murid herpesvirus 2	515
309	50645	Murine hepatitis virus	708
310	50646	Murine hepatitis virus strain A59	708
311	50660	Murine leukemia virus	2927
313	50648	Newcastle disease virus	596
314	102387	Nipah virus	599
315	102523	Nipah virus	599
323	101964	Orf virus	2736
325	102888	Paramecium bursaria Chlorella virus 1	2387
326	50655	Pichinde virus	1200
327	102007	Picornaviridae	6826
328	102018	Pneumonia virus of mice 15	622
329	102020	Porcine endogenous retrovirus	2928
330	102022	Potato virus X	919
331	102025	Prospect Hill virus	1347
332	50653	Punta Toro virus	1418
333	50664	Rauscher murine leukemia virus	2927
334	50632	Reovirus sp.	6903
335	50678	Respiratory syncytial virus	6295
336	50656	Retroviridae	6903
337	50524	Rift Valley fever virus	1419
338	50633	Rotavirus	6737
339	50663	Rous sarcoma virus	2902
340	19605	Rous sarcoma virus (strain Prague C) (RSV-PrC)	2902
341	50795	San Angelo virus	1380
342	102068	Sandfly fever Naples virus	1421
343	50713	Sandfly fever sicilian virus	6483
344	20012	SARS coronavirus	711
345	100499	SARS coronavirus	711
346	101075	SARS coronavirus	711
347	50635	Semliki forest virus	2983
348	102073	Sendai virus	609
349	50609	Simian immunodeficiency virus	2941
350	50634	Simian rotavirus	2836
351	102079	Simian virus 40	610
352	102965	Simian virus 40	610
353	100722	Simian-Human immunodeficiency virus	6755
354	102080	Simplexvirus	6249
355	50636	Sindbis virus	2984
356	50528	Suid herpesvirus 1	505
357	50525	Tacaribe virus	1203
358	100714	Tobacco mosaic virus	3174
359	102117	Transmissible gastroenteritis virus	698
360	50625	unidentified adenovirus	6914
361	102129	unidentified herpesvirus	6808
362	107220	Unidentified Influenza A virus (H1N2)	2168
363	50522	unidentified influenza virus	6888
364	50600	Vaccinia virus	2732
365	103056	Vaccinia virus	2732
366	102992	Vaccinia virus (strain Western Reserve) (VACV) (Vaccinia virus (strainWR))	2732
367	104145	Vaccinia virus (strain Western Reserve) (VACV) (Vaccinia virus (strainWR))	2732
368	102131	Vaccinia virus Copenhagen	2732
369	102132	Vaccinia virus WR	2732
370	11391	Varicella-zoster virus (strain Dumas) (HHV-3) (Human herpesvirus 3)	503
371	100303	Varicella-zoster virus (strain Dumas) (HHV-3) (Human herpesvirus 3)	503
372	50601	Variola virus	2733
373	50637	Venezuelan equine encephalitis virus	2989
374	102136	Vesicular stomatitis Indiana virus	692
375	50651	Vesicular stomatitis virus	6308
376	50659	Visna/maedi virus	2942
377	50641	West Nile virus	1615
378	100979	West Nile virus	1615
379	102143	Woodchuck hepatitis virus	1970
380	17042	Woolly monkey sarcoma virus	2933
381	50642	Yellow fever virus	1617
382	106165	Human cytomegalovirus	509
