# Supplementary material for: Enhanced taxonomy annotation of antiviral activity data from ChEMBL
Source: Database (Oxford). 2019 Feb 8;2019:bay139. doi: 10.1093/database/bay139 (PMC6367519; doi:10.1093/database/bay139)
Supplement: Supplementary Data [file bay139_supp.zip › SF05_Dictionary.csv]

search_name	source
ablv	dict
Adeno-associated	dict
African horse sickness	dict
ahsv	dict
Aichivirus	dict
Akabane virus	dict
Allpahuayo mammarenavirus	dict
allv	dict
andes hantavirus	dict
Andes virus	dict
andv	dict
Aroa virus	dict
aroav	dict
Australian bat lyssavirus	dict
Banna virus	dict
banv	dict
Banzi virus	dict
Barmah Forest	dict
bat salivary gland	dict
Batken	dict
bblv	dict
BCNV	dict
bdbv	dict
bdv	dict
Bear Canyon mammarenavirus	dict
Bear Canyon virus	dict
Bebaru virus	dict
BEBV	dict
Benign lymphocytic meningitis	dict
BFV	dict
BK virus	dict
BKNV	dict
BKPyV	dict
BKV	dict
Bluetongue virus	dict
bocaparvovirus	dict
bocavirus	dict
bodv	dict
Bokeloh bat lyssavirus	dict
Borna disease	dict
botv	dict
Bovine papular stomatitis	dict
Bovine torovirus	dict
bpsv	dict
breda virus	dict
brv	dict
btv	dict
Bundibugyo ebolavirus	dict
bunv	dict
Bunyamwera bunyavirus	dict
Bunyamwera fever	dict
Bunyamwera virus	dict
bunyavirus	dict
Bwamba bunyavirus	dict
Bwamba virus	dict
bwav	dict
bzv	dict
California virus	dict
Cardiovirus	dict
cchf	dict
CEEV	dict
Central European encephalitis	dict
Cercopithecine herpesvirus	dict
cglv	dict
cgv	dict
Chandipura virus	dict
Changuinola virus	dict
Chapare virus	dict
CHAVB	dict
Chenuda virus	dict
chickenpox virus	dict
Chikungunya virus	dict
Chobar Gorge virus	dict
chpv	dict
chv	dict
CMV	dict
cnuv	dict
Colorado tick fever	dict
Coltivirus	dict
common cold	dict
coronavirus	dict
Corriparta virus	dict
cosavirus	dict
cosv	dict
Cote d'Ivoire Ebola	dict
Cowpox	dict
Cowpox virus	dict
CPXV	dict
Crimean-Congo fever	dict
Crimean-Congo hemorrhagic fever	dict
Crimean-Congo virus	dict
Cupixi virus	dict
cytomegalovirus	dict
deltavirus	dict
Dengue	dict
denv	dict
dependoparvovirus	dict
dependovirus	dict
DHOV	dict
Dobrava-Belgrade virus	dict
dobravavirus	dict
dobv	dict
Dugbe virus	dict
dugv	dict
Duvenhage virus	dict
duvv	dict
Eastern equine encephalitis	dict
eblv	dict
ebolavirus	dict
EBOV	dict
EBV	dict
eeev	dict
ehdv	dict
emcv	dict
Encephalomyelitis of Sheep	dict
Encephalomyocarditis	dict
Enterovirus	dict
Epizootic hemorrhagic disease	dict
Equine encephalosis	dict
Equine morbillivirus	dict
Equine rhinitis A	dict
Equine torovirus	dict
erav	dict
erythrovirus	dict
erythrovirus B19	dict
etov	dict
eubv	dict
European bat lyssavirus	dict
European bat virus	dict
ev.?71	dict
Everglades virus	dict
Evev	dict
flev	dict
Flexal arenavirus	dict
Flexal mammarenavirus	dict
Flexal virus	dict
fmdv	dict
Foot-and-mouth disease	dict
Franze-Fernandez virus	dict
Getah virus	dict
getv	dict
Great Island virus	dict
gtov	dict
Guanarito arenavirus	dict
Guanarito mammarenavirus	dict
Guanarito virus	dict
H10N7	dict
H1N1	dict
H1N2	dict
H2N2	dict
H3N2	dict
H5N1	dict
H5N2	dict
H7N2	dict
H7N3	dict
H7N7	dict
H9N2	dict
Hantaan	dict
hantavirus	dict
hastv	dict
HBOV	dict
HBV	dict
HCMV	dict
hcosv	dict
HCoV	dict
HCPS	dict
HCV	dict
hdv	dict
Hendra virus	dict
hepatitis B	dict
hepatitis C	dict
Hepatitis d	dict
Hepatitis delta	dict
herpes b virus	dict
herpes simian b virus	dict
herpes simplexvirus	dict
herpesvirus	dict
herpesvirus B	dict
herpesvirus simiae	dict
hev	dict
hhv	dict
hiv	dict
HMPV	dict
HPeV	dict
hpiv	dict
hpv	dict
HRSV	dict
hrv	dict
hsv	dict
htnv	dict
htov	dict
human alfaherpesvirus	dict
human astrovirus	dict
Human betaherpesvirus	dict
Human gammaherpesvirus	dict
human herpesvirus	dict
Human immunodeficiency	dict
Human mastadenovirus	dict
Human metapneumovirus	dict
Human parainfluenza	dict
Human torovirus	dict
Ieri virus	dict
ieriv	dict
Ilheus virus	dict
ilhv	dict
infleunzavirus b	dict
influenza	dict
influenza A	dict
influenza C	dict
influenzaB	dict
influenzavirus A	dict
influenzavirus C	dict
Ippy mammarenavirus	dict
Ippy virus	dict
ippyv	dict
Isfahan virus	dict
isfv	dict
Israel turkey meningoencephalomyelitis virus	dict
Israel turkey virus	dict
itv	dict
Japanese encephalitis	dict
JC virus	dict
JCPyV	dict
JCV	dict
jev	dict
John Cunningham	dict
Junin arenavirus	dict
Junin mammarenavirus	dict
Junin virus	dict
junn mammarenavirus	dict
junv	dict
Kadam virus	dict
Kaposi's sarcoma	dict
kfdv	dict
Kokobera virus	dict
Korean hemorrhagic fever virus	dict
Kotonkan virus	dict
kotv	dict
KSHV	dict
Kyasanur Forest disease	dict
Kyasanur Forest virus	dict
La Maladie d'Armstrong	dict
Lagos bat virus	dict
Lassa mammarenavirus	dict
lassa virus	dict
lasv	dict
Latino arenavirus	dict
Latino mammarenavirus	dict
Latino virus	dict
latv	dict
lbv	dict
lcmv	dict
Lebombo virus	dict
lebv	dict
Louping ill virus	dict
Lujo virus	dict
Lymphocytic choriomeningitis	dict
Lymphocytic meningoencephalitis	dict
lyssavirus	dict
Macaca mulatta polyomavirus	dict
Macacine alfaherpesvirus	dict
Macacine herpesvirus	dict
Machupo virus	dict
macv	dict
mahv	dict
Mamastrovirus	dict
Mammalian 1 bornavirus	dict
Mammalian orthoreovirus	dict
mammarenavirus	dict
Marburg marburgvirus	dict
Marburg virus	dict
marv	dict
Mayaro virus	dict
mayv	dict
Measles virus	dict
Merino Walk mammarenavirus	dict
Merino Walk virus	dict
Middelburg virus	dict
midv	dict
Mobala mammarenavirus	dict
Mobala virus	dict
mobv	dict
Mokola virus	dict
mokv	dict
Molluscum contagiosum	dict
monkey B virus	dict
Monkeypox	dict
Mopeia mammarenavirus	dict
Mopeia virus	dict
mopv	dict
mrv	dict
Mucambo virus	dict
mucv	dict
mumps	dict
muv	dict
mwv	dict
Ndumu virus	dict
nduv	dict
Newcastle disease	dict
Nipah virus	dict
norovirus	dict
Norwalk virus	dict
O'nyong-nyong virus	dict
OHFV	dict
Oliveros arenavirus	dict
Oliveros mammarenavirus	dict
Oliveros virus	dict
olvv	dict
Omsk hemorrhagic fever	dict
ONNV	dict
Orf virus	dict
Oropouche fever	dict
Oropouche virus	dict
orov	dict
Orungo virus	dict
oruv	dict
Ovine Encephalomyelitis	dict
Palyam virus	dict
Papovavirus BKV	dict
Parana arenavirus	dict
Parana mammarenavirus	dict
Parana virus	dict
Parechovirus	dict
Parvovirus B19	dict
PBV	dict
Peruvian horse sickness	dict
PEV	dict
phsv	dict
phv	dict
Pichind mammarenavirus	dict
Pichinde arenavirus	dict
Pichinde mammarenavirus	dict
Pichinde virus	dict
picobirnavirus	dict
picv	dict
Pirital arenavirus	dict
Pirital mammarenavirus	dict
Pirital virus	dict
pirv	dict
piv	dict
polyomavirus BK	dict
Polyomavirus maccacae	dict
polyomavirus type BK	dict
Porcine torovirus	dict
POVBK	dict
powassan	dict
POWV	dict
Primate T-lymphotropic	dict
Prospect Hill Hantavirus	dict
Prospect Hill virus	dict
Pseudocowpox	dict
pseudorabies	dict
pteropid lyssavirus	dict
PTLV	dict
ptov	dict
ptv	dict
Punta Toro virus	dict
Puumala virus	dict
puuv	dict
QRFV	dict
Quaranfil	dict
Rabies	dict
rabv	dict
ravn virus	dict
ravv	dict
respiratory syncytial	dict
Reston ebolavirus	dict
Rhesus macaque polyomavirus	dict
rhinovirus	dict
Rift Valley fever	dict
Rift Valley fever virus	dict
Rift Valley virus	dict
Ross River virus	dict
Rotavirus	dict
RSV	dict
Rubella virus	dict
Russian Spring Summer encephalitis	dict
rvf	dict
sabi arenavirus	dict
sabi mammarenavirus	dict
sabi virus	dict
Sabia arenavirus	dict
Sabia mammarenavirus	dict
Sabia virus	dict
sabv	dict
SaHV	dict
Saimiriine alphaherpesvirus	dict
Saint Croix River	dict
Saint Louis encephalitis	dict
Sal Vieja	dict
San Perlita	dict
Sandfly fever Naples virus	dict
Sapporo rat virus	dict
Sapporo virus	dict
sapporovirus	dict
SARS	dict
SCRV	dict
Semliki Forest virus	dict
Seoul virus	dict
seov	dict
Serous lymphocytic meningitis	dict
sfnv	dict
sfv	dict
Simian immunodeficiency	dict
Simian vacuolating virus	dict
Simian virus	dict
Sin Nombre virus	dict
Sindbis virus	dict
sinv	dict
SLEV	dict
smallpox	dict
snv	dict
SPV	dict
St Croix River	dict
St. Louis encephalitis	dict
Sudan ebolavirus	dict
sudan virus	dict
sudv	dict
SuHV	dict
Suid alphaherpesvirus	dict
Suid herpesvirus	dict
SV40	dict
SVV	dict
Tacaribe arenavirus	dict
Tacaribe mammarenavirus	dict
Tacaribe virus	dict
TAFV	dict
Tai Forest ebolavirus	dict
Tamiami arenavirus	dict
Tamiami mammarenavirus	dict
Tamiami virus	dict
tamv	dict
Tanapox virus	dict
TBEV	dict
tcrv	dict
thogoto	dict
tick-borne encephalitis	dict
Tick-borne meningoencephalitis	dict
Tonate virus	dict
torovirus	dict
Torque teno	dict
tpv	dict
Trembling-ill	dict
tt virus	dict
ttv	dict
Umatilla virus	dict
umav	dict
Usutu	dict
USUV	dict
Vaccinia	dict
varicella virus	dict
varicella zoster	dict
Variola virus	dict
varv	dict
veev	dict
Venezuelan equine encephalitis	dict
vzv	dict
Wad Medani virus	dict
Wallal virus	dict
walv	dict
Warrego virus	dict
Wesselsbron	dict
west nile	dict
West Siberian encephalitis	dict
Western equine encephalitis	dict
wgrv	dict
Whitewater Arroyo mammarenavirus	dict
Whitewater Arroyo virus	dict
winter vomiting virus	dict
wmv	dict
WNV	dict
Wongorr virus	dict
WSLV	dict
WSV	dict
wwav	dict
Yaba monkey tumor	dict
YFV	dict
YMTV	dict
Yunnan orbivirus	dict
YUOV	dict
Zaire ebola	dict
zika	dict
ZIKV	dict
zoster virus	dict
Eucampyvirinae	tax
Peduovirinae	tax
Spounavirinae	tax
Tevenvirinae	tax
Autographivirinae	tax
Picovirinae	tax
Alphaherpesvirinae	tax
Betaherpesvirinae	tax
Gammaherpesvirinae	tax
Paramyxovirinae	tax
Pneumovirinae	tax
Coronavirinae	tax
Torovirinae	tax
Comovirinae	tax
Gokushovirinae	tax
Densovirinae	tax
Parvovirinae	tax
Chordopoxvirinae	tax
Entomopoxvirinae	tax
Sedoreovirinae	tax
Spinareovirinae	tax
Orthoretrovirinae	tax
Spumaretrovirinae	tax
Myoviridae	tax
Podoviridae	tax
Siphoviridae	tax
Alloherpesviridae	tax
Herpesviridae	tax
Malacoherpesviridae	tax
Lipothrixviridae	tax
Rudiviridae	tax
Bornaviridae	tax
Filoviridae	tax
Nyamiviridae	tax
Paramyxoviridae	tax
Rhabdoviridae	tax
Arteriviridae	tax
Coronaviridae	tax
Mesoniviridae	tax
Roniviridae	tax
Dicistroviridae	tax
Iflaviridae	tax
Marnaviridae	tax
Picornaviridae	tax
Secoviridae	tax
Alphaflexiviridae	tax
Betaflexiviridae	tax
Gammaflexiviridae	tax
Tymoviridae	tax
Adenoviridae	tax
Alphatetraviridae	tax
Alvernaviridae	tax
Amalgaviridae	tax
Ampullaviridae	tax
Anelloviridae	tax
Arenaviridae	tax
Ascoviridae	tax
Asfarviridae	tax
Astroviridae	tax
Avsunviroidae	tax
Baculoviridae	tax
Barnaviridae	tax
Benyviridae	tax
Bicaudaviridae	tax
Bidnaviridae	tax
Birnaviridae	tax
Bromoviridae	tax
Bunyaviridae	tax
Caliciviridae	tax
Carmotetraviridae	tax
Caulimoviridae	tax
Chrysoviridae	tax
Circoviridae	tax
Clavaviridae	tax
Closteroviridae	tax
Corticoviridae	tax
Cystoviridae	tax
Endornaviridae	tax
Flaviviridae	tax
Fuselloviridae	tax
Geminiviridae	tax
Globuloviridae	tax
Guttaviridae	tax
Hepadnaviridae	tax
Hepeviridae	tax
Hypoviridae	tax
Hytrosaviridae	tax
Inoviridae	tax
Iridoviridae	tax
Leviviridae	tax
Luteoviridae	tax
Marseilleviridae	tax
Megabirnaviridae	tax
Metaviridae	tax
Microviridae	tax
Mimiviridae	tax
Nanoviridae	tax
Narnaviridae	tax
Nimaviridae	tax
Nodaviridae	tax
Nudiviridae	tax
Ophioviridae	tax
Orthomyxoviridae	tax
Papillomaviridae	tax
Partitiviridae	tax
Parvoviridae	tax
Permutotetraviridae	tax
Phycodnaviridae	tax
Picobirnaviridae	tax
Plasmaviridae	tax
Polydnaviridae	tax
Polyomaviridae	tax
Pospiviroidae	tax
Potyviridae	tax
Poxviridae	tax
Pseudoviridae	tax
Quadriviridae	tax
Reoviridae	tax
Retroviridae	tax
Sphaerolipoviridae	tax
Spiraviridae	tax
Tectiviridae	tax
Togaviridae	tax
Tombusviridae	tax
Totiviridae	tax
Turriviridae	tax
Virgaviridae	tax
Campylobacter phage CP21	tax
Campylobacter phage CP220	tax
Campylobacter phage CPt10	tax
Campylobacter phage IBB35	tax
Campylobacter phage CP81	tax
Campylobacter phage CPX	tax
Campylobacter phage NCTC12673	tax
Aeromonas phage phiO18P	tax
Haemophilus phage HP1	tax
Haemophilus phage HP2	tax
Pasteurella phage F108	tax
Vibrio phage K139	tax
Vibrio phage Kappa	tax
Burkholderia phage phi52237	tax
Burkholderia phage phiE12-2	tax
Burkholderia phage phiE202	tax
Enterobacteria phage 186	tax
Enterobacteria phage P2	tax
Enterobacteria phage PsP3	tax
Enterobacteria phage Wphi	tax
Mannheimia phage phiMhaA1-PHL101	tax
Pseudomonas phage phiCTX	tax
Ralstonia phage RSA1	tax
Salmonella Fels-2	tax
Salmonella SopEphi	tax
Yersinia phage L-413C	tax
Bacillus phage SPO1	tax
Listeria phage A511	tax
Listeria phage P100	tax
Staphylococcus phage G1	tax
Staphylococcus phage K	tax
Staphylococcus phage Twort	tax
Enterococcus phage phiEC24C	tax
Lactobacillus phage LP65	tax
Vibrio phage KVP40	tax
Vibrio phage nt-1	tax
Aeromonas phage 25	tax
Aeromonas phage 31	tax
Aeromonas phage 44RR2.8t	tax
Enterobacteria phage SV14	tax
Enterobacteria phage T4	tax
Escherichia phage JS98	tax
Escherichia phage phi1	tax
Escherichia phage RB14	tax
Escherichia phage RB16	tax
Escherichia phage RB32	tax
Escherichia phage RB43	tax
Escherichia phage RB49	tax
Escherichia phage RB69	tax
Pseudomonas phage 42	tax
Acinetobacter phage 133	tax
Aeromonas phage 65	tax
Aeromonas phage Aeh1	tax
Burkholderia phage Bcep1	tax
Burkholderia phage Bcep43	tax
Burkholderia phage Bcep781	tax
Burkholderia phage BcepNY3	tax
Xanthomonas phage OP2	tax
Burkholderia phage BcepMu	tax
Burkholderia phage phiE255	tax
Erwinia phage phiEa21-4	tax
Escherichia phage wV8	tax
Salmonella phage FelixO1	tax
Halomonas phage phiHAP-1	tax
Vibrio phage VP882	tax
Mycobacterium phage I3	tax
Enterobacteria phage Mu	tax
Burkholderia phage BcepF1	tax
Pseudomonas phage 14-1	tax
Pseudomonas phage F8	tax
Pseudomonas phage LBL3	tax
Pseudomonas phage LMA2	tax
Pseudomonas phage PB1	tax
Pseudomonas phage SN	tax
Clostridium phage phiC2	tax
Clostridium phage phiCD119	tax
Clostridium phage phiCD27	tax
Halobacterium phage phiH	tax
Pseudomonas phage EL	tax
Pseudomonas phage Lin68	tax
Pseudomonas phage phiKZ	tax
Aeromonas phage 43	tax
Enterobacteria phage P1	tax
Bacillus phage G	tax
Bacillus phage PBS1	tax
Microcystis aeruginosa phage Ma-LMM01	tax
Dickeya phage Limestone	tax
Escherichia phage Cba120	tax
Escherichia phage PhaxI	tax
Salmonella phage Sfp10	tax
Salmonella phage Sh19	tax
Salmonella phage ViI	tax
Shigella phage Ag3	tax
Pantoea phage Limelight	tax
Pantoea phage Limezero	tax
Pseudomonas phage LKA1	tax
Pseudomonas phage phiKMV	tax
Enterobacteria phage K1-5	tax
Enterobacteria phage K1E	tax
Enterobacteria phage K5	tax
Enterobacteria phage SP6	tax
Erwinia amylovora phage Era103	tax
Enterobacteria phage T7	tax
Kluyvera phage Kvp1	tax
Pseudomonad phage gh-1	tax
Prochlorococcus phage P-SSP7	tax
Synechococcus phage P60	tax
Synechococcus phage syn5	tax
Staphylococcus phage 44AHJD	tax
Streptococcus phage C1	tax
Bacillus phage B103	tax
Bacillus phage GA-1	tax
Bacillus phage phi29	tax
Kurthia phage 6	tax
Actinomyces phage Av-1	tax
Mycoplasma phage P1	tax
Streptococcus phage Cp-1	tax
Burkholderia phage Bcep22	tax
Burkholderia phage Bcepil02	tax
Burkholderia phage Bcepmigl	tax
Burkholderia phage Dc1	tax
Bordetella phage BPP-1	tax
Burkholderia phage BcepC6B	tax
Escherichia phage PhiV10	tax
Salmonella phage epsilon15	tax
Pseudomonas phage F116	tax
Pseudomonas phage H66	tax
Pseudomonas phage LUZ24	tax
Pseudomonas phage PaP3	tax
Escherichia phage N4	tax
Enterobacteria phage P22	tax
Salmonella phage HK620	tax
Salmonella phage ST64T	tax
Shigella phage Sf6	tax
Enterobacteria phage Phieco32	tax
Endosymbiont phage APSE-1	tax
Lactococcus phage KSY1	tax
Phormidium phage Pf-WMP3	tax
Phormidium phage Pf-WMP4	tax
Pseudomonas phage 119X	tax
Roseobacter phage SIO1	tax
Vibrio phage VpV262	tax
Staphylococcus phage 3a	tax
Staphylococcus phage 42e	tax
Staphylococcus phage 47	tax
Staphylococcus phage Ipla35	tax
Staphylococcus phage Phi12	tax
Staphylococcus phage Slt	tax
Staphylococcus phage 13	tax
Staphylococcus phage 77	tax
Staphylococcus phage Pvl108	tax
Bacillus phage andromeda	tax
Bacillus phage blastoid	tax
Bacillus phage curly	tax
Bacillus phage eoghan	tax
Bacillus phage finn	tax
Bacillus phage glittering	tax
Bacillus phage riggi	tax
Bacillus phage taylor	tax
Mycobacterium phage barnyard	tax
Mycobacterium phage konstantine	tax
Mycobacterium phage patience	tax
Mycobacterium phage predator	tax
Mycobacterium phage bignuz	tax
Mycobacterium phage jebeks	tax
Mycobacterium phage bron	tax
Mycobacterium phage Faith1	tax
Mycobacterium phage joedirt	tax
Mycobacterium phage rumpelstiltskin	tax
Lactococcus phage bIL67	tax
Lactococcus phage c2	tax
Lactobacillus phage c5	tax
Lactobacillus phage LLKu	tax
Mycobacterium phage charlie	tax
Mycobacterium phage redi	tax
Mycobacterium phage ardmore	tax
Mycobacterium phage avani	tax
Mycobacterium phage boomer	tax
Mycobacterium phage Che8	tax
Mycobacterium phage Che9d	tax
Mycobacterium phage deadp	tax
Mycobacterium phage dlane	tax
Mycobacterium phage dorothy	tax
Mycobacterium phage dotproduct	tax
Mycobacterium phage drago	tax
Mycobacterium phage fruitloop	tax
Mycobacterium phage gumbie	tax
Mycobacterium phage ibhubesi	tax
Mycobacterium phage Llij	tax
Mycobacterium phage mozy	tax
Mycobacterium phage mutaforma13	tax
Mycobacterium phage Pacc40	tax
Mycobacterium phage PMC	tax
Mycobacterium phage ramsey	tax
Mycobacterium phage rockyhorror	tax
Mycobacterium phage SG4	tax
Mycobacterium phage shauna1	tax
Mycobacterium phage shilan	tax
Mycobacterium phage spartacus	tax
Mycobacterium phage taj	tax
Mycobacterium phage tweety	tax
Mycobacterium phage wee	tax
Mycobacterium phage yoshi	tax
Mycobacterium phage babsiella	tax
Mycobacterium phage brujita	tax
Mycobacterium phage Che9c	tax
Salmonella phage Chi	tax
Salmonella phage FSLSP030	tax
Salmonella phage FSLSP088	tax
Salmonella phage iEPS5	tax
Salmonella phage SPN19	tax
Mycobacterium phage 244	tax
Mycobacterium phage Bask21	tax
Mycobacterium phage CJW1	tax
Mycobacterium phage eureka	tax
Mycobacterium phage kostya	tax
Mycobacterium phage porky	tax
Mycobacterium phage pumpkin	tax
Mycobacterium phage sirduracell	tax
Mycobacterium phage toto	tax
Mycobacterium phage corndog	tax
Mycobacterium phage firecracker	tax
Pseudomonas phage D3112	tax
Pseudomonas phage DMS3	tax
Pseudomonas phage FHA0480	tax
Pseudomonas phage LPB1	tax
Pseudomonas phage MP22	tax
Pseudomonas phage MP29	tax
Pseudomonas phage MP38	tax
Pseudomonas phage PA1phi	tax
Pseudomonas phage D3	tax
Pseudomonas phage PMG1	tax
Mycobacterium phage halo	tax
Mycobacterium phage liefie	tax
Enterobacteria phage JL1	tax
Enterobacteria phage SSL2009a	tax
Escherichia phage HK578	tax
Shigella phage EP23	tax
Sodalis phage SO1	tax
Bacillus phage 250	tax
Bacillus phage IEBH	tax
Salmonella phage Ent1	tax
Salmonella phage jersey	tax
Salmonella phage SE2	tax
Salmonella phage SETP3	tax
Salmonella phage SS3e	tax
Salmonella phage wksl3	tax
Mycobacterium phage alma	tax
Mycobacterium phage arturo	tax
Mycobacterium phage astro	tax
Mycobacterium phage backyardigan	tax
Mycobacterium phage BBPiebs31	tax
Mycobacterium phage benedict	tax
Mycobacterium phage bethlehem	tax
Mycobacterium phage billknuckles	tax
Mycobacterium phage bruns	tax
Mycobacterium phage Bxb1	tax
Mycobacterium phage Bxz2	tax
Mycobacterium phage Che12	tax
Mycobacterium phage cuco	tax
Mycobacterium phage D29	tax
Mycobacterium phage doom	tax
Mycobacterium phage ericb	tax
Mycobacterium phage euphoria	tax
Mycobacterium phage george	tax
Mycobacterium phage gladiator	tax
Mycobacterium phage goose	tax
Mycobacterium phage hammer	tax
Mycobacterium phage heldan	tax
Mycobacterium phage Jasper	tax
Mycobacterium phage JC27	tax
Mycobacterium phage jeffabunny	tax
Mycobacterium phage JHC117	tax
Mycobacterium phage KBG	tax
Mycobacterium phage kssjeb	tax
Mycobacterium phage kugel	tax
Mycobacterium phage L5	tax
Mycobacterium phage lesedi	tax
Mycobacterium phage LHTSCC	tax
Mycobacterium phage lockley	tax
Mycobacterium phage marcell	tax
Mycobacterium phage microwolf	tax
Mycobacterium phage mrgordo	tax
Mycobacterium phage museum	tax
Mycobacterium phage nepal	tax
Mycobacterium phage packman	tax
Mycobacterium phage peaches	tax
Mycobacterium phage Perseus	tax
Mycobacterium phage pukovnik	tax
Mycobacterium phage rebeuca	tax
Mycobacterium phage redrock	tax
Mycobacterium phage Ridgecb	tax
Mycobacterium phage rockstar	tax
Mycobacterium phage saintus	tax
Mycobacterium phage skipole	tax
Mycobacterium phage solon	tax
Mycobacterium phage switzer	tax
Mycobacterium phage SWU1	tax
Mycobacterium phage Ta17a	tax
Mycobacterium phage tiger	tax
Mycobacterium phage timshel	tax
Mycobacterium phage trixie	tax
Mycobacterium phage turbido	tax
Mycobacterium phage twister	tax
Mycobacterium phage U2	tax
Mycobacterium phage violet	tax
Mycobacterium phage wonder	tax
Rhodococcus phage RER2	tax
Rhodococcus phage RGL3	tax
Enterobacteria phage HK022	tax
Enterobacteria phage HK97	tax
Enterobacteria phage lambda	tax
Enterobacteria phage N15	tax
Mycobacterium phage baka	tax
Mycobacterium phage courthouse	tax
Mycobacterium phage littlee	tax
Mycobacterium phage omega	tax
Mycobacterium phage optimus	tax
Mycobacterium phage thibault	tax
Thermus phage P2345	tax
Thermus phage P7426	tax
Mycobacterium phage PBI1	tax
Mycobacterium phage acadian	tax
Mycobacterium phage athena	tax
Mycobacterium phage chrisnmich	tax
Mycobacterium phage cooper	tax
Mycobacterium phage gadjet	tax
Mycobacterium phage nigel	tax
Mycobacterium phage oline	tax
Mycobacterium phage Pg1	tax
Mycobacterium phage pipefish	tax
Mycobacterium phage rosebush	tax
Mycobacterium phage stinger	tax
Mycobacterium phage zemanar	tax
Streptomyces phage phibt1	tax
Streptomyces phage phiC31	tax
Streptomyces phage TG1	tax
Caulobacter phage karma	tax
Caulobacter phage magneto	tax
Caulobacter phage phicbk	tax
Caulobacter phage rogue	tax
Caulobacter phage swift	tax
Burkholderia phage phi1026b	tax
Burkholderia phage phi6442	tax
Burkholderia phage phie125	tax
Staphylococcus phage 11	tax
Staphylococcus phage 187	tax
Staphylococcus phage 29	tax
Staphylococcus phage 37	tax
Staphylococcus phage 52a	tax
Staphylococcus phage 53	tax
Staphylococcus phage 55	tax
Staphylococcus phage 69	tax
Staphylococcus phage 71	tax
Staphylococcus phage 80	tax
Staphylococcus phage 80alpha	tax
Staphylococcus phage 85	tax
Staphylococcus phage 88	tax
Staphylococcus phage 92	tax
Staphylococcus phage 96	tax
Staphylococcus phage Cnph82	tax
Staphylococcus phage Ew	tax
Staphylococcus phage Ipla5	tax
Staphylococcus phage Ipla7	tax
Staphylococcus phage Ipla88	tax
Staphylococcus phage Ph15	tax
Staphylococcus phage Phieta	tax
Staphylococcus phage Phieta2	tax
Staphylococcus phage Phieta3	tax
Staphylococcus phage phimr11	tax
Staphylococcus phage phimr25	tax
Staphylococcus phage phinm1	tax
Staphylococcus phage phinm2	tax
Staphylococcus phage phinm4	tax
Staphylococcus phage Sap26	tax
Staphylococcus phage X2	tax
Enterococcus phage phifl1	tax
Enterococcus phage phifl2	tax
Enterococcus phage phifl3	tax
Lactobacillus phage ATCC8014	tax
Lactobacillus phage phijl1	tax
Pediococcus phage clp1	tax
Methanobacterium phage psiM1	tax
Mycobacterium phage bongo	tax
Mycobacterium phage rey	tax
Enterococcus phage BC611	tax
Enterococcus phage IMEEF1	tax
Enterococcus phage SAP6	tax
Enterococcus phage VD13	tax
Streptococcus phage SPQS1	tax
Streptococcus phage 2972	tax
Streptococcus phage 858	tax
Streptococcus phage Alq132	tax
Streptococcus phage O1205	tax
Streptococcus phage Sfi11	tax
Streptococcus phage 7201	tax
Streptococcus phage Abc2	tax
Streptococcus phage DT1	tax
Streptococcus phage Sfi19	tax
Streptococcus phage Sfi21	tax
Lactococcus phage 712	tax
Lactococcus phage Ascc191	tax
Lactococcus phage Ascc273	tax
Lactococcus phage Ascc281	tax
Lactococcus phage Ascc465	tax
Lactococcus phage Ascc532	tax
Lactococcus phage Bibb29	tax
Lactococcus phage bil170	tax
Lactococcus phage CB13	tax
Lactococcus phage CB14	tax
Lactococcus phage CB19	tax
Lactococcus phage CB20	tax
Lactococcus phage jj50	tax
Lactococcus phage P008	tax
Lactococcus phage P2	tax
Lactococcus phage SK1	tax
Lactococcus phage Sl4	tax
Bacillus phage SPbeta	tax
Enterobacteria phage T5	tax
Escherichia phage Akfv33	tax
Escherichia phage Bf23	tax
Escherichia phage Eps7	tax
Escherichia phage H8	tax
Escherichia phage T5	tax
Salmonella phage Spc35	tax
Vibrio phage 149 (type IV)	tax
Mycobacterium phage anaya	tax
Mycobacterium phage angelica	tax
Mycobacterium phage crimd	tax
Mycobacterium phage fionn	tax
Mycobacterium phage jaws	tax
Mycobacterium phage larva	tax
Mycobacterium phage macncheese	tax
Mycobacterium phage pixie	tax
Mycobacterium phage TM4	tax
Bacillus phage BMBtp2	tax
Bacillus phage TP21	tax
Cronobacter phage Esp2949-1	tax
Enterobacter phage F20	tax
Enterobacteria phage T1	tax
Escherichia phage Eb49	tax
Escherichia phage Jk06	tax
Escherichia phage Rogue1	tax
Escherichia phage Rtp	tax
Escherichia phage Tls	tax
Shigella phage Shfl1	tax
Bacillus phage Wbeta	tax
Xanthomonas phage CP1	tax
Xanthomonas phage OP1	tax
Xanthomonas phage phil7	tax
Xanthomonas phage Xop411	tax
Xanthomonas phage Xp10	tax
Phage phiJl001	tax
Pseudomonas phage M6	tax
Pseudomonas phage Yua	tax
Ranid herpesvirus 1	tax
Ranid herpesvirus 2	tax
Anguillid herpesvirus 1	tax
Cyprinid herpesvirus 1	tax
Cyprinid herpesvirus 2	tax
Cyprinid herpesvirus 3	tax
Acipenserid herpesvirus 2	tax
Ictalurid herpesvirus 1	tax
Ictalurid herpesvirus 2	tax
Salmonid herpesvirus 1	tax
Salmonid herpesvirus 2	tax
Salmonid herpesvirus 3	tax
Gallid herpesvirus 1	tax
Psittacid herpesvirus 1	tax
Anatid herpesvirus 1	tax
Columbid herpesvirus 1	tax
Gallid herpesvirus 2	tax
Gallid herpesvirus 3	tax
Meleagrid herpesvirus 1	tax
Chelonid herpesvirus 5	tax
Ateline herpesvirus 1	tax
Bovine herpesvirus 2	tax
Cercopithecine herpesvirus 2	tax
Human herpesvirus 1	tax
Human herpesvirus 2	tax
Leporid herpesvirus 4	tax
Macacine herpesvirus 1	tax
Macropodid herpesvirus 1	tax
Macropodid herpesvirus 2	tax
Papiine herpesvirus 2	tax
Saimiriine herpesvirus 1	tax
Chelonid herpesvirus 6	tax
Bovine herpesvirus 1	tax
Bovine herpesvirus 5	tax
Bubaline herpesvirus 1	tax
Canid herpesvirus 1	tax
Caprine herpesvirus 1	tax
Cercopithecine herpesvirus 9	tax
Cervid herpesvirus 1	tax
Cervid herpesvirus 2	tax
Equid herpesvirus 1	tax
Equid herpesvirus 3	tax
Equid herpesvirus 4	tax
Equid herpesvirus 8	tax
Equid herpesvirus 9	tax
Felid herpesvirus 1	tax
Human herpesvirus 3	tax
Phocid herpesvirus 1	tax
Suid herpesvirus 1	tax
Aotine herpesvirus 1	tax
Cebine herpesvirus 1	tax
Cercopithecine herpesvirus 5	tax
Human herpesvirus 5	tax
Macacine herpesvirus 3	tax
Panine herpesvirus 2	tax
Papiine herpesvirus 3	tax
Saimiriine herpesvirus 4	tax
Murid herpesvirus 1	tax
Murid herpesvirus 2	tax
Murid herpesvirus 8	tax
Elephantid herpesvirus 1	tax
Human herpesvirus 6A	tax
Human herpesvirus 6B	tax
Human herpesvirus 7	tax
Caviid herpesvirus 2	tax
Suid herpesvirus 2	tax
Tupaiid herpesvirus 1	tax
Callitrichine herpesvirus 3	tax
Cercopithecine herpesvirus 14	tax
Gorilline herpesvirus 1	tax
Human herpesvirus 4	tax
Macacine herpesvirus 4	tax
Panine herpesvirus 1	tax
Papiine herpesvirus 1	tax
Pongine herpesvirus 2	tax
Alcelaphine herpesvirus 1	tax
Alcelaphine herpesvirus 2	tax
Bovine herpesvirus 6	tax
Caprine herpesvirus 2	tax
Hippotragine herpesvirus 1	tax
Ovine herpesvirus 2	tax
Suid herpesvirus 3	tax
Suid herpesvirus 4	tax
Suid herpesvirus 5	tax
Equid herpesvirus 2	tax
Equid herpesvirus 5	tax
Mustelid herpesvirus 1	tax
Ateline herpesvirus 2	tax
Ateline herpesvirus 3	tax
Bovine herpesvirus 4	tax
Cricetid herpesvirus 2	tax
Human herpesvirus 8	tax
Macacine herpesvirus 5	tax
Murid herpesvirus 4	tax
Murid herpesvirus 7	tax
Saimiriine herpesvirus 2	tax
Equid herpesvirus 7	tax
Phocid herpesvirus 2	tax
Saguinine herpesvirus 1	tax
Iguanid herpesvirus 2	tax
Haliotid herpesvirus 1	tax
Ostreid herpesvirus 1	tax
Thermoproteus tenax virus 1	tax
Acidianus filamentous virus 3	tax
Acidianus filamentous virus 6	tax
Acidianus filamentous virus 7	tax
Acidianus filamentous virus 8	tax
Acidianus filamentous virus 9	tax
Sulfolobus islandicus filamentous virus	tax
Acidianus filamentous virus 2	tax
Acidianus filamentous virus 1	tax
Acidianus rod-shaped virus 1	tax
Sulfolobus islandicus rod-shaped virus 1	tax
Sulfolobus islandicus rod-shaped virus 2	tax
Passeriform 1 bornavirus	tax
Passeriform 2 bornavirus	tax
Psittaciform 1 bornavirus	tax
Waterbird 1 bornavirus	tax
Lloviu cuevavirus	tax
Zaire ebolavirus	tax
Midway nyavirus	tax
Nyamanini nyavirus	tax
Sierra Nevada nyavirus	tax
Soybean cyst nematode virus	tax
Atlantic salmon paramyxovirus	tax
Avian paramyxovirus 2	tax
Avian paramyxovirus 3	tax
Avian paramyxovirus 4	tax
Avian paramyxovirus 5	tax
Avian paramyxovirus 6	tax
Avian paramyxovirus 7	tax
Avian paramyxovirus 8	tax
Avian paramyxovirus 9	tax
Fer-de-Lance paramyxovirus	tax
Canine distemper virus	tax
Cetacean morbillivirus	tax
Peste-des-petits-ruminants virus	tax
Phocine distemper virus	tax
Rinderpest virus	tax
Bovine parainfluenza virus 3	tax
Human parainfluenza virus 1	tax
Human parainfluenza virus 3	tax
Sendai virus	tax
Simian virus 10	tax
Human parainfluenza virus 2	tax
Human parainfluenza virus 4	tax
Mapuera virus	tax
Mumps virus	tax
Parainfluenza virus 5	tax
Porcine rubulavirus	tax
Simian virus 41	tax
Avian metapneumovirus	tax
Bovine respiratory syncytial virus	tax
Human respiratory syncytial virus	tax
Murine pneumonia virus	tax
Barley yellow striate mosaic virus	tax
Broccoli necrotic yellows virus	tax
Festuca leaf streak virus	tax
Lettuce necrotic yellows virus	tax
Lettuce yellow mottle virus	tax
Northern cereal mosaic virus	tax
Sonchus virus	tax
Strawberry crinkle virus	tax
Wheat American striate mosaic virus	tax
Adelaide River virus	tax
Berrimah virus	tax
Bovine ephemeral fever virus	tax
Obodhiang virus	tax
Aravan virus	tax
European bat lyssavirus 1	tax
European bat lyssavirus 2	tax
Ikoma lyssavirus	tax
Irkut virus	tax
Khujand virus	tax
Shimoni bat virus	tax
West Caucasian bat virus	tax
Hirame rhabdovirus	tax
Infectious hematopoietic necrosis virus	tax
Snakehead virus	tax
Viral hemorrhagic septicemia virus	tax
Datura yellow vein virus	tax
Eggplant mottled dwarf virus	tax
Maize fine streak virus	tax
Maize Iranian mosaic virus	tax
Maize mosaic virus	tax
Potato yellow dwarf virus	tax
Rice yellow stunt virus	tax
Sonchus yellow net virus	tax
Sowthistle yellow vein virus	tax
Taro vein chlorosis virus	tax
Anguillid rhabdovirus	tax
Perch rhabdovirus	tax
Sea trout rhabdovirus	tax
Drosophila affinis sigmavirus	tax
Drosophila ananassae sigmavirus	tax
Drosophila immigrans sigmavirus	tax
Drosophila melanogaster sigmavirus	tax
Drosophila obscura sigmavirus	tax
Drosophila tristis sigmavirus	tax
Muscina stabulans sigmavirus	tax
Pike fry rhabdovirus	tax
Spring viraemia of carp virus	tax
Coastal Plains virus	tax
Tibrogargan virus	tax
Durham virus	tax
Tupaia virus	tax
Flanders virus	tax
Moussa virus	tax
Ngaingan virus	tax
Wongabel virus	tax
Carajas virus	tax
Cocal virus	tax
Maraba virus	tax
Piry virus	tax
Vesicular stomatitis Alagoas virus	tax
Vesicular stomatitis Indiana virus	tax
Vesicular stomatitis New Jersey virus	tax
Equine arteritis virus	tax
Lactate dehydrogenase-elevating virus	tax
Porcine reproductive and respiratory syndrome virus	tax
Simian hemorrhagic fever virus	tax
Alphacoronavirus 1	tax
Human coronavirus 229E	tax
Human coronavirus NL63	tax
Miniopterus bat coronavirus 1	tax
Miniopterus bat coronavirus HKU8	tax
Porcine epidemic diarrhea virus	tax
Rhinolophus bat coronavirus HKU2	tax
Scotophilus bat coronavirus 512	tax
Betacoronavirus 1	tax
Human coronavirus HKU1	tax
Murine coronavirus	tax
Pipistrellus bat coronavirus HKU5	tax
Rousettus bat coronavirus HKU9	tax
Severe acute respiratory syndrome-related coronavirus	tax
Tylonycteris bat coronavirus HKU4	tax
Bulbul coronavirus HKU11	tax
Munia coronavirus HKU13	tax
Thrush coronavirus HKU12	tax
Avian coronavirus	tax
Beluga whale coronavirus SW1	tax
White bream virus	tax
Alphamesonivirus 1	tax
Gill-associated virus	tax
Acute bee paralysis virus	tax
Israeli acute paralysis virus	tax
Kashmir bee virus	tax
Mud crab virus	tax
Solenopsis invicta virus-1	tax
Taura syndrome virus	tax
Aphid lethal paralysis virus	tax
Black queen cell virus	tax
Cricket paralysis virus	tax
Drosophila C virus	tax
Himetobi P virus	tax
Homalodisca coagulata virus-1	tax
Plautia stali intestine virus	tax
Rhopalosiphum padi virus	tax
Triatoma virus	tax
Deformed wing virus	tax
Ectropis obliqua virus	tax
Infectious flacherie virus	tax
Lygus lineolaris virus 1	tax
Nilaparvata lugens honeydew virus 1	tax
Perina nuda virus	tax
Sacbrood virus	tax
Slow bee paralysis virus	tax
Varroa destructor virus-1	tax
Heterosigma akashiwo RNA virus	tax
Bovine rhinitis A virus	tax
Bovine rhinitis B virus	tax
Equine rhinitis A virus	tax
Foot-and-mouth disease virus	tax
Aquamavirus A	tax
Avihepatovirus A	tax
Avisivirus A	tax
Cardiovirus A	tax
Cardiovirus B	tax
Cardiovirus C	tax
Cosavirus A	tax
Cadicivirus A	tax
Enterovirus A	tax
Enterovirus B	tax
Enterovirus C	tax
Enterovirus D	tax
Enterovirus E	tax
Enterovirus F	tax
Enterovirus G	tax
Enterovirus H	tax
Enterovirus J	tax
Rhinovirus A	tax
Rhinovirus B	tax
Rhinovirus C	tax
Erbovirus A	tax
Gallivirus A	tax
Hepatovirus A	tax
Hunnivirus A	tax
Aichivirus A	tax
Aichivirus B	tax
Aichivirus C	tax
Kunsagivirus A	tax
Melegrivirus A	tax
Mischivirus A	tax
Mosavirus A	tax
Oscivirus A	tax
Parechovirus A	tax
Parechovirus B	tax
Pasivirus A	tax
Passerivirus A	tax
Rosavirus A	tax
Sakobuvirus A	tax
Salivirus A	tax
Avian sapelovirus	tax
Sapelovirus A	tax
Sapelovirus B	tax
Senecavirus A	tax
Sicinivirus A	tax
Teschovirus A	tax
Tremovirus A	tax
Andean potato mottle virus	tax
Bean pod mottle virus	tax
Bean rugose mosaic virus	tax
Broad bean stain virus	tax
Broad bean true mosaic virus	tax
Cowpea mosaic virus	tax
Cowpea severe mosaic virus	tax
Glycine mosaic virus	tax
Pea green mottle virus	tax
Pea mild mosaic virus	tax
Quail pea mosaic virus	tax
Radish mosaic virus	tax
Red clover mottle virus	tax
Squash mosaic virus	tax
Ullucus virus C	tax
Broad bean wilt virus 1	tax
Broad bean wilt virus 2	tax
Cucurbit mild mosaic virus	tax
Gentian mosaic virus	tax
Lamium mild mosaic virus	tax
Apricot latent ringspot virus	tax
Arabis mosaic virus	tax
Arracacha virus A	tax
Artichoke Aegean ringspot virus	tax
Artichoke Italian latent virus	tax
Artichoke yellow ringspot virus	tax
Beet ringspot virus	tax
Blackcurrant reversion virus	tax
Blueberry latent spherical virus	tax
Blueberry leaf mottle virus	tax
Cassava American latent virus	tax
Cassava green mottle virus	tax
Cherry leaf roll virus	tax
Chicory yellow mottle virus	tax
Cocoa necrosis virus	tax
Crimson clover latent virus	tax
Cycas necrotic stunt virus	tax
Grapevine Anatolian ringspot virus	tax
Grapevine Bulgarian latent virus	tax
Grapevine chrome mosaic virus	tax
Grapevine deformation virus	tax
Grapevine fanleaf virus	tax
Grapevine Tunisian ringspot virus	tax
Hibiscus latent ringspot virus	tax
Lucerne Australian latent virus	tax
Melon mild mottle virus	tax
Mulberry ringspot virus	tax
Myrobalan latent ringspot virus	tax
Olive latent ringspot virus	tax
Peach rosette mosaic virus	tax
Potato black ringspot virus	tax
Potato virus U	tax
Raspberry ringspot virus	tax
Tobacco ringspot virus	tax
Tomato black ring virus	tax
Tomato ringspot virus	tax
Apple latent spherical virus	tax
Arracacha virus B	tax
Cherry rasp leaf virus	tax
Stocky prune virus	tax
Satsuma dwarf virus	tax
Carrot necrotic dieback virus	tax
Dandelion yellow mosaic virus	tax
Parsnip yellow fleck virus	tax
Lettuce necrotic leaf curl virus	tax
Tomato marchitez virus	tax
Tomato torrado virus	tax
Black raspberry necrosis virus	tax
Strawberry latent ringspot virus	tax
Strawberry mottle virus	tax
Anthriscus yellows virus	tax
Maize chlorotic dwarf virus	tax
Rice tungro spherical virus	tax
Chaetoceros socialis f. radians RNA virus 01	tax
Chaetoceros tenuissimus RNA virus 01	tax
Rhizosolenia setigera RNA virus 01	tax
Aurantiochytrium single-stranded RNA virus 01	tax
Garlic mite-borne filamentous virus	tax
Garlic virus A	tax
Garlic virus B	tax
Garlic virus C	tax
Garlic virus D	tax
Garlic virus E	tax
Garlic virus X	tax
Shallot virus X	tax
Botrytis virus X	tax
Lolium latent virus	tax
Citrus yellow vein clearing virus	tax
Indian citrus ringspot virus	tax
Allium virus X	tax
Alstroemeria virus X	tax
Alternanthera mosaic virus	tax
Asparagus virus 3	tax
Bamboo mosaic virus	tax
Cactus virus X	tax
Cassava common mosaic virus	tax
Cassava virus X	tax
Clover yellow mosaic virus	tax
Commelina virus X	tax
Cymbidium mosaic virus	tax
Daphne virus X	tax
Foxtail mosaic virus	tax
Hosta virus X	tax
Hydrangea ringspot virus	tax
Lagenaria mild mosaic virus	tax
Lettuce virus X	tax
Lily virus X	tax
Malva mosaic virus	tax
Mint virus X	tax
Narcissus mosaic virus	tax
Nerine virus X	tax
Opuntia virus X	tax
Papaya mosaic virus	tax
Pepino mosaic virus	tax
Phaius virus X	tax
Plantago asiatica mosaic virus	tax
Plantago severe mottle virus	tax
Plantain virus X	tax
Potato aucuba mosaic virus	tax
Potato virus X	tax
Schlumbergera virus X	tax
Strawberry mild yellow edge virus	tax
Tamus red mosaic virus	tax
Tulip virus X	tax
White clover mosaic virus	tax
Zygocactus virus X	tax
Sclerotinia sclerotiorum debilitation-associated RNA virus	tax
Blackberry virus E	tax
Apple stem grooving virus	tax
Cherry virus A	tax
Aconitum latent virus	tax
American hop latent virus	tax
Blueberry scorch virus	tax
Butterbur mosaic virus	tax
Cactus virus 2	tax
Caper latent virus	tax
Carnation latent virus	tax
Chrysanthemum virus B	tax
Cole latent virus	tax
Coleus vein necrosis virus	tax
Cowpea mild mottle virus	tax
Cucumber vein-clearing virus	tax
Dandelion latent virus	tax
Daphne virus S	tax
Elderberry symptomless virus	tax
Garlic common latent virus	tax
Helenium virus S	tax
Helleborus mosaic virus	tax
Helleborus net necrosis virus	tax
Hippeastrum latent virus	tax
Honeysuckle latent virus	tax
Hop latent virus	tax
Hop mosaic virus	tax
Hydrangea chlorotic mottle virus	tax
Hydrangea latent virus	tax
Kalancho? latent virus	tax
Ligustrum necrotic ringspot virus	tax
Lilac mottle virus	tax
Lily symptomless virus	tax
Melon yellowing-associated virus	tax
Mirabilis jalapa mottle virus	tax
Mulberry latent virus	tax
Muskmelon vein necrosis virus	tax
Narcissus common latent virus	tax
Nerine latent virus	tax
Passiflora latent virus	tax
Pea streak virus	tax
Phlox virus B	tax
Phlox virus M	tax
Phlox virus S	tax
Poplar mosaic virus	tax
Potato latent virus	tax
Potato virus M	tax
Potato virus P	tax
Potato virus S	tax
Red clover vein mosaic virus	tax
Shallot latent virus	tax
Sint-Jan's onion latent virus	tax
Strawberry pseudo mild yellow edge virus	tax
Sweet potato C6 virus	tax
Sweet potato chlorotic fleck virus	tax
Verbena latent virus	tax
Citrus leaf blotch virus	tax
Apple stem pitting virus	tax
Apricot latent virus	tax
Asian prunus virus 1	tax
Grapevine rupestris stem pitting-associated virus	tax
Peach chlorotic mottle virus	tax
Rubus canadensis virus 1	tax
Potato virus T	tax
Apple chlorotic leaf spot virus	tax
Apricot pseudo-chlorotic leaf spot virus	tax
Cherry mottle leaf virus	tax
Grapevine berry inner necrosis virus	tax
Grapevine Pinot gris virus	tax
Peach mosaic virus	tax
Phlomis mottle virus	tax
African oil palm ringspot virus	tax
Banana mild mosaic virus	tax
Banana virus X	tax
Cherry green ring mottle virus	tax
Cherry necrotic rusty mottle virus	tax
Diuris virus A	tax
Diuris virus B	tax
Hardenbergia virus A	tax
Sugarcane striate mosaic-associated virus	tax
Actinidia virus A	tax
Actinidia virus B	tax
Grapevine virus A	tax
Grapevine virus B	tax
Grapevine virus D	tax
Grapevine virus E	tax
Grapevine virus F	tax
Heracleum latent virus	tax
Mint virus 2	tax
Botrytis virus F	tax
Grapevine fleck virus	tax
Bermuda grass etched-line virus	tax
Blackberry virus S	tax
Citrus sudden death-associated virus	tax
Grapevine Syrah virus 1	tax
Maize rayado fino virus	tax
Oat blue dwarf virus	tax
Olive latent virus 3	tax
Anagyris vein yellowing virus	tax
Andean potato latent virus	tax
Andean potato mild mosaic virus	tax
Belladonna mottle virus	tax
Cacao yellow mosaic virus	tax
Calopogonium yellow vein virus	tax
Chayote mosaic virus	tax
Chiltepin yellow mosaic virus	tax
Clitoria yellow vein virus	tax
Desmodium yellow mottle virus	tax
Dulcamara mottle virus	tax
Eggplant mosaic virus	tax
Erysimum latent virus	tax
Kennedya yellow mosaic virus	tax
Melon rugose mosaic virus	tax
Nemesia ring necrosis virus	tax
Okra mosaic virus	tax
Ononis yellow mosaic virus	tax
Passion fruit yellow mosaic virus	tax
Peanut yellow mosaic virus	tax
Petunia vein banding virus	tax
Physalis mottle virus	tax
Plantago mottle virus	tax
Scrophularia mottle virus	tax
Turnip yellow mosaic virus	tax
Voandzeia necrotic mosaic virus	tax
Wild cucumber mosaic virus	tax
Bombyx mori latent virus	tax
Poinsettia mosaic virus	tax
Bovine atadenovirus D	tax
Duck atadenovirus A	tax
Ovine atadenovirus D	tax
Possum atadenovirus A	tax
Snake atadenovirus A	tax
Falcon aviadenovirus A	tax
Fowl aviadenovirus A	tax
Fowl aviadenovirus B	tax
Fowl aviadenovirus C	tax
Fowl aviadenovirus D	tax
Fowl aviadenovirus E	tax
Goose aviadenovirus A	tax
Turkey aviadenovirus B	tax
Sturgeon ichtadenovirus A	tax
Bat mastadenovirus A	tax
Bat mastadenovirus B	tax
Bovine mastadenovirus A	tax
Bovine mastadenovirus B	tax
Bovine mastadenovirus C	tax
Canine mastadenovirus A	tax
Equine mastadenovirus A	tax
Equine mastadenovirus B	tax
Human mastadenovirus A	tax
Human mastadenovirus B	tax
Human mastadenovirus C	tax
Human mastadenovirus D	tax
Human mastadenovirus E	tax
Human mastadenovirus F	tax
Human mastadenovirus G	tax
Murine mastadenovirus A	tax
Murine mastadenovirus B	tax
Murine mastadenovirus C	tax
Ovine mastadenovirus A	tax
Ovine mastadenovirus B	tax
Porcine mastadenovirus A	tax
Porcine mastadenovirus B	tax
Porcine mastadenovirus C	tax
Simian mastadenovirus A	tax
Tree shrew mastadenovirus A	tax
Frog siadenovirus A	tax
Great tit siadenovirus A	tax
Raptor siadenovirus A	tax
Skua siadenovirus A	tax
Turkey siadenovirus A	tax
Antheraea eucalypti virus	tax
Darna trima virus	tax
Dasychira pudibunda virus	tax
Nudaurelia capensis beta virus	tax
Philosamia cynthia x ricini virus	tax
Pseudoplusia includens virus	tax
Trichoplusia ni virus	tax
Dendrolimus punctatus virus	tax
Helicoverpa armigera stunt virus	tax
Nudaurelia capensis omega virus	tax
Heterocapsa circularisquama RNA virus 01	tax
Blueberry latent virus	tax
Rhododendron virus A	tax
Southern tomato virus	tax
Vicia cryptic virus M	tax
Acidianus bottle-shaped virus	tax
Torque teno virus 1	tax
Torque teno virus 10	tax
Torque teno virus 11	tax
Torque teno virus 12	tax
Torque teno virus 13	tax
Torque teno virus 14	tax
Torque teno virus 15	tax
Torque teno virus 16	tax
Torque teno virus 17	tax
Torque teno virus 18	tax
Torque teno virus 19	tax
Torque teno virus 2	tax
Torque teno virus 20	tax
Torque teno virus 21	tax
Torque teno virus 22	tax
Torque teno virus 23	tax
Torque teno virus 24	tax
Torque teno virus 25	tax
Torque teno virus 26	tax
Torque teno virus 27	tax
Torque teno virus 28	tax
Torque teno virus 29	tax
Torque teno virus 3	tax
Torque teno virus 4	tax
Torque teno virus 5	tax
Torque teno virus 6	tax
Torque teno virus 7	tax
Torque teno virus 8	tax
Torque teno virus 9	tax
Torque teno mini virus 1	tax
Torque teno mini virus 10	tax
Torque teno mini virus 11	tax
Torque teno mini virus 12	tax
Torque teno mini virus 2	tax
Torque teno mini virus 3	tax
Torque teno mini virus 4	tax
Torque teno mini virus 5	tax
Torque teno mini virus 6	tax
Torque teno mini virus 7	tax
Torque teno mini virus 8	tax
Torque teno mini virus 9	tax
Torque teno tupaia virus	tax
Torque teno tamarin virus	tax
Torque teno felis virus	tax
Torque teno felis virus 2	tax
Torque teno midi virus 1	tax
Torque teno midi virus 10	tax
Torque teno midi virus 11	tax
Torque teno midi virus 12	tax
Torque teno midi virus 13	tax
Torque teno midi virus 14	tax
Torque teno midi virus 15	tax
Torque teno midi virus 2	tax
Torque teno midi virus 3	tax
Torque teno midi virus 4	tax
Torque teno midi virus 5	tax
Torque teno midi virus 6	tax
Torque teno midi virus 7	tax
Torque teno midi virus 8	tax
Torque teno midi virus 9	tax
Torque teno sus virus 1a	tax
Torque teno sus virus 1b	tax
Torque teno sus virus k2	tax
Torque teno zalophus virus 1	tax
Torque teno canis virus	tax
Torque teno douroucouli virus	tax
Amapari mammarenavirus	tax
Chapare mammarenavirus	tax
Cupixi mammarenavirus	tax
Lujo mammarenavirus	tax
Luna mammarenavirus	tax
Lunk mammarenavirus	tax
Lymphocytic choriomeningitis mammarenavirus	tax
Machupo mammarenavirus	tax
Alethinophid 1 reptarenavirus	tax
Alethinophid 2 reptarenavirus	tax
Alethinophid 3 reptarenavirus	tax
Diadromus pulchellus ascovirus 4a	tax
Heliothis virescens ascovirus 3a	tax
Spodoptera frugiperda ascovirus 1a	tax
Trichoplusia ni ascovirus 2a	tax
African swine fever virus	tax
Avastrovirus 1	tax
Avastrovirus 2	tax
Avastrovirus 3	tax
Mamastrovirus 1	tax
Mamastrovirus 10	tax
Mamastrovirus 11	tax
Mamastrovirus 12	tax
Mamastrovirus 13	tax
Mamastrovirus 14	tax
Mamastrovirus 15	tax
Mamastrovirus 16	tax
Mamastrovirus 17	tax
Mamastrovirus 18	tax
Mamastrovirus 19	tax
Mamastrovirus 2	tax
Mamastrovirus 3	tax
Mamastrovirus 4	tax
Mamastrovirus 5	tax
Mamastrovirus 6	tax
Mamastrovirus 7	tax
Mamastrovirus 8	tax
Mamastrovirus 9	tax
Avocado sunblotch viroid	tax
Eggplant latent viroid	tax
Chrysanthemum chlorotic mottle viroid	tax
Peach latent mosaic viroid	tax
Adoxophyes honmai nucleopolyhedrovirus	tax
Agrotis ipsilon multiple nucleopolyhedrovirus	tax
Agrotis segetum nucleopolyhedrovirus	tax
Antheraea pernyi nucleopolyhedrovirus	tax
Anticarsia gemmatalis multiple nucleopolyhedrovirus	tax
Autographa californica multiple nucleopolyhedrovirus	tax
Bombyx mori nucleopolyhedrovirus	tax
Buzura suppressaria nucleopolyhedrovirus	tax
Choristoneura fumiferana DEF multiple nucleopolyhedrovirus	tax
Choristoneura fumiferana multiple nucleopolyhedrovirus	tax
Choristoneura rosaceana nucleopolyhedrovirus	tax
Chrysodeixis chalcites nucleopolyhedrovirus	tax
Clanis bilineata nucleopolyhedrovirus	tax
Ectropis obliqua nucleopolyhedrovirus	tax
Epiphyas postvittana nucleopolyhedrovirus	tax
Euproctis pseudoconspersa nucleopolyhedrovirus	tax
Helicoverpa armigera nucleopolyhedrovirus	tax
Hyphantria cunea nucleopolyhedrovirus	tax
Leucania separata nucleopolyhedrovirus	tax
Lymantria dispar multiple nucleopolyhedrovirus	tax
Mamestra brassicae multiple nucleopolyhedrovirus	tax
Mamestra configurata nucleopolyhedrovirus A	tax
Mamestra configurata nucleopolyhedrovirus B	tax
Maruca vitrata nucleopolyhedrovirus	tax
Orgyia pseudotsugata multiple nucleopolyhedrovirus	tax
Spodoptera exigua multiple nucleopolyhedrovirus	tax
Spodoptera frugiperda multiple nucleopolyhedrovirus	tax
Spodoptera littoralis nucleopolyhedrovirus	tax
Spodoptera litura nucleopolyhedrovirus	tax
Thysanoplusia orichalcea nucleopolyhedrovirus	tax
Trichoplusia ni single nucleopolyhedrovirus	tax
Wiseana signata nucleopolyhedrovirus	tax
Adoxophyes orana granulovirus	tax
Artogeia rapae granulovirus	tax
Choristoneura fumiferana granulovirus	tax
Cryptophlebia leucotreta granulovirus	tax
Cydia pomonella granulovirus	tax
Harrisina brillians granulovirus	tax
Helicoverpa armigera granulovirus	tax
Lacanobia oleracea granulovirus	tax
Phthorimaea operculella granulovirus	tax
Plodia interpunctella granulovirus	tax
Plutella xylostella granulovirus	tax
Pseudalatia unipuncta granulovirus	tax
Trichoplusia ni granulovirus	tax
Xestia c-nigrum granulovirus	tax
Culex nigripalpus nucleopolyhedrovirus	tax
Neodiprion lecontei nucleopolyhedrovirus	tax
Neodiprion sertifer nucleopolyhedrovirus	tax
Mushroom bacilliform virus	tax
Beet necrotic yellow vein virus	tax
Beet soil-borne mosaic virus	tax
Burdock mottle virus	tax
Rice stripe necrosis virus	tax
Acidianus two-tailed virus	tax
Bombyx mori bidensovirus	tax
Infectious pancreatic necrosis virus	tax
Tellina virus	tax
Yellowtail ascites virus	tax
Infectious bursal disease virus	tax
Blotched snakehead virus	tax
Drosophila X virus	tax
Alfalfa mosaic virus	tax
Amazon lily mild mottle virus	tax
Pelargonium zonate spot virus	tax
Broad bean mottle virus	tax
Brome mosaic virus	tax
Cassia yellow blotch virus	tax
Cowpea chlorotic mottle virus	tax
Melandrium yellow fleck virus	tax
Spring beauty latent virus	tax
Cucumber mosaic virus	tax
Gayfeather mild mottle virus	tax
Peanut stunt virus	tax
Tomato aspermy virus	tax
American plum line pattern virus	tax
Apple mosaic virus	tax
Asparagus virus 2	tax
Blackberry chlorotic ringspot virus	tax
Blueberry shock virus	tax
Citrus leaf rugose virus	tax
Citrus variegation virus	tax
Elm mottle virus	tax
Fragaria chiloensis latent virus	tax
Humulus japonicus latent virus	tax
Lilac leaf chlorosis virus	tax
Lilac ring mottle virus	tax
Parietaria mottle virus	tax
Prune dwarf virus	tax
Prunus necrotic ringspot virus	tax
Spinach latent virus	tax
Strawberry necrotic shock virus	tax
Tobacco streak virus	tax
Tulare apple mosaic virus	tax
Olive latent virus 2	tax
Bayou virus	tax
Black Creek Canal virus	tax
Cano Delgadito virus	tax
El Moro Canyon virus	tax
Hantaan virus	tax
Isla Vista virus	tax
Khabarovsk virus	tax
Laguna Negra virus	tax
Muleshoe virus	tax
New York virus	tax
Rio Mamore virus	tax
Rio Segundo virus	tax
Saaremaa virus	tax
Sangassou virus	tax
Thailand virus	tax
Thottapalayam virus	tax
Topografov virus	tax
Tula virus	tax
Crimean-Congo hemorrhagic fever virus	tax
Dera Ghazi Khan virus	tax
Hughes virus	tax
Qalyub virus	tax
Sakhalin virus	tax
Thiafora virus	tax
Acara virus	tax
Alajuela virus	tax
Anopheles A virus	tax
Anopheles B virus	tax
Bakau virus	tax
Batama virus	tax
Benevides virus	tax
Bertioga virus	tax
Bimiti virus	tax
Botambi virus	tax
Bushbush virus	tax
California encephalitis virus	tax
Capim virus	tax
Caraparu virus	tax
Catu virus	tax
Estero Real virus	tax
Gamboa virus	tax
Guajara virus	tax
Guama virus	tax
Guaroa virus	tax
Kaeng Khoi virus	tax
Kairi virus	tax
Koongol virus	tax
M'Poko virus	tax
Madrid virus	tax
Main Drain virus	tax
Manzanilla virus	tax
Marituba virus	tax
Minatitlan virus	tax
Nyando virus	tax
Olifantsvlei virus	tax
Oriboca virus	tax
Patois virus	tax
Sathuperi virus	tax
Shamonda virus	tax
Shuni virus	tax
Simbu virus	tax
Tacaiuma virus	tax
Tete virus	tax
Thimiri virus	tax
Timboteua virus	tax
Turlock virus	tax
Wyeomyia virus	tax
Zegla virus	tax
Bujaru virus	tax
Candiru virus	tax
Chilibre virus	tax
Frijoles virus	tax
Salehabad virus	tax
SFTS virus	tax
Uukuniemi virus	tax
Groundnut bud necrosis virus	tax
Groundnut ringspot virus	tax
Groundnut yellow spot virus	tax
Impatiens necrotic spot virus	tax
Iris yellow spot virus	tax
Polygonum ringspot virus	tax
Tomato chlorotic spot virus	tax
Tomato spotted wilt virus	tax
Watermelon bud necrosis virus	tax
Watermelon silver mottle virus	tax
Zucchini lethal chlorosis virus	tax
European brown hare syndrome virus	tax
Rabbit hemorrhagic disease virus	tax
Newbury-1 virus	tax
Feline calicivirus	tax
Vesicular exanthema of swine virus	tax
Providence virus	tax
Aglaonema bacilliform virus	tax
Banana streak GF virus	tax
Banana streak IM virus	tax
Banana streak MY virus	tax
Banana streak OL virus	tax
Banana streak UA virus	tax
[truncated: 2,815 more rows]
