# Supplementary material for: Enhanced taxonomy annotation of antiviral activity data from ChEMBL
Source: Database (Oxford). 2019 Feb 8;2019:bay139. doi: 10.1093/database/bay139 (PMC6367519; doi:10.1093/database/bay139)
Supplement: Supplementary Data [file bay139_supp.zip › SF06_AssayExtraction.py]

import pandas as pd
import itertools
import re

##Input Files

desc=pd.read_csv('../input_ChEMBL_desctiptions.csv', sep=',') ##Read Descriptions from csv file
guess_desc=pd.read_csv('../substring_dictionary.csv', sep=',') #Read Dictionary from csv file

##Cleaning Data

desc=desc.dropna()
guess_desc=guess_desc.drop_duplicates('search_name')

##Add Modified Assay Description Columns

desc['description']=desc['description'].str.replace('baculo.?virus', '', case=False)
desc['description']=desc['description'].str.replace('baculo.?viral', '', case=False)
desc['description']=desc['description'].str.replace('viral.?vector', '', case=False)
desc['description']=desc['description'].str.replace('viral.?(expression)?.?vector', '', case=False)
desc['description_cut']=desc['description'].str.replace('[^a-zA-Z]', '', case=False)
desc['description_partlycut']=desc['description'].str.replace('[^a-zA-Z]', ' ', case=False)
desc['description_partlycut']=desc['description_partlycut'].str.replace(' +', ' ', case=False)
desc['description_partlycut_numbers']=desc['description'].str.replace('[^a-zA-Z0-9]', ' ', case=False)
desc['description_partlycut_numbers']=desc['description_partlycut_numbers'].str.replace(' +', ' ', case=False)

##Deleting stop-words

stopword_list=['antibacterial',
               'antiprolifer',
               'antitumor',
               'antifungal', 
               'mophiliainfluenza',
               'mophilusparainfluenza',
               'mophiliaparainfluenza',
               'mophilusinfluenza',
               'pseudomonasaeruginosa',
               'CMVGFP',
               'BKCMV',
               'mockinfected',
               'EBV(.*)?nasopharyngeal',
               'activation(.*)?assessed(.*)?TNF(.*)?alpha(.*)?release(.*)?CP(.*)?EBV',
               'rabbitsaphenousvein',
               'hxbp(.*)?probebased',
               'staphylococcusaureus',
               'absenceofvirus',
               'lipase.?expressed.?using.?recombinant.?adenovirus',
               'calceinAMuMpSCuM'
               ]
stopword_list2=['early antigen(.*)?activ',' h influenza', 'non.?viral']
stopword_list3=['H3n21.?peptide', 'CH2N2']

for word in stopword_list:
    desc=desc[~desc['description_cut'].str.contains(word, case=False)]

for word in stopword_list2:
    desc=desc[~desc['description_partlycut'].str.contains(word, case=False)]

for word in stopword_list3:
    desc=desc[~desc['description_partlycut_numbers'].str.contains(word, case=False)]

##Add Modified Guess Column

guess_desc['guess']=guess_desc['search_name']
smask=(guess_desc['guess'].str.replace('[^a-zA-Z]','', case=False).str.len()>4)
guess_desc['guess']=guess_desc['guess'].loc[smask].str.replace('[^a-zA-Z]', '', case=False)
guess_desc.guess.fillna(guess_desc.search_name, inplace=True)
guess_desc=guess_desc.drop_duplicates('guess')

##Searching

mask=pd.DataFrame()
dflist=[] ## List for Mask Storage
count=0
for index, row in guess_desc.iterrows():
    if (len(re.sub(r'[^a-zA-Z]','', row['guess']))>4):
        print(str(row['guess']))          
        mask=desc[desc['description_cut'].str.contains(str(row['guess']), case=False)]        
    else:
        if (re.search('[^a-zA-Z]', str(row['guess']))==None):
            spat=str(str('(')+str(' ')+str(row['guess'])+str(' ')+str(')')+str('|')+str('(')+str(' ')+str(row['guess'])+str('$')+str(')')+str('|')+str('(')+str('^')+str(row['guess'])+str(' ')+str(')'))
            mask=desc[desc['description_partlycut'].str.contains(pat=spat, case=False)] 
        else:
            mask=desc[desc['description'].str.contains(str(row['guess']), case=False)]
    slength=len(mask)
    if slength!=0:
        search_name=[str(row['search_name'])]*slength
        guess=[str(row['guess'])]*slength
        mask['search_name']=pd.Series(search_name, index=mask.index)
        mask['guess']=pd.Series(guess, index=mask.index)
        count+=1
        print count
        dflist.append(mask)

desc_all=pd.concat(dflist)

##Output
  
desc_all.to_csv('../search_result.csv', sep='\t')
