# Supplementary material for: Enhanced taxonomy annotation of antiviral activity data from ChEMBL
Source: Database (Oxford). 2019 Feb 8;2019:bay139. doi: 10.1093/database/bay139 (PMC6367519; doi:10.1093/database/bay139)
Supplement: Supplementary Data [file bay139_supp.zip › SF07_Standardizer.xml]

<?xml version="1.0" encoding="UTF-8"?>
<StandardizerConfiguration Version="0.1">
  <Actions>
    <StripSalts ID="Strip Salts" dontremovelastcomponent="true" usedefaultsalts="true"/>
    <DisconnectMetalAtoms ID="Disconnect Metal Atoms"/>
    <RemoveSolvents ID="Remove Solvents" usedefaultsolvents="true"/>
    <RemoveFragment ID="Remove Fragment" Measure="atomCount" Method="keepLargest"/>
    <Aromatize ID="Aromatize" Type="general"/>
    <Dearomatize ID="Dearomatize"/>
    <Tautomerize ID="Tautomerize"/>
  </Actions>
</StandardizerConfiguration>
