# Supplementary material for: Enhanced taxonomy annotation of antiviral activity data from ChEMBL
Source: Database (Oxford). 2019 Feb 8;2019:bay139. doi: 10.1093/database/bay139 (PMC6367519; doi:10.1093/database/bay139)
Supplement: Supplementary Data [file bay139_supp.zip › SF08_standard_types_units_summary.csv]

standard_type	standard_units	count
Potency	nM	335316
IC50	nM	67208
EC50	nM	57888
Activity	NULL	17380
Inhibition	%	14650
Ki	nM	8587
MIC	ug.mL-1	8416
EC50	ug.mL-1	7496
Inhibition	NULL	7417
Ratio CC50/EC50	NULL	6660
CC50	nM	6443
IC50	ug.mL-1	4740
Activity	%	4434
Ratio EC50	NULL	4307
AC50	nM	4032
IC50	NULL	3409
EC50	NULL	2909
ED50	nM	2655
Selectivity index	NULL	2434
IC90	nM	2415
MIC50	ug.mL-1	2320
Fold change	NULL	2295
Ratio CC50/IC50	NULL	2273
Ratio	NULL	2160
IC95	nM	2096
MIC	nM	1834
Ratio IC50	NULL	1750
TI	NULL	1321
EC90	uM	1246
ID50	nM	1235
Hepatotoxicity (severe hepatitis)	NULL	1132
Conc @ Max Fold Incr	nM	1040
Kd	nM	1011
EC90	nM	820
ID50	ug.mL-1	701
ED50	ug.mL-1	659
Activity	nM	576
Virus rating	NULL	503
FC	NULL	462
Ratio IC50/EC50	NULL	452
ED50	uM	450
MIC50	nM	394
SI	NULL	386
Km	nM	374
CC50	ug.mL-1	346
k obs/[I]	M-1.s-1	334
MCC	ug.mL-1	333
Selectivity ratio	NULL	311
TC50	nM	301
VR	NULL	289
Log EC50	NULL	269
ED50	mg.kg-1	244
MIC	NULL	241
Ki	NULL	236
Ratio Ki	NULL	226
Activity	c.p.m. 50uL-1	225
Kcat	min-1	211
Protection	%	208
Kd	NULL	201
Survived	%	198
Log Ki	NULL	190
ID50	uM	187
Therapeutic index	NULL	186
Control	%	182
ED50	NULL	179
Inhibition	nM	177
Relative potency	NULL	174
ED90	nM	173
Cytotoxicity	NULL	164
MIC80	nM	163
deltaTm	degrees C	161
Relative activity	NULL	161
Log (1/C)	NULL	158
TC50	uM	158
Survived	NULL	148
CC50	NULL	138
EC90	NULL	135
Activity	days	134
ID50	NULL	130
Emax	%	129
pED50	NULL	126
EC99	nM	123
MST	days	123
MID	ug ml-1	122
T1/2	hr	121
AUC	ng.hr.mL-1	117
IC90	NULL	117
Resistance	NULL	111
TC50	ug.mL-1	111
Cmax	ug.mL-1	107
Rating	NULL	106
Reduction	%	105
CD50	nM	100
Plaque reduction	%	94
Mean survival time	days	93
Cytotoxicity	%	91
Dose	ug.mL-1	91
GI	%	87
Concentration	ug.mL-1	86
Protection index	NULL	85
Viability	%	84
Activity	ug.mL-1	83
Activity	mM	80
CMP	NULL	80
log10CCID50	NULL	78
TD50	nM	78
MED	mg kg-1	77
Activity	milli optical density min-1	76
Survived/total	NULL	76
Tm	degrees C	73
Log	1/IC50	71
Activation	%	68
Interferon response	ml	68
MTL	ug.mL-1	68
k_off	s-1	67
Cleavage	%	66
Survival	%	66
log(1/IC50)	nM	65
p24	pg ml-1	64
Tmax	hr	64
Activity	uM	63
Cell viability	NULL	62
ED99	ug.mL-1	62
Efficacy	%	62
IZ	mm	62
Max non-toxic dose	ug.mL-1	62
Selectivity index	uM	61
TI50	NULL	61
Reduction factor	NULL	58
Effect	NULL	57
Time	day	57
Log 1/C	NULL	56
pTCD50	NULL	56
Initial activity	%	54
No. of mice	NULL	54
Relative inhibition	%	54
Selectivity	NULL	54
Virucidal	nM	54
Antiviral activity	NULL	53
Efficacy	NULL	53
Selectivity index	nM	53
Activity	IU L-1	52
IC90 mutant/IC90 WT	NULL	51
AbsAC30	uM	50
Fold resistance	NULL	50
Inhibitory index	NULL	50
kinact	hr-1	50
EC99	uM	49
pTI	NULL	49
IC90	ug.mL-1	48
log10FFU	NULL	48
MIC50	NULL	47
MTD	mg kg-1	47
PFU/ml	NULL	46
Antiviral activity	mM	45
Apparent enzyme activity	NULL	45
Average survived	days	44
IC95	NULL	44
Virus yield	log pfu ml-1	44
Protective effect	%	43
IZ	NULL	42
pCC50	NULL	42
Activity	g	40
kon	M-1.s-1	40
MP	%	40
pID50	NULL	40
Positive control	%	40
CIC	nM	38
MTL	nM	38
Therapeutic index 99	NULL	38
Ratio TD50/ED50	NULL	37
TCID50	nM	37
IC25	umol/L	36
Toxicity	%	36
Activity	RFU min-1	35
Average lesion score	NULL	35
Log TCID50	NULL	35
Minimal dose	ug.mL-1	35
SI	uM	34
Activity	s-1	33
EC90	pM	33
EC95	nM	33
FI	NULL	33
ID90	nM	33
PDD50	ug ml-1	33
Specific index	NULL	33
Activity	pg	32
CIC95	NULL	32
log(1/IC50)	uM	32
Reverse transcriptase activity	NULL	32
TCID50	ml-1	32
IC100	nM	31
MIC100	nM	31
MTC50	ug.mL-1	31
Chemotherapeutic index	NULL	30
Inhibition zone	mM	30
TC25	nM	30
Time	hr	30
Drug uptake	ng/ml	29
Kcat	s-1	29
log10 TCID50	NULL	29
MTC	nM	29
Response unit	pg/mm2	29
RV	%	29
Toxicity zone	mM	29
Viable cells	NULL	29
Activity	IU ml-1	28
CyD50	ug.mL-1	28
Ki/Km	NULL	28
k_on	M-1.s-1	28
Mortality	%	28
Ratio	uM-1 s-1	28
Log 1/EC50	nM	27
IC100	ug.mL-1	26
pCC50	nM	26
ID50	ng ml-1	25
logIC50	NULL	25
MED	NULL	25
Activity	cells ml-1	24
K inact/Ki	M-1 min-1	24
MCC	nM	24
MDD	NULL	24
NA	NULL	24
No. of mice recovered	NULL	24
P24 concentration	ng ml-1	24
Activity	ml-1	23
Concentration	NULL	23
Concentration	nM	23
MCC50	NULL	23
SI	nM	23
CCID50	nM	22
CD50	ug.mL-1	22
Mean vesicle score	NULL	22
MED	uM	22
Ratio AUC	NULL	22
Activity	U/L	21
Cell viability	%	21
CL/F	ml/min	21
Dead	%	21
Drug uptake	%	21
ID50	10'-4M	21
Log IC50	NULL	21
logSI	NULL	21
Mean day of death	NULL	21
Mean survival	days	21
Mean survival time (increase)	NULL	21
ND	NULL	21
Survival increase	NULL	21
Symptom initiation	%	21
DP	%	20
Drug uptake	ug.mL-1	20
ED50	mg ml-1	20
GI	NULL	20
I/C	NULL	20
ID99	ug.mL-1	20
increase in RFU	%	20
MCC50	nM	20
TP	%	20
Activity	day	19
Antiviral index	NULL	19
CL/F	mL.min-1.kg-1	19
Cmin	ng ml-1	19
Decrease in RFU	%	19
EC50	mol/g	19
K inact	min-1	19
PFU	NULL	19
Activity	HAU/ml	18
Activity	mg/ml	18
Binding	%	18
Cmax	nM	18
ED	nM	18
Mean day appearance of lesions	NULL	18
Min antiviral concentration	ug.mL-1	18
Relative SEAP activity	%	18
Relative viability	%	18
T/C	%	18
Activity	10'6PFU/ml	17
k obs/[I]	NULL	17
MIC80	NULL	17
TC25	NULL	17
Activity	log10IU/ml	16
Activity	log10ng/ml	16
CC50/EC50	NULL	16
CPE50	nM	16
EC50rel	nM	16
IC100	NULL	16
ID50	10'-7M	16
Imax	%	16
Reduction in virus titer	%	16
Virus rating	VR	16
AUC	hr.fmol	15
EC90	ug.mL-1	15
Effectiveness	%	15
IC99	nM	15
Log10 ED50	NULL	15
MTC	ug.mL-1	15
Ratio	/uM/min	15
Survival rate	NULL	15
TCID50	ug.mL-1	15
Activity	10'-5OD/s	14
Activity	g dl-1	14
C50	uM	14
Cmax	hr.fmol	14
Ct	hr.fmol	14
Ct	ug.mL-1	14
EC95	uM	14
Infectious virus	ffu ml-1	14
Log EC50	M	14
Log Kd	NULL	14
log10PFU/ml	NULL	14
MTD	NULL	14
NEA	NULL	14
No. of plaques	NULL	14
pIC50	NULL	14
Relative affinity	NULL	14
Relative level	NULL	14
TD50	ug.mL-1	14
Vmax	uM min-1 mg-1	14
C120/ED50	NULL	13
EC99.9	nM	13
ID16	M	13
ID84	M	13
ID95	nM	13
Log 1/IC90	NULL	13
PD50	mg kg-1	13
Reduction in virus yield	pfu ml-1	13
Activity	hr-1	12
Average activity	NULL	12
Cell death	%	12
ED90	mg kg-1	12
Fold change IC50	NULL	12
Inactivation	%	12
Kid	nM	12
lesions	NULL	12
log10PFU	g	12
MDL	days	12
Ratio IC50/EC50	nM	12
Ratio LD50/EC50	NULL	12
TI	TD50/MIC50	12
CPE50	ug.mL-1	11
IC25	nM	11
K app	M-1	11
Kcat	/min	11
Kcat/Km	/min/M	11
Log	%	11
Log geometric mean	pfu mg-1	11
Mice with lesions	NULL	11
NR	NULL	11
Ratio	mM-1 s-1	11
Relative Fluorescent Unit	NULL	11
Tox50	ug.mL-1	11
Untreated control	%	11
Antiviral activity	nM	10
Cell toxicity	nM	10
CL/F	L hr-1	10
Cmin	mg/L	10
ED99	NULL	10
IC25	NULL	10
Intensity	%	10
k cat	s-1	10
Kcat/Km	M-1.s-1	10
Log TCID50/mg	NULL	10
MAC	NULL	10
Max protection	%	10
Survived/total	%	10
TC25	ug.mL-1	10
TCID50	NULL	10
Vmax	pmol/min	10
Vmax/Km	10'6/min	10
Activity	/s/microM	9
ClC95	nM	9
Cmin	ng/ml	9
Cmin	ug.mL-1	9
Concentration	ng ml-1	9
EC99	NULL	9
Flu intensity	NULL	9
K	/s	9
Kcat	10'-4/s	9
Kcat/Km	10^-6 microM/s	9
Kinase activity	pM min-1 ml-1	9
logI50	NULL	9
PD50	mM kg-1	9
PDD50	NULL	9
RU	NULL	9
TAI	NULL	9
TC50	mM	9
TCID50	uM	9
TI	nM	9
Toxicity	NULL	9
#���?	NULL	8
Activity	/mm3	8
Activity	10'3 /uL	8
Activity	mg dl-1	8
Cells positive	%	8
CL	ml/min	8
Drug uptake	fmol	8
Drug uptake	nM	8
Duration time	NULL	8
ED50	mg kg-1 day-1	8
ED70	nM	8
ED90	ug.mL-1	8
Fold increase	NULL	8
HCMV yield	pfu ml-1	8
Inhibition	uM	8
K	M-1	8
Kcat/Km	uM-1 min-1	8
Kd	10'-3/s	8
LC50	nM	8
MAC	mg/ml	8
pEC90	NULL	8
Ratio CIC95/IC50	NULL	8
Relative velocity	%	8
Supressive effect	ug.mL-1	8
TI50	nM	8
Total score	NULL	8
AUC	uM.hr	7
CD50	NULL	7
Cell protein	ug dish-1	7
CIC IC50	nM	7
CIC90	NULL	7
CMV yield	pfu ml-1	7
Concentration_plasma	ng/ml	7
CPI	mN/meter	7
Drug uptake	ml min-1 mg-1	7
DTT inhibition	NULL	7
HCMV yield reduction	pfu ml-1	7
ID50	10'-5M	7
ID50	10'-6M	7
K	nM	7
Ka	10'4/M/s	7
Kcat/Km	10'-2/microM/s	7
Kis	nM	7
MAC	nM	7
MAC	ug.mL-1	7
MPC	nM	7
PD50	ug.mL-1	7
Relative substrate velocity	%	7
Survival	NULL	7
Survival time	days	7
Vbeta	L	7
Virus yield reduction	NULL	7
Absorption	ng ml-1	6
Activity	U ml-1	6
Antigen p24 content	ng ml-1	6
Binding constant	M-1	6
CC25	nM	6
Cells infected	%	6
Cmin	fmol	6
Concentration	pM (million cells)-1	6
Control cell number	%	6
EC25	nM	6
ED100	nM	6
ED50	ug	6
F	%	6
Foci/dish	NULL	6
IA	NULL	6
IC75	nM	6
Inhibition	mM	6
Inhibition	ug.mL-1	6
Interferon response	NULL	6
Ka	10'3/M/s	6
Kina	min-1	6
Mean survival time	NULL	6
p24	ng ml-1	6
Plaque inhibition result	NULL	6
Relative Vmax	NULL	6
RT activity	%	6
Spleen weight	mg	6
Viable cells	%	6
Virus titer	pfu ml-1	6
Virus yield	ffu ml-1	6
CC100	nM	5
Control survivals/total	NULL	5
CS50	ug.mL-1	5
Drug degradation	%	5
EC80	NULL	5
Efficiency	uM-1 s-1	5
k cat	min-1	5
Kcat	NULL	5
kinact	min-1	5
Km	NULL	5
Kpol	s-1	5
Max protection	NULL	5
MSD	day	5
No. of virus free mice	NULL	5
Phosphorylation	%	5
Ratio EC50	uM	5
Relative loss of potency	NULL	5
T/C	NULL	5
TC50/IC50	NULL	5
Tlag	hr	5
Virucidal	NULL	5
Virus inactivation	%	5
NULL	NULL	4
Active	NULL	4
Activity	10'-9PFU/ml	4
Activity	day-1	4
Activity	degrees C	4
Activity	mg	4
Activity	pfu ml-1	4
Activity	U L-1	4
Activity	uL-1	4
Antiviral selectivity	NULL	4
AUC	fmol	4
CC90	uM	4
CI	NULL	4
Critical concentration	ug.mL-1	4
CTC50	M	4
Delta TCID50	NULL	4
EC80	nM	4
ED200	nM	4
ED25	nM	4
ED50	umol.kg-1	4
ED90	NULL	4
ED90	umol.kg-1	4
Fold change	nM	4
ID50	ng/ml	4
ID50 ratio	NULL	4
INH	uM	4
K	10'6/M	4
k cat	NULL	4
K inact	NULL	4
K inact	nM	4
ka	hr-1	4
Kcat	10'-5/s	4
Kcat/Km	uM-1 s-1	4
Kd	10'-2/s	4
Ki	ug.mL-1	4
Kic	nM	4
LD50	mg kg-1 day-1	4
Log inhibition	NULL	4
Log10 CCID50/g	NULL	4
Log10 cfu	NULL	4
Log10 cfu	ml-1	4
Log10 reduction	NULL	4
Max weight loss	%	4
Mean activity	nM	4
PC50	nM	4
PD50	mg kg-1 day-1	4
Relative phosphorylation rate	NULL	4
Selectivity	nM	4
Thymidine reversal	NULL	4
Vd	l	4
Vmax	10'-5 uM/s	4
Vmax	nmol/hr/microg	4
Vmax	uM hr-1	4
Vmax	uM ug-1 s-1	4
Activity	ml hr-1	3
AUC	nM	3
C90	nM	3
CLd	L hr-1	3
Cmin	nM	3
Delta log10 CCID50	NULL	3
deltaTm	NULL	3
Drug uptake	NULL	3
Drug uptake	ng ml-1	3
Geometric mean	NULL	3
GI50	ug.mL-1	3
I50	%	3
Imax	NULL	3
K	min-1	3
K	s-1	3
ka	L hr-1	3
Ka	M-1.s-1	3
Kcat/Km	NULL	3
Kd	s-1	3
Log 1/EC50	NULL	3
log10cfu/day	NULL	3
MAC	uM/L	3
MIC90	nM	3
NS	NULL	3
Ratio EC50	nM	3
Ratio IC50	nM	3
Ratio Ki	nM	3
Reduction	NULL	3
Relative substrate velocity	NULL	3
T	degrees C	3
Tm	NULL	3
Vdss	L	3
Vmax	uM min-1	3
Vz/F	l	3
Zinc finger reactivity	RFU min-1	3
AC50	%	2
Activity	/min	2
Activity	10'5PFU	2
Activity	IU/ml	2
Activity	ml	2
Activity	nM (million cells)-1	2
Activity	ug ml-1	2
Activity	uL	2
Affinity	M-1	2
Bound	%	2
CC90	nM	2
CCIC50	nM	2
CL	L hr-1	2
CL	mL.min-1.kg-1	2
CL/F	ml hr-1	2
CL/F	ml min-1	2
Cmax_ratio	(null)	2
Concentration_plasma	nM	2
Creatinine_CL	min ml-1 hr-1	2
Creatinine_CL	ml min-1	2
CT50	nM	2
Ctau	ng/ml	2
Cytotoxicity IC50	nM	2
DC50	nM	2
Decrease	%	2
Dose	mg kg-1	2
DPM	NULL	2
Drug uptake	mM	2
EC100	nM	2
EC50	ucm	2
ED100	NULL	2
ED200	ug.mL-1	2
ED50	mg/kg/day	2
ED90	mg/kg/day	2
ED90	uM	2
EIC50	nM	2
ID90	M	2
ILS	%	2
k cat/Km	mM s-1	2
K inact	mM	2
Ka	M-1	2
Kapp	nM	2
Kcat	/s	2
Kcat/Km	/M/s	2
Ki	%	2
LCK	NULL	2
LD50	NULL	2
log(activity)	NULL	2
Log10 EID50/g	NULL	2
Mean activity	NULL	2
MEC	nM	2
MED50	ug ml-1	2
MED50	ug.mL-1	2
MST	day	2
Of control	%	2
PC50	NULL	2
Protective dose	nM	2
Ratio Ki(app)	NULL	2
S/T	NULL	2
Selectivity index	SI	2
Stabilty	%	2
Vc/F	l	2
Vd/F	L.kg-1	2
Vdss	L.kg-1	2
Vinact	min-1	2
%Cleared	%	1
#���?	uM	1
AC50	NULL	1
Activity	/ml	1
Activity	10'2pg/ml	1
Activity	10'6PFU	1
Activity	log10 CFU ml-1	1
Activity	mg/kg/day	1
Activity	ng ml-1	1
Activity	pg ml-1	1
Activity	pg/ml	1
Activity	U	1
Anti-HIV activity	NULL	1
AUC	mg L-1	1
C50	ug.mL-1	1
C90	NULL	1
CC100	uM	1
CL_renal	ml/min	1
Concentration	M	1
CPE50	uM	1
Cytotoxicity	nM	1
Decrease in RFU	nM	1
EC25	NULL	1
EC50	ucm s-1	1
EC50	ug hr ml-1	1
EC90	ng ml-1	1
EC90	ng/ml	1
EC91	nM	1
EC98.6	nM	1
EC99.6	uM	1
Effective concentration	NULL	1
Effective dose	NULL	1
fCmin	ng/ml	1
FICI	NULL	1
Fold Inc IC50	NULL	1
GI	uM	1
GI50	nM	1
IC5	uM	1
IC50	10'-4umol/L	1
ID50	%	1
INCC50	%	1
Inflection point	NULL	1
Inhibition	c.p.m. 50uL-1	1
Inhibition zone	NULL	1
K	10'11/M	1
K	10'9/M	1
K	mM	1
Kcat/Km	10'-3/microM/s	1
Kd	10'-1/s	1
Kd	10^-6 M-1	1
Ki	min-1	1
Log	NULL	1
Log geometric mean	pfu (mg of protein)-1	1
log(1/ID50)	uM	1
LogP	NULL	1
MTD	mg	1
MTL	NULL	1
NT	NULL	1
pEC50	NULL	1
pKa	NULL	1
PPB	ug.mL-1	1
Ratio	/M/s	1
Ratio	nM	1
RBA	%	1
Response unit	NULL	1
Selectivity ratio	nM	1
Stabilty	NULL	1
TD50	NULL	1
Thermal melting change	degrees C	1
Untreated control	NULL	1
Vd	L.kg-1	1
Virucidal	ng/ml	1
Vmax	10'-4 uM/s	1
Vp/F	l	1
Vss/F	l	1
VSV	NULL	1
VV	NULL	1
