# Supplementary material for: Enhanced taxonomy annotation of antiviral activity data from ChEMBL
Source: Database (Oxford). 2019 Feb 8;2019:bay139. doi: 10.1093/database/bay139 (PMC6367519; doi:10.1093/database/bay139)
Supplement: Supplementary Data [file bay139_supp.zip › SF09_ActivityStandardization.sql]

create table viralchembl.activities as
    select * from chembl_20.activities
    where assay_id in (select assay_id from viralchembl.av_assays);

create table viralchembl.compound_structures as
    select * from chembl_20.compound_structures
    where molregno in (select distinct molregno from viralchembl.activities);

# save as DBEmlrgn_smls_standartizerimp.csv
select molregno, canonical_smiles from viralchembl.compound_structures;

CREATE TABLE `viralchembl`.`stdstr_mrgn` (
  `stdstr_id` INT NOT NULL,
  `molw` decimal(8,2) NOT NULL,
  `std_smiles` VARCHAR(4000),
  `molregno` INT NOT NULL,
  PRIMARY KEY (`molregno`));
  
#read standartized structures
load data local infile 'C:/Users/Nastya.qsar29/Documents/viralchembl/DBI/DBIpy_exp_stdstr_clust.csv'
into table viralchembl.stdstr_mrgn
fields TERMINATED BY ',' enclosed by '"'
LINES TERMINATED BY '\n'
ignore 1 lines;


create table av_activities as
select activity_id,
assay_id,
doc_id,
record_id,
A.molregno,
standard_relation, 
published_value, 
published_units, 
standard_value,
standard_units, 
standard_flag, 
standard_type,
activity_comment, 
published_type,
data_validity_comment, 
potential_duplicate,
published_relation,
pchembl_value,
bao_endpoint,
uo_units,
qudt_units,
null as av_type, 
null as av_value,
null as av_units,
null as av_act50,
null as av_act10, B.stdstr_id, B.molw
from viralchembl.activities A join viralchembl.stdstr_mrgn B on A.molregno = B.molregno;


ALTER TABLE `viralchembl`.`av_activities` 
CHANGE COLUMN `av_type` `av_type` VARCHAR(20) NULL DEFAULT NULL ,
CHANGE COLUMN `av_value` `av_value` DECIMAL(20,2) NULL DEFAULT NULL ,
CHANGE COLUMN `av_units` `av_units` VARCHAR(10) NULL DEFAULT NULL ,
CHANGE COLUMN `av_act50` `av_act50` INT NULL DEFAULT NULL ,
CHANGE COLUMN `av_act10` `av_act10` INT NULL DEFAULT NULL ;
    
#units standartization
update av_activities
set av_type = case 
	when standard_type like ('IC50') and standard_units is null and published_units like 'uM'
	then standard_type

	when standard_type like ('IC50') and standard_units like 'nM'
	then standard_type
    
    
	when standard_type like ('Potency') and standard_units like 'nM'
	then 'IC50'
    
	when standard_type like ('Inhibition') and standard_units like '%'
	then 'Inhibition'
    
	when standard_type like ('Inhibition') and standard_units like 'nM'
	then 'Inhibition'  
    
	when standard_type like ('Ki') and standard_units like 'nM'
	then 'Ki'  
    
	when standard_type like ('EC50') and standard_units like 'nM'
	then standard_type
    
    when standard_type like 'IC50' and standard_units like 'ug.mL-1'
    then standard_type 
    
	when standard_type like 'EC50' and standard_units like 'ug.mL-1'
    then standard_type 
    
	when standard_type like 'MIC' and standard_units like 'nM'
    then standard_type 
    
	when standard_type like ('ED50') and (standard_units like 'nM' or standard_units like 'uM')
	then standard_type
	end;

update av_activities
set av_value =case 
	when standard_type like ('IC50') and standard_units is null and published_units like 'uM'
	then standard_value*1000
    
    when standard_type like ('IC50') and standard_units like 'nM'
	then standard_value
    
	when standard_type like ('Potency') and standard_units like 'nM'
	then standard_value  
    
	when standard_type like ('Inhibition') and standard_units like '%'
	then standard_value 
    
	when standard_type like ('Inhibition') and standard_units like 'nM'
    then standard_value
    
    when standard_type like ('Ki') and standard_units like 'nM'
    then standard_value
    
	when standard_type like ('EC50') and standard_units like 'nM'
    then standard_value
    
	when standard_type like 'IC50' and standard_units like 'ug.mL-1'
    then standard_value/molw*power(10, 6)
    
	when standard_type like 'EC50' and standard_units like 'ug.mL-1'
    then standard_value/molw*power(10, 6)
    
	when standard_type like 'MIC' and standard_units like 'nM'
    then standard_value
    
    when standard_type like ('ED50') and standard_units like 'nM' 
    then standard_value
    
    when standard_type like ('ED50') and standard_units like 'uM'
    then standard_value*1000
	end;
    
    
    

update av_activities
set av_units =case 
	when standard_type like ('IC50') and standard_units is null and published_units like 'uM'
	then 'nM'

	when standard_type like ('IC50') and standard_units like 'nM'
	then 'nM'
    
	when standard_type like ('Potency') and standard_units like 'nM'
	then 'nM'
    
	when standard_type like ('Inhibition') and standard_units like '%'
    then '%'
    
	when standard_type like ('Inhibition') and standard_units like 'nM'
    then 'nM'
    
    when standard_type like ('Ki') and standard_units like 'nM'
    then 'nM'
    
	when standard_type like ('EC50') and standard_units like 'nM'
    then 'nM'  
    
	when standard_type like 'IC50' and standard_units like 'ug.mL-1'
    then 'nM'
    
	when standard_type like 'EC50' and standard_units like 'ug.mL-1'
    then 'nM' 
    
	when standard_type like 'MIC' and standard_units like 'nM'
    then 'nM'
    
    when standard_type like ('ED50') and (standard_units like 'nM' or standard_units like 'uM')
    then 'nM'
	end;


update av_activities
set av_act50 = case
	when av_units = 'nM' and av_value <=50000 and (standard_relation = '=' or standard_relation = '<' or standard_relation is null)
    then 1
    
    when av_units = 'nM' and av_value >50000 and (standard_relation = '=' or standard_relation = '>' or standard_relation is null)
    then 0
    
    when av_units = 'nM' and av_value = 50000 and  standard_relation = '>' 
    then 0
    
    when av_units = '%' and av_value >=70 and (standard_relation = '=' or standard_relation = '>' or standard_relation is null)
    then 1
    
    when av_units = '%' and av_value <70 and (standard_relation = '=' or standard_relation = '<' or standard_relation is null)
    then 0
    
    when av_units is null and activity_comment like 'not active'
    then 0
    
    when av_units is null and activity_comment like 'active'
    then 1

end;


update av_activities
set av_act10 = case
	when av_units = 'nM' and av_value <=10000 and (standard_relation = '=' or standard_relation = '<')
    then 1
    
    when av_units = 'nM' and av_value >10000 and (standard_relation = '=' or standard_relation = '>')
    then 0
    
    when av_units = '%' and av_value >=70 and (standard_relation = '=' or standard_relation = '>')
    then 1
    
    when av_units = '%' and av_value <70 and (standard_relation = '=' or standard_relation = '<')
    then 0
    
    when av_units is null and activity_comment like 'not active'
    then 0
    
    when av_units is null and activity_comment like 'active'
    then 1

end;


select count(*) from av_activities where av_act50=1
union 
select count(*) from av_activities where av_act10=1;
