# Supplementary material for: Enhanced taxonomy annotation of antiviral activity data from ChEMBL
Source: Database (Oxford). 2019 Feb 8;2019:bay139. doi: 10.1093/database/bay139 (PMC6367519; doi:10.1093/database/bay139)
Supplement: Supplementary Data [file bay139_supp.zip › SF10_substring2speciesID.csv]

Name	species_id
t4 coliphage	41
Enterobacteria phage T3	103
Enterobacteria phage T7	103
herpessimplexvirus1	480
hhv1	480
hsv1	480
Humanherpesvirus1	480
herpes simplex type 1	480
herpes simplex virus (hsv) -1	480
Herpes simplex virus (type 1 / strain 17)	480
Herpes simplex virus (type 1 / strain CL101)	480
Herpes simplex virus (type 1 / strain F)	480
Herpes simplex virus (type 1 / strain SC16)	480
herpes simplex virus type 1	480
herpesvirus simplex virus 1	480
Human herpesvirus 1	480
Human herpesvirus 1 strain KOS	480
Human herpesvirus 1 (strain KOS) (HHV-1) (Human herpes simplex virus1)	480
Human herpesvirus 1 (strain SC16) (HHV-1) (Human herpes simplex virus1)	480
herpessimplexvirus2	481
hhv2	481
hsv2	481
Humanherpesvirus2	481
herpes simplex type 2	481
herpes simplex type-2 virus	481
herpes simplex virus (hsv) -2	481
herpes simplex virus type 2 (ms)	481
herpes simplex virus type2	481
herpes simplex virus-2	481
herpesvirus simplex virus 2	481
hsv type 2	481
hsv-2	481
Human herpesvirus 2	481
Human herpesvirus 2 strain 333	481
Human herpesvirus 2 strain G	481
Human herpesvirus 2 (strain HG52) (HHV-2) (Human herpes simplex virus2)	481
herpesbvirus	483
herpesvirusB	483
Macacineherpesvirus	483
Macacine herpesvirus 1	483
Bovine herpes virus 1	489
Bovine herpesvirus 1	489
simina varicella virus	494
Equid herpesvirus 1	497
Felidherpesvirus	502
Felid herpesvirus 1	502
Feline herpesvirus 1	502
hhv3	503
Humanherpesvirus3	503
varicellavirus	503
varicellazoster	503
vzv	503
zostervirus	503
Human herpesvirus 3	503
Human herpesvirus 3 strain Oka vaccine	503
varicella zoster	503
varicella zoster virus	503
varicella-zoster virus oka	503
varicella-zoster virus t	503
varicella-zoster virus tk-07	503
varicella-zoster virus tkys-r	503
varicella-zoster virus ys	503
varicella-zoster virus ys-r	503
vericella-zoster	503
vericilla zoster virus	503
versilla zosta virus	503
vz virus	503
Varicella-zoster virus (strain Dumas) (HHV-3) (Human herpesvirus 3)	503
pseudorabies	505
Suid herpesvirus 1	505
suid herpesvirus type-1	505
HCMV	509
hhv5	509
Humanherpesvirus5	509
Human herpesvirus 5	509
Human herpesvirus 5 strain AD169	509
Human herpesvirus 5 strain Toledo	509
Human herpesvirus 5 strain Towne	509
Human cytomegalovirus (strain AD169) (HHV-5) (Human herpesvirus 5)	509
Human cytomegalovirus	509
Cercopithecine herpesvirus 8	510
Cercopithecine herpesvirus 9	510
Murid herpesvirus 1	514
Murine cytomegalovirus (strain Smith)	514
Murid herpesvirus 2	515
hhv6A	518
Humanherpesvirus6A	518
Human herpesvirus 6A	518
Human herpesvirus 6A (strain Uganda-1102) (HHV-6 variant A) (Human Blymphotropic virus)	518
hhv6B	519
Humanherpesvirus6B	519
Human herpesvirus 6B	519
hhv7	520
Humanherpesvirus7	520
Caviid herpesvirus 2	521
Guinea pig cytomegalovirus (strain 22122 / ATCC VR682) (GPCMV)	521
guinea pig cytomegalovirus	521
EBV	527
hhv4	527
Humanherpesvirus4	527
epstein barr virus	527
Epstein-barr virus strain p3hr-1	527
epstein-barr-virus	527
epsteinBarr virus	527
Human herpesvirus 4	527
Epstein-Barr virus (strain B95-8) (HHV-4) (Human herpesvirus 4)	527
Human herpesvirus 4 (strain B95-8)	527
hhv8	548
Humanherpesvirus8	548
Kaposissarcoma	548
KSHV	548
Human herpesvirus 8	548
Bundibugyo ebolavirus	577
Reston ebolavirus	578
Sudanebola	579
Sudan ebolavirus	579
Zaire ebolavirus	581
Zaireebola	581
Marburgvirus	582
Lake Victoria marburgvirus - Ci67	582
Lake Victoria marburgvirus - Ravn	582
marburg	582
Newcastledisease	596
Newcastle disease virus	596
Nipahvirus	599
Nipah virus	599
Caninedistempervirus	600
Canine distemper virus	600
Measlesvirus	602
Measles virus	602
Measles virus genotype A	602
Measles virus genotype D6	602
Measles virus genotype D7	602
Measles virus strain Edmonston	602
hpiv1	607
Humanparainfluenza1	607
piv1	607
Human parainfluenza virus 1	607
hpiv2	608
Humanparainfluenza2	608
Human parainfluenza virus 3	608
Sendaivirus	609
Sendai virus	609
hpiv3	611
Humanparainfluenza3	611
piv2	611
Human parainfluenza virus 2	611
hpiv4	612
Humanparainfluenza4	612
piv4	612
mumps	614
Mumps virus	614
Canine parainfluenza virus	615
Parainfluenza virus 5	615
HMPV	619
Humanmetapneumovirus	619
Human metapneumovirus	619
Bovine respiratory syncytial virus	620
HRSV	621
Humanrespiratorysyncytial	621
respiratorysyncytial	621
RSV	621
Human respiratory syncytial virus	621
Human respiratory syncytial virus A2	621
Pneumonia virus of mice 15	622
Rabies	648
VesicularstomatitisIndiana	692
Vesicular stomatitis Indiana virus	692
VSV Indiana	692
Porcinereproductiveandrespiratorysyndromevirus	696
Porcine reproductive and respiratory syndrome virus	696
Feline coronavirus	698
Feline infectious peritonitis virus	698
Transmissible gastroenteritis virus	698
coronavirus229E	699
Humancoronavirus229E	699
Human coronavirus 229E	699
coronavirusNL63	700
HumancoronavirusNL	700
Human coronavirus NL63	700
Bovine coronavirus	706
Human coronavirus OC43	706
coronavirusHKU1	707
HumancoronavirusHKU	707
Human coronavirus HKU1	707
Murinecoronavirus	708
Murine coronavirus	708
Murine hepatitis virus	708
Rat sialodacryoadenitis coronavirus	708
Murine hepatitis virus strain A59	708
SARS	711
SARS coronavirus	711
SARS coronavirus Urbani	711
Infectious bronchitis virus	716
Houston virus	723
emcv	757
Encephalomyocarditis	757
mengovirus	757
Encephalomyocarditis virus	757
Mengo virus	757
Enterovirus A	762
ev-71	762
Human coxsackievirus A10	762
Human coxsackievirus A16	762
Human coxsackievirus A16 (strain G-10)	762
Human coxsackievirus A7	762
Human enterovirus 71	762
Human enterovirus 71 (strain BRCR)	762
coxsackiea10	762
coxsackiea12	762
coxsackiea14	762
coxsackiea16	762
coxsackiea2	762
coxsackiea3	762
coxsackiea5	762
coxsackiea7	762
coxsackiea8	762
enterovirus71	762
coxa10	762
coxa12	762
coxa14	762
coxa16	762
coxa2	762
coxa3	762
coxa5	762
coxa7	762
coxa8	762
Coxsackievirusa10	762
Coxsackievirusa12	762
Coxsackievirusa14	762
Coxsackievirusa16	762
Coxsackievirusa2	762
Coxsackievirusa3	762
Coxsackievirusa5	762
Coxsackievirusa7	762
Coxsackievirusa8	762
coxb	763
echo	763
Enterovirus B	763
and coxsackievirus b3	763
coxsackie type b4 virus	763
coxsackie virus type b-4	763
Coxsackievirus B2 (strain Ohio-1)	763
Coxsackievirus B3 (strain Nancy)	763
coxsakie b4	763
Echovirus	763
Echovirus 11 (strain Gregory)	763
Echovirus 9 (strain Hill)	763
Echovirus E11	763
Echovirus E9	763
echovirus-11	763
echovirus-9	763
Human coxsackievirus A9	763
Human coxsackievirus B1	763
Human coxsackievirus B2	763
Human coxsackievirus B3	763
Human coxsackievirus B4	763
Human coxsackievirus B5	763
Human coxsackievirus B6	763
Human echovirus 11	763
Human echovirus 13	763
Human echovirus 30	763
Human echovirus 4	763
Human echovirus 6	763
Human echovirus 7	763
Human echovirus 9	763
coxsakieB	763
coxsackiea9	763
coxsackieb1	763
coxsackieb2	763
coxsackieb3	763
coxsackieb4	763
coxsackieb5	763
coxsackieb6	763
echovirus1	763
echovirus11	763
echovirus12	763
echovirus13	763
echovirus14	763
echovirus15	763
echovirus16	763
echovirus2	763
echovirus3	763
echovirus4	763
echovirus5	763
echovirus6	763
echovirus7	763
echovirus9	763
echovirus17	763
echovirus18	763
echovirus19	763
echovirus20	763
echovirus21	763
echovirus24	763
echovirus25	763
echovirus26	763
echovirus27	763
echovirus29	763
echovirus30	763
echovirus31	763
echovirus32	763
echovirus33	763
coxa9	763
coxb1	763
coxb2	763
coxb3	763
coxb4	763
coxb5	763
coxb6	763
echo1	763
echo11	763
echo12	763
echo13	763
echo14	763
echo15	763
echo16	763
echo2	763
echo3	763
echo4	763
echo5	763
echo6	763
echo7	763
echo9	763
coxsackieb	763
coxsackiebvirus	763
Coxsackievirusa9	763
Coxsackievirusb1	763
Coxsackievirusb2	763
Coxsackievirusb3	763
Coxsackievirusb4	763
Coxsackievirusb5	763
Coxsackievirusb6	763
Enterovirus C	764
polio	764
coxsackievirusa21	764
Human coxsackievirus A21	764
Human coxsackievirus A21 (strain Coe)	764
Human coxsackievirus A24	764
Human enterovirus C	764
Human poliovirus 1	764
Human poliovirus 1 Mahoney	764
Human poliovirus 1 strain Sabin	764
Human poliovirus 2	764
Human poliovirus 3	764
polio type1 virus	764
polio-1 virus	764
Poliovirus	764
poliovirus 1	764
poliovirus type-2	764
Poliovirus type2	764
poliovirus-2	764
poliovirus-3	764
coxsackiea1	764
coxsackiea11	764
coxsackiea13	764
coxsackiea15	764
coxsackiea17	764
coxsackiea18	764
coxsackiea19	764
coxsackiea20	764
coxsackiea21	764
coxsackiea22	764
coxsackiea24	764
coxa1	764
coxa11	764
coxa13	764
coxa15	764
coxa17	764
coxa18	764
coxa19	764
coxa20	764
coxa21	764
coxa22	764
coxa24	764
Coxsackievirusa1	764
Coxsackievirusa11	764
Coxsackievirusa13	764
Coxsackievirusa15	764
Coxsackievirusa17	764
Coxsackievirusa18	764
Coxsackievirusa19	764
Coxsackievirusa20	764
Coxsackievirusa22	764
Coxsackievirusa24	764
Enterovirus D	765
Human enterovirus 68	765
Human enterovirus 70	765
Enterovirus E	766
Enterovirus F	767
Enterovirus G	768
Enterovirus H	769
Enterovirus J	770
hrv1	771
hrv2	771
RhinovirusA	771
Human rhinovirus 15	771
Human rhinovirus 16	771
Human rhinovirus 1A	771
Human rhinovirus 1B	771
Human rhinovirus 2	771
Human rhinovirus 21	771
Human rhinovirus 29	771
Human rhinovirus 39	771
Human rhinovirus 50	771
Human rhinovirus 85	771
Human rhinovirus 89	771
Human rhinovirus 9	771
Human rhinovirus A13	771
Human rhinovirus A16	771
Human rhinovirus A18	771
Human rhinovirus A2	771
Human rhinovirus A45	771
Human rhinovirus A54	771
Human rhinovirus A59	771
Human rhinovirus A71	771
Human rhinovirus A8	771
Human rhinovirus A89	771
human rhinovirus serotype 15	771
human rhinovirus serotype 1a	771
human rhinovirus serotype 1b	771
human rhinovirus serotype 2	771
human rhinovirus serotype 21	771
human rhinovirus serotype 50	771
human rhinovirus serotype 89	771
human rhinovirus type 1	771
human rhinovirus type 1b	771
human rhinovirus type 2	771
human rhinovirus type 89	771
human rhinovirus-1a	771
human rhinovirus16	771
human rhinovirus1a	771
human rhinovirus2	771
rhino-1a virus	771
rhino-9 virus	771
rhinovirus type 1a	771
rhinovirus type 1b	771
rhinovirus type 2	771
rhinovirus type-2	771
Human rhinovirus 86	771
rhinovirus1a	771
rhinovirus11	771
rhinovirus15	771
rhinovirus16	771
rhinovirus1	771
rhinovirus2	771
rhinovirus21	771
rhinovirus29	771
rhinovirus36	771
rhinovirus39	771
rhinovirus49	771
rhinovirus50	771
rhinovirus58	771
rhinovirus62	771
rhinovirus65	771
rhinovirus7	771
rhinovirus85	771
rhinovirus89	771
rhinovirus9	771
hrv11	771
hrv15	771
hrv16	771
hrv21	771
hrv29	771
hrv36	771
hrv39	771
hrv49	771
hrv50	771
hrv58	771
hrv62	771
hrv65	771
hrv7	771
hrv85	771
hrv89	771
hrv9	771
RhinovirusB	772
Human rhinovirus 14	772
Human rhinovirus 3	772
Human rhinovirus 72	772
Human rhinovirus B	772
Human rhinovirus B (HRV-14)	772
Human rhinovirus B14	772
Human rhinovirus B17	772
Human rhinovirus B5	772
human rhinovirus serotype 14	772
human rhinovirus type 14	772
human rhinovirus-14	772
human rhinovirus14	772
rhinovirus 14	772
rhinovirus14	772
rhinovirus3	772
rhinovirus72	772
hrv14	772
hrv3	772
hrv72	772
RhinovirusC	773
Hepatitis A virus	776
Human hepatitis A virus Hu/Northern Africa/MBB/1978	776
AichivirusA	778
AichivirusB	779
AichivirusC	780
echovirus23	786
ehco23	786
Porcine teschovirus 1	798
Red clover mottle virus	812
PotatovirusX	919
Potato virus X	919
Carnationlatentvirus	936
Carnation latent virus	936
Human adenovirus 31	1075
Human adenovirus 11p	1076
Human adenovirus 3	1076
Human adenovirus 1	1077
Human adenovirus 2	1077
Human adenovirus 5	1077
Human adenovirus 37	1078
Human adenovirus 4	1079
Human adenovirus 41	1080
Murine adenovirus 1	1082
Guanaritovirus	1185
Guanarito virus	1185
junin	1187
junv	1187
Junin virus	1187
lassavirus	1188
lasv	1188
Lassa virus	1188
Lymphocyticchoriomeningitis	1193
Lymphocytic choriomeningitis virus	1193
Machupomammarenavirus	1194
Machupovirus	1194
Machupo virus	1194
Pichindevirus	1200
Pichinde virus	1200
pinchinde virus	1200
pichinde	1200
Sabiavirus	1202
Sabia virus	1202
Tacaribevirus	1203
Tacaribe virus	1203
Africanswinefevervirus	1213
African swine fever virus	1213
Andesvirus	1335
Andes virus	1335
Hantaan	1341
htnv	1341
Hantaan virus	1341
ProspectHillHantavirus	1347
Prospect Hill virus	1347
snv	1354
CrimeanCongohemorrhagicfever	1359
tlav virus	1377
Californiaencephalitisvirus	1380
sanangelovirus	1380
California encephalitis virus	1380
La Crosse virus	1380
San Angelo virus	1380
ptv	1418
PuntaTorovirus	1418
punta toro A virus	1418
Punta Toro virus	1418
punto toro virus	1418
RiftValleyfever	1419
rvf	1419
Rift Valley fever virus	1419
Rift Valley	1419
sandflyfever	1421
SandflyfeverNaples	1421
Sandfly fever Naples virus	1421
Sandfly fever sicilian virus	1421
sfv	1421
Norwalkvirus	1438
Norwalk virus	1438
Carnationetchedringvirus	1475
Carnation etched ring virus	1475
Banzivirus	1570
Banzi virus	1570
Dengue	1577
denv	1577
Dengue virus	1577
Dengue virus 1	1577
Dengue virus 2	1577
Dengue virus 3	1577
Dengue virus 4	1577
dengue-4- virus	1577
Dengue virus type 2 (strain Thailand/16681/1984) (DENV-2)	1577
Japaneseencephalitis	1583
jev	1583
Japanese encephalitis virus	1583
Japanese encephalitis virus strain Nakayama	1583
Modoc	1594
Modoc virus	1594
MurrayValleyencephalitis	1596
Murray Valley encephalitis virus	1596
Omskhemorrhagicfever	1598
Omsk hemorrhagic fever virus	1598
powassan	1600
Powassan virus	1600
tickborneencephalitis	1610
Tick-borne encephalitis virus	1610
westnile	1615
WestNilevirus	1615
WNV	1615
West Nile virus	1615
YFV	1617
Yellow fever virus	1617
Yellow fever virus 17D	1617
Yellow fever	1617
HCV	1620
hepatitisC	1620
Hepatitis C virus	1620
Hepatitis C virus (isolate BK)	1620
Hepatitis C virus (isolate Con1)	1620
Hepatitis C virus (isolate H)	1620
Hepatitis C virus (isolate H77)	1620
Hepatitis C virus (isolate NZL1)	1620
Hepatitis C virus ED43	1620
Hepatitis C virus genotype 1	1620
Hepatitis C virus genotype 2	1620
Hepatitis C virus genotype 3	1620
Hepatitis C virus genotype 4	1620
Hepatitis C virus genotype 5	1620
Hepatitis C virus genotype 6	1620
Hepatitis C virus isolate HC-J4	1620
Hepatitis C virus JFH-1	1620
Hepatitis C virus S52	1620
Hepatitis C virus SA13	1620
Hepatitis C virus subtype 1a	1620
Hepatitis C virus subtype 1b	1620
Hepatitis C virus subtype 2a	1620
Hepatitis C virus subtype 2b	1620
Hepatitis C virus subtype 3a	1620
Hepatitis C virus subtype 4a	1620
Hepatitis C virus subtype 5a	1620
Hepatitis C virus subtype 6a	1620
Hepatitis C virus type 2	1620
Hepatitis C virus genotype 1a (isolate 1) (HCV)	1620
Hepatitis C virus genotype 1b (isolate BK) (HCV)	1620
Hepatitis C virus genotype 1b (isolate Con1) (HCV)	1620
Bovineviraldiarrheavirus1	1624
bvdv1	1624
Bovine viral diarrhea virus 1	1624
Bovine viral diarrhea virus 1-NADL	1624
Bovine viral diarrhea virus strain Oregon C24V	1624
Bovineviraldiarrheavirus2	1625
bvdv2	1625
Maize streak virus	1943
DuckhepatitisBvirus	1965
Duck hepatitis B virus	1965
duckhbv	1965
dhbv	1965
HBV	1969
hepatitisB	1969
HBV genotype D	1969
Hepatitis B virus	1969
Woodchuckhepatitis	1970
Woodchuck hepatitis virus	1970
Pea enation mosaic virus-1	2041
Enterobacteria phage phiX174	2128
H1N1	2168
H1N2	2168
H2N2	2168
H3N2	2168
H5N1	2168
H5N2	2168
H7N2	2168
H7N3	2168
H7N7	2168
H9N2	2168
influenzaA	2168
influenzavirusA	2168
Fowl plague virus	2168
H1N1 subtype	2168
H1N1 swine influenza virus	2168
H2N2 subtype	2168
H3N2 subtype	2168
H5N1 subtype	2168
infleunza a virus	2168
Influenza A	2168
Influenza A virus	2168
Influenza A virus (strain: A/PR/8/34)	2168
Influenza A virus (A/Aichi/2/1968(H3N2))	2168
Influenza A virus (A/Anhui/1/2005(H5N1))	2168
Influenza A virus (A/Ann Arbor/6/1960(H2N2))	2168
Influenza A virus (A/Bar-headed Goose/Qinghai/59/05(H5N1))	2168
Influenza A virus (A/Bethesda/956/2006(H3N2))	2168
Influenza A virus (A/Brevig Mission/1/1918(H1N1))	2168
Influenza A virus (A/Brisbane/10/2007(H3N2))	2168
Influenza A virus (A/Brisbane/59/2007(H1N1))	2168
Influenza A virus (A/California/04/2009(H1N1))	2168
Influenza A virus (A/California/05/2009(H1N1))	2168
Influenza A virus (A/California/07/2009(H1N1))	2168
Influenza A virus (A/California/08/2009(H1N1))	2168
Influenza A virus (A/California/27/2007(H1N1))	2168
Influenza A virus (A/chicken/Egypt/1/2006(H5N1))	2168
Influenza A virus (A/chicken/FPV/Weybridge(H7N7))	2168
Influenza A virus (A/chicken/Korea/01310/2001(H9N2))	2168
Influenza A virus (A/Chicken/Laos/Xaythiani 26/2006(H5N1))	2168
Influenza A virus (A/chicken/Sandong/Li/2008(H9N2))	2168
Influenza A virus (A/chicken/Shandong/LY/2008(H9N2))	2168
Influenza A virus (A/chicken/Yogjakarta/BBVet-IX/2004(H5N1))	2168
Influenza A virus (A/duck/Alberta/35/1976(H1N1))	2168
Influenza A virus (A/duck/Germany/1215/1973(H2N3))	2168
Influenza A virus (A/duck/Laos/25/2006(H5N1))	2168
Influenza A virus (A/duck/Minnesota/1525/1981(H5N1))	2168
Influenza A virus (A/duck/Potsdam/1402-6/1986(H5N2))	2168
Influenza A virus (A/duck/Singapore/3/1997(H5N3))	2168
Influenza A virus (A/England/195/2009(H1N1))	2168
Influenza A virus (A/environment/Viet Nam/1203/2004(H5N1))	2168
Influenza A virus (A/Florida/01/2009(H3N2))	2168
Influenza A virus (A/Florida/21/2008(H1N1))	2168
Influenza A virus (A/Fort Monmouth/1/1947(H1N1))	2168
Influenza A virus (A/Georgia/17/2006(H1N1))	2168
Influenza A virus (A/Georgia/20/2006(H1N1))	2168
Influenza A virus (A/Guangdong-Luohu/219/2006(H1N1))	2168
Influenza A virus (A/Guizhou/54/89(H3N2))	2168
Influenza A virus (A/gull/Pennsylvania/4175/83(H5N1))	2168
Influenza A virus (A/Hong Kong/1/1968(H3N2))	2168
Influenza A virus (A/Hong Kong/1073/99(H9N2))	2168
Influenza A virus (A/Hong Kong/213/2003(H5N1))	2168
Influenza A virus (A/Hong Kong/7/1987(H3N2))	2168
Influenza A virus (A/Idaho/01/2008(H1N1))	2168
Influenza A virus (A/Indonesia/5/2005(H5N1))	2168
Influenza A virus (A/Japan/305/1957(H2N2))	2168
Influenza A virus (A/Kitakyushu/159/93(H3N2))	2168
Influenza A virus (A/Korea/KBNP-0028/2000(H9N2))	2168
Influenza A virus (A/Krasnodar/101/1959(H2N2))	2168
Influenza A virus (A/Memphis/1/1971(H3N2))	2168
Influenza A virus (A/Memphis/14/1996(H1N1))	2168
Influenza A virus (A/Mexico/4604/2009(H1N1))	2168
Influenza A virus (A/Michigan/09/2007(H1N2))	2168
Influenza A virus (A/New Caledonia/20/1999(H1N1))	2168
Influenza A virus (A/New Hampshire/01/2009(H3N2))	2168
Influenza A virus (A/New Jersey/15/2007(H1N1))	2168
Influenza A virus (A/New Jersey/8/1976(H1N1))	2168
Influenza A virus (A/New York/107/2003(H7N2))	2168
Influenza A virus (A/New York/18/2009(H1N1))	2168
Influenza A virus (A/North Carolina/02/2009(H1N1))	2168
Influenza A virus (A/NWS/1933(H1N1))	2168
Influenza A virus (A/Oklahoma/3052/2009(H1N1))	2168
Influenza A virus (A/Panama/2007/1999(H3N2))	2168
Influenza A virus (A/Parma/24/2009(H1N1))	2168
Influenza A virus (A/parrot/Ulster/73(H7N1))	2168
Influenza A virus (A/Perth/16/2009(H3N2))	2168
Influenza A virus (A/Puerto Rico/8/1934(H1N1))	2168
Influenza A virus (A/Puerto Rico/8/34(H1N1))	2168
Influenza A virus (A/R(duck/Mongolia/54/01-duck/Mongolia/47/01)(H5N1))	2168
Influenza A virus (A/reassortant/NIBRG-14(Viet Nam/1194/2004 x Puerto Rico/8/1934)(H5N1))	2168
Influenza A virus (A/RI/5+/1957(H2N2))	2168
Influenza A virus (A/Singapore/1/1957(H2N2))	2168
Influenza A virus (A/Solomon Islands/3/2006(H1N1))	2168
Influenza A virus (A/swine/Belzig/2/2001(H1N1))	2168
Influenza A virus (A/Sydney/5/1997(H3N2))	2168
Influenza A virus (A/Taiwan/1/1986(H1N1))	2168
Influenza A virus (A/Teal/Hong Kong/W312/97(H6N1))	2168
Influenza A virus (A/Texas/12/2007(H3N2))	2168
Influenza A virus (A/Thailand/1(KAN-1)/2004(H5N1))	2168
Influenza A virus (A/Thailand/Kan353/2004(H5N1))	2168
Influenza A virus (A/Tianjin-Jinnan/15/2009(H1N1))	2168
Influenza A virus (A/ts1/1/A/FPV/Rostock/1934(H7N1))	2168
Influenza A virus (A/Turkey/15/2006(H5N1))	2168
Influenza A virus (A/Turkey/651242/2006(H5N1))	2168
Influenza A virus (A/turkey/Minnesota/833/1980(H4N2))	2168
Influenza A virus (A/udorn/1972(H3N2))	2168
Influenza A virus (A/Udorn/307/1972(H3N2))	2168
Influenza A virus (A/Uruguay/716/2007(H3N2))	2168
Influenza A virus (A/Viet Nam/1203/2004(H5N1))	2168
Influenza A virus (A/Vietnam/1194/2004(H5N1))	2168
Influenza A virus (A/Washington/01/2007(H3N2))	2168
Influenza A virus (A/Washington/10/2008(H1N1))	2168
Influenza A virus (A/Washington/29/2009(H1N1))	2168
Influenza A virus (A/Weiss/1943(H1N1))	2168
Influenza A virus (A/whooper swan/Mongolia/1/2009(H5N1))	2168
Influenza A virus (A/Wisconsin/16/2008(H1N1))	2168
Influenza A virus (A/Wisconsin/67/2005(H3N2))	2168
Influenza A virus (A/WSN/1933(H1N1))	2168
Influenza A virus (A/Wuhan/359/1995(H3N2))	2168
Influenza A virus (A/Wyoming/03/2003(H3N2))	2168
Influenza A virus (A/X-31(H3N2))	2168
Influenza A virus (A/Yamagata/32/1989(H1N1))	2168
Influenza A virus H3N2	2168
influenza type a2	2168
influenza virus a	2168
infuenza-a virus	2168
Unidentified Influenza A virus (H1N1)	2168
Unidentified Influenza A virus (H1N2)	2168
Influenza A virus (H5N1)	2168
Influenza A virus (strain A/Aichi/2/1968 H3N2)	2168
Influenza A virus (strain A/Brevig Mission/1/1918 H1N1) (Influenza Avirus (strain A/South Carolina/1	2168
Influenza A virus (strain A/Hong Kong/1/1968 H3N2)	2168
Influenza A virus (strain A/Puerto Rico/8/1934 H1N1)	2168
Influenza A virus (strain A/Udorn/307/1972 H3N2)	2168
Influenza A virus (strain A/Wilson-Smith/1933 H1N1) (Influenza A virus(strain A/WS/1933 H1N1))	2168
Influenza A virus (strain A/X-31 H3N2)	2168
H10N7	2168
h6n1	2168
influenzaB	2169
InfluenzavirusB	2169
influenza b	2169
Influenza B virus	2169
Influenza B virus (strain: B/Lee/40)	2169
Influenza B virus (B/Brisbane/60/2008)	2169
Influenza B virus (B/Florida/4/2006)	2169
Influenza B virus (B/Harbin/07/94)	2169
Influenza B virus (B/Hong Kong/05/1972)	2169
Influenza B virus (B/Ibaraki/2/85)	2169
Influenza B virus (B/Illinois/03/2008)	2169
Influenza B virus (B/Illinois/47/2005)	2169
Influenza B virus (B/Lee/1940)	2169
Influenza B virus (B/Lee/40)	2169
Influenza B virus (B/Malaysia/2506/2004)	2169
Influenza B virus (B/Memphis/20/96)	2169
Influenza B virus (B/Memphis/3/89)	2169
Influenza B virus (B/Michigan/20/2005)	2169
Influenza B virus (B/Mie/1/93)	2169
Influenza B virus (B/New York/22/2008)	2169
Influenza B virus (B/Panama/45/1990)	2169
Influenza B virus (B/Perth/211/2001)	2169
Influenza B virus (B/Shanghai/361/2002)	2169
Influenza B virus (B/Singapore/222/79)	2169
influenza virus b	2169
Influenza B virus (strain B/Lee/1940)	2169
influenzaC	2170
influenzavirusC	2170
Influenza C virus	2170
phv	2176
Human papillomavirus type 11	2177
Human papillomavirus type 18	2187
Alphapapillomavirus 9	2189
Human papillomavirus 16	2189
Human papillomavirus type 16	2189
Human papillomavirus type 33	2189
Cottontail rabbit papillomavirus	2245
Human papillomavirus type 1a	2251
Bovine parvovirus	2352
Paramecium bursaria Chlorella virus 1	2387
Paramecium bursaria Chlorella virus A1	2388
Paramecium bursaria Chlorella virus AL1A	2389
Paramecium bursaria Chlorella virus AL2A	2390
Paramecium bursaria Chlorella virus BJ2C	2391
Paramecium bursaria Chlorella virus CA4A	2392
Paramecium bursaria Chlorella virus CA4B	2393
Paramecium bursaria Chlorella virus IL3A	2394
Paramecium bursaria Chlorella virus NC1A	2395
Paramecium bursaria Chlorella virus NE8A	2396
Paramecium bursaria Chlorella virus NY2A	2397
Paramecium bursaria Chlorella virus NYs1	2398
Paramecium bursaria Chlorella virus SC1A	2399
Paramecium bursaria Chlorella virus XY6E	2400
Paramecium bursaria Chlorella virus XZ3A	2401
Paramecium bursaria Chlorella virus XZ4A	2402
Paramecium bursaria Chlorella virus XZ4C	2403
BKpolyomavirus	2476
BKV	2476
BK polyomavirus	2476
BK virus variant RF	2476
JCpolyomavirus	2481
JC polyomavirus	2481
Murinepolyomavirus	2483
Murine polyomavirus	2483
Simianvirus	2486
SV40	2486
Amphotropic murine leukemia virus	2486
Simian virus 40	2486
Carnationveinmottlevirus	2562
Carnation vein mottle virus	2562
Goatpoxvirus	2715
Goatpox virus	2715
Myxomavirus	2721
Myxoma virus	2721
Molluscumcontagiosum	2724
Molluscum contagiosum virus	2724
Molluscum contagiosum virus subtype 1	2724
Camelpoxvirus	2725
Camelpox virus	2725
Cowpox	2726
Cowpox virus	2726
Cowpox virus (Brighton Red)	2726
Ectromeliavirus	2727
Ectromelia virus	2727
Ectromelia virus Moscow	2727
Monkeypox	2728
Monkeypox virus	2728
Vaccinia	2732
Vacciniavirus	2732
vacv	2732
Buffalopox virus	2732
Cantagalo virus	2732
Vaccinia virus	2732
Vaccinia virus Copenhagen	2732
Vaccinia virus IHD-J	2732
Vaccinia virus Lister	2732
Vaccinia virus WR	2732
Vaccinia virus (strain Western Reserve) (VACV) (Vaccinia virus (strainWR))	2732
smallpox	2733
Variolavirus	2733
Variola major virus	2733
Variola virus	2733
Orfvirus	2736
Orf virus	2736
RotavirusA	2836
Bovine rotavirus	2836
Bovine rotavirus strain RF	2836
Simian rotavirus	2836
RotavirusB	2837
RotavirusC	2838
RotavirusG	2842
Mammalianorthoreovirus	2891
Mammalian orthoreovirus 1	2891
Mammalian orthoreovirus 3	2891
reo virus type 1	2891
reo-1 virus	2891
Avianmyeloblastosisvirus	2898
Avian myeloblastosis virus	2898
Fujinamisarcomavirus	2901
Fujinami sarcoma virus	2901
Roussarcomavirus	2902
Rous sarcoma virus	2902
Rous sarcoma virus (strain Prague C) (RSV-PrC)	2902
Y73sarcomavirus	2904
MasonPfizermonkeyvirus	2907
Mason-Pfizer monkey virus	2907
Mousemammarytumor	2908
Mouse mammary tumor virus	2908
Mouse mammary tumor virus (strain GR) (MMTV)	2908
Bovine leukemia virus (isolate Japanese BLV-1) (BLV)	2910
human T-cell leukemia virus type 1	2911
Human T-cell lymphotrophic virus type 1 (strain ATK)	2911
Human T-lymphotropic virus 1	2911
Human T-cell leukemia virus 1 (strain Japan ATK-1 subtype A) (HTLV-1)	2911
Human T-lymphotropic virus 2	2912
Felineleukemiavirus	2918
Feline leukemia virus	2918
Moloneymurinesarcoma	2926
Moloney murine sarcoma virus	2926
moloney sarcoma virus	2926
murine moloney sarcoma	2926
Moloney murine sarcoma	2926
Moloney sarcoma	2926
Murineleukemia	2927
Rauscherleukemia	2927
Abelson murine leukemia virus	2927
Moloney murine leukemia virus	2927
murine leukemia retrovirus	2927
Murine leukemia virus	2927
rauscher leukemia virus	2927
Rauscher murine leukemia virus	2927
rauscher-murine leukemia virus	2927
Moloney murine leukemia virus isolate Shinnick	2927
Porcine endogenous retrovirus	2928
Woolly monkey sarcoma virus	2933
bovineimmunovirus	2934
Bovine immunodeficiency virus	2934
Equineinfectiousanemiavirus	2936
Equine infectious anemia virus	2936
Felineimmunodeficiencyvirus	2937
Feline immunodeficiency virus	2937
BaLmonocytetropicisolatestrain	2938
hiv1	2938
Humanimmunodeficiencyvirus1	2938
rojo	2938
slka	2938
teki	2938
WEJO	2938
bal macrophage tropic virus	2938
HIV-1 group M	2938
HIV-1 group O	2938
HIV-1 M:B_Lai	2938
HIV-1RF	2938
human immunodefficiency virus type 1	2938
Human immunodeficiency virus 1	2938
Human immunodeficiency virus 3	2938
Human immunodeficiency virus type 1 (BRU ISOLATE)	2938
Human immunodeficiency virus type 1 (CLONE 12)	2938
Human immunodeficiency virus type 1 (isolate YU2)	2938
Human immunodeficiency virus type 1 (JRCSF ISOLATE)	2938
Human immunodeficiency virus type 1 (SF162 ISOLATE)	2938
Human immunodeficiency virus type 1 BH10	2938
human immunodeficiency virus type 3b	2938
human immunodeficiency virus type i	2938
human immunodeficiency virus type IIIB	2938
human immunodeficiency virus type-3b	2938
human immunodeficiency virus type1	2938
human immunodefiecency virus type1	2938
jrfl macrophage tropic virus	2938
lai tropic virus	2938
nl4-3 tropic virus	2938
ritonavir resistant virus	2938
sf-162 macrophage tropic virus	2938
sf-2 tropic virus	2938
Human immunodeficiency virus type 1 (RF/HAT ISOLATE)	2938
Human immunodeficiency virus type 1 group M subtype B (isolate BH10)(HIV-1)	2938
Human immunodeficiency virus type 1 group M subtype B (isolate HXB2)(HIV-1)	2938
Human immunodeficiency virus type 1 group M subtype B (isolate PCV12)(HIV-1)	2938
Human immunodeficiency virus type 1 group M subtype B (isolate SF162)(HIV-1)	2938
Human immunodeficiency virus type 1 group M subtype B (isolate WMJ22)(HIV-1)	2938
Human immunodeficiency virus type 1 group M subtype B (isolate YU-2)(HIV-1)	2938
Human immunodeficiency virus type 1 group M subtype B (isolateBRU/LAI) (HIV-1)	2938
HXB2	2938
hiv2	2939
Humanimmunodeficiencyvirus2	2939
Human immunodeficiency virus 2	2939
Human immunodeficiency virus type 2 (isolate KR)	2939
Human immunodeficiency virus type 2 (ISOLATE ROD)	2939
Simianimmunodeficiency	2941
siv	2941
(SIV) Simian immunodeficiency virus mac251	2941
Simian immunodeficiency virus	2941
Simian immunodeficiency virus - agm	2941
Simian immunodeficiency virus - mac	2941
vinsa virus	2942
Visna/maedi virus	2942
Maedi visna virus (strain 1514) (MVV) (Visna lentivirus)	2942
Chikungunyavirus	2965
Chikungunya virus	2965
Easternequineencephalitis	2966
Eastern equine encephalitis virus	2966
FortMorganvirus	2969
Fort Morgan virus	2969
Getahvirus	2970
Getah virus	2970
Mayarovirus	2973
Mayaro virus	2973
SemlikiForestvirus	2983
sfv	2983
Semliki forest virus	2983
Sindbis	2984
Sindbis virus	2984
sindbus virus	2984
veev	2989
Venezuelanequineencephalitis	2989
Venezuelan equine encephalitis virus	2989
Westernequineencephalitis	2990
Western equine encephalomyelitis virus	2990
Rubellavirus	2992
Rubella virus (strain THERIEN)	2992
Carnationmottlevirus	3009
Carnation mottle virus	3009
Carnationringspotvirus	3023
Carnation ringspot virus	3023
Maize chlorotic mottle virus	3028
CarnationItalianringspotvirus	3033
Carnation Italian ringspot virus	3033
Hepatitisd	3096
Rice stripe virus	3130
Tobaccomosaicvirus	3174
Tobacco mosaic virus	3174
herpessimplex	6249
hsv	6249
Simplexvirus	6249
herpes simplex vir	6249
herpes simplex virus	6249
Herpes simplex virus unknown type	6249
Equine herpesvirus sp.	6251
CMV	6253
cytomegalovirus	6253
murine cytomegalovirus	6254
murid cytomegalovirus	6254
mcmv	6254
Human herpesvirus 6	6256
ebolavirus	6280
EBOV	6280
Ebola virus sp.	6280
ebola	6280
Nyavirus	6283
piv3	6291
para influenza virus type 3	6291
parainfluenza 3	6291
parainfluenza type 3	6291
hpiv	6293
Humanparainfluenza	6293
Parainfluenza	6293
para influenza virus	6293
parainfluenza virus	6293
Paramyxoviridae	6293
Metapneumovirus	6294
Pneumovirus	6295
Respiratory syncytial virus	6295
syncitial virus	6295
vesicularstomatitisvirus	6308
vsv	6308
vesicular stomatis	6308
vesicular stomatitis	6308
Vesicular stomatitis virus	6308
HCoV	6316
Carona virus	6316
Coronavirus	6316
unidentified human coronavirus	6316
torovirus	6318
Okavirus	6322
coxsackie	6338
ehv	6338
Enterovirus	6338
hrv	6338
rhinoviral	6338
rhinovirus	6338
Coxsackievirus	6338
Human rhinovirus 22	6338
Human rhinovirus 25	6338
Human rhinovirus 30	6338
Human rhinovirus 41	6338
Human rhinovirus 42	6338
Human rhinovirus 45	6338
Human rhinovirus 51	6338
Human rhinovirus 59	6338
Human rhinovirus 6	6338
Human rhinovirus 63	6338
Human rhinovirus 67	6338
Human rhinovirus 70	6338
Human rhinovirus 86	6338
human rhinovirus serotype 22	6338
human rhinovirus serotype 25	6338
human rhinovirus serotype 30	6338
human rhinovirus serotype 41	6338
human rhinovirus serotype 6	6338
human rhinovirus serotype 67	6338
human rhinovirus serotype 86	6338
Human rhinovirus sp.	6338
Human rhinovirus strain Hanks	6338
phuman rhinovirus	6338
rhinovirus type 4	6338
rhinovirus type 5	6338
Human rhinovirus 4	6338
Human rhinovirus 5	6338
coxsakieA	6338
equine rhinovirus	6339
Hepatitis GB virus B	6341
Aichivirus	6343
hantavirus	6480
Sandfly fever sicilian virus	6483
Tospovirus	6484
norovirus	6488
Murine norovirus 1	6488
Flavivirus	6522
Bovineviraldiarrheavirus	6525
bvdv	6525
Bovine viral diarrhea virus (strain CP7) (BVDV) (Mucosal diseasevirus)	6525
Inovirus	6554
Isavirus	6609
ParameciumbursariaChlorellavirus	6677
Polyomavirus	6691
Orthopoxvirus	6715
Pseudovirus	6727
Rotavirus	6737
Porcine rotavirus	6737
Orthoreovirus	6747
Avian erythroblastosis virus (strain ES4)	6750
Tlymphotropic	6752
Friend murine leukemia virus	6754
hiv	6755
Humanimmunodeficiency	6755
Lentivirus	6755
human immuno deficiency virus protease	6755
Human immunodeficiency virus	6755
Simian-Human immunodeficiency virus	6755
magi	6755
herpesvirus	6808
hhv	6808
humanherpesvirus	6808
Human herpesvirus 6	6808
Human herpesvirus 6 (strain GS)	6808
Human herpesvirus 6 strain Z29	6808
unidentified herpesvirus	6808
coronavirus	6819
Picornaviridae	6826
unidentified adenovirus	6835
Flaviviridae	6864
influenza	6888
influenza rna virus	6888
Influenza virus	6888
unidentified influenza virus	6888
hpv	6889
Papilloma	6889
Human papillomavirus	6889
reovirus	6903
Reovirus sp.	6903
retro virus	6904
Retroviridae	6904
unidentified retrovirus	6904
arbovirus	6912
Enterobacteriaphage	6912
EnterobacteriaphageT	6912
hepatitis	6912
oncovirus	6912
unidentified phage	6912
Viruses	6912
XMRV	6912
virus	6912
viridae	6912
virinae	6912
viral	6912
virales	6912
