# Supplementary material for: Enhanced taxonomy annotation of antiviral activity data from ChEMBL
Source: Database (Oxford). 2019 Feb 8;2019:bay139. doi: 10.1093/database/bay139 (PMC6367519; doi:10.1093/database/bay139)
Supplement: Supplementary Data [file bay139_supp.zip › SF11_NamePairs.csv]

forcheck	delete
viruses	viruses
virus	virus
virinae	virinae
viridae	viridae
virales	virales
viral	viral
equinerhinovirus	rhinovirus
rhinovirus7[0-9]	rhinovirus7
rhinovirus3[0-9]	rhinovirus3
rhinovirus2[0-9]	rhinovirus2
rhinovirus1[0-9]	rhinovirus1
rhinovirus	inovirus
puntotorovirus	torovirus
pseudorabies	rabies
parechovirus	echovirus
parecho	echo
parainfluenzavirus	influenzavirus
parainfluenza3	parainfluenza
parainfluenza	influenza
murinecytomegalovirus	cytomegalovirus
humanherpesvirus6	humanherpesvirus
hrv7[0-9]	hrv7
hrv2[0-9]	hrv2
hrv1[0-9]	hrv1
hrv3[0-9]	hrv3
hiv	pseudovirus
hepatitisavirus	isavirus
guineapigcytomegalovirus	cytomegalovirus
equinerhinovirus	rhinovirus
duckhepatitisbvirus	hepatitisbvirus
duckhbv	hbv
coxsackiebvirus	ebv
Humanadenovirus4[0-9]	humanadenovirus4
humanadenovirus1[0-9]p	humanadenovirus1
Coxsackievirusa2[0-9]	coxsackievirusa2
Coxsackievirusa1[0-9]	coxsackievirusa1
Coxsackiea2[0-9]	coxsackiea2
Coxsackiea1[0-9]	coxsackiea1
Coxa2[0-9]	coxa2
Coxa1[0-9]	coxa1
chikungunyavirus	nyavirus
humanpapillomavirus	papillomavirus
puntatorovirus	torovirus
duckhepatitisbvirus	hepatitisb
humanadenovirus3[0-9]	humanadenovirus3
mcmv	cmv
dhbv	hbv
reovirus	orthoreovirus
