# Supplementary material for: Enhanced taxonomy annotation of antiviral activity data from ChEMBL
Source: Database (Oxford). 2019 Feb 8;2019:bay139. doi: 10.1093/database/bay139 (PMC6367519; doi:10.1093/database/bay139)
Supplement: Supplementary Data [file bay139_supp.zip › SF12_AssayMapping.py]

import pandas as pd
import numpy as np
import itertools
import re

##Input Files

dictmap=pd.read_csv('../species_id-virus_related_substrings.csv', sep='\t') ##Read Mapping list with taxonomy from csv file
mapcheck=pd.read_csv('../substring_pairs_dictionary.csv', sep='\t') ## (e.g. inovirus-rhinovirus)
desc=pd.read_csv('../search_result.csv', sep='\t') ##Output from Supplementary file 7
tax= pd.read_csv('../ictv_tax.csv', sep=',') ##ICTV 2014 full taxonomy

##Data Cleaning

mapcheck['length']=mapcheck['forcheck'].str.len()
mapcheck['forcheck']=mapcheck['forcheck'].str.replace(' ', '', case=False)
mapcheck['delete']=mapcheck['delete'].str.replace(' ', '', case=False)
mapcheck['forcheck']=mapcheck['forcheck'].str.lower()
mapcheck['delete']=mapcheck['delete'].str.lower()
mapcheck=mapcheck.sort_values(['length'], ascending=True)

##Taxonomy joining

suptax=pd.DataFrame()
suptax['us_id']=np.nan
suptax['s_id']=np.nan
j=0
for index, row in tax.iterrows():    

    ##Find relevant taxonomy for the given species_id

        gid=row['genus_id']
        sfid=row['subfamily_id']
        fid=row['family_id']
        orid=row['order_id']
    
    ##Find Unassigned values

        smask=(tax['genus_id']==int(gid))
        gid=int(tax['species_id'].loc[smask].max())
        suptax.loc[index+j, 'us_id']=gid
        suptax.loc[index+j, 's_id']=int(row['species_id'])
        j+=1
        smask=(tax['family_id']==int(fid))
        fid=int(tax['species_id'].loc[smask].max())
        suptax.loc[index+j, 'us_id']=fid
        suptax.loc[index+j, 's_id']=int(row['species_id'])
        j+=1
        smask=(tax['subfamily_id']==int(sfid))
        sfid=int(tax['species_id'].loc[smask].max())
        suptax.loc[index+j, 'us_id']=sfid
        suptax.loc[index+j, 's_id']=int(row['species_id'])
        j+=1
        smask=(tax['order_id']==int(orid))
        orid=int(tax['species_id'].loc[smask].max())
        suptax.loc[index+j, 'us_id']=orid
        suptax.loc[index+j, 's_id']=int(row['species_id'])
        j+=1
        smask=(tax['order_id']==int(orid))
        orid=6912
        suptax.loc[index+j, 'us_id']=orid
        suptax.loc[index+j, 's_id']=int(row['species_id'])
        j+=1

##Searching for relevant species names

##Aditional columns

desc['guess_id']=np.nan

##Text preprocessing

desc['original_description']=desc['description']
desc['description']=desc['description'].str.replace('type', '', case=False)
desc['description']=desc['description'].str.replace('genotype', '', case=False)
desc['description']=desc['description'].str.replace('subtype', '', case=False)
desc['description']=desc['description'].str.replace('serotype', '', case=False)
desc['description_partlycut']=desc['description'].str.replace('[^a-zA-Z]', ' ', case=False)
desc['description_partlycut']=desc['description_partlycut'].str.replace(' +', ' ', case=False)
desc['description']=desc['description'].str.replace('[^a-zA-Z0-9]', '', case=False) ##Deleting all the alphanumerical symbols
dictmap['Name']=dictmap['Name'].str.replace(' ', '', case=False)
dictmap['Name']=dictmap['Name'].str.replace('[^a-zA-Z0-9]', '', case=False)
dictmap['Name']=dictmap['Name'].str.lower()
dictmap=dictmap.drop_duplicates(subset=['Name'])
dflist_tax=[]

##Mapping

count_mapping=0
for index, row in dictmap.iterrows():
    if((bool(re.search(r'\d', str(row['Name'])))==False) & (len(str(row['Name']))<=5)):
        spat=str(str('(')+str(' ')+str(row['Name'])+str(' ')+str(')')+str('|')+str('(')+str(' ')+str(row['Name'])+str('$')+str(')')+str('|')+str('(')+str('^')+str(row['Name'])+str(' ')+str(')'))
        print spat
        mask=desc[desc['description_partlycut'].str.contains(str(spat), case=False)]
        print mask##Searching for name
    else:
        mask=desc[desc['description'].str.contains(str(row['Name']), case=False)]##Searching for name
    if((str(row['Name'])=='virus')|(str(row['Name'])=='viral')):
        mask=desc[desc['description'].str.contains(str(row['Name']), case=False)]
    row_count=len(mask)  ## Count the number of rows found 
    name=[str(row['Name'])]*row_count #Create list with the same number of rows
    spid=[str(row['species_id'])]*row_count #Create list with the same number of rows
    mask['guess_id']=pd.Series(spid, index=mask.index) ## Add column with species_id indexed
    mask['Name']=pd.Series(name, index=mask.index) ## Add column with Name searched indexed
    dflist_tax.append(mask) ## Add DF to list    
    count_mapping+=1
    print 'Mapping of'+str(count_mapping)+'from 1326'

dfresult=pd.concat(dflist_tax) ##Concatenate DFs

##Deleting not found guesses

dfresult=dfresult.dropna(subset=['guess_id'])
##Sorting DF with assay_id

dfresult=dfresult.sort_values(['assay_id'])

##Getting list of unique assay_id

dfasid=dfresult['assay_id'].drop_duplicates()
asidlist=dfasid.tolist()

dfresult_list=[]
for item in asidlist:
    mask=dfresult[dfresult['assay_id']==item] ##masking assay_id
    #print mask['Name']
    for i, row in mapcheck.iterrows():
        if(sum(mask['Name'].str.contains(row['forcheck'], case=False))>0):      
            mask=mask[~(mask['Name']==row['delete'])]
    if len(mask)==0:
        mask=dfresult[dfresult['assay_id']==item]
        dfresult_list.append(mask)
    dfresult_list.append(mask)
dfresult=pd.concat(dfresult_list)

##Deleting logical duplicates

dflist_assay=[] #empty list fo DF storage

##Deleting logical duplicates

count_logdupl=0
count_len=len(asidlist)
for item in asidlist:
    dflist_guess=[] #empty list for DF storage    
    mask=dfresult[dfresult['assay_id']==item] ##masking one assay_id
    mask=mask.sort_values(['guess_id', 'Name'], ascending=[True, False])
    mask=mask.drop_duplicates(subset=['Name']) ##deleting duplicates
    mask['guess_id']=mask['guess_id'].astype('int')
    dfguid=mask['guess_id'].drop_duplicates() 
    guidlist=dfguid.tolist() ##Getting list of guess_id
    for gid in guidlist:
        mask_guess=mask[mask['guess_id']==int(gid)] #masking one guess_id
        mask_guess=mask_guess[mask_guess['Name'].str.len()==mask_guess['Name'].str.len().max()] ##selecting the longest name
        if(len(mask_guess)>1):
            mask_guess=mask_guess.head(1)
            dflist_guess.append(mask_guess)
        else:
            dflist_guess.append(mask_guess) 
    df_guess=pd.concat(dflist_guess)
    dflist_assay.append(df_guess)
    count_logdupl+=1
    print 'Deleting ligical duplicates of'+str(count_logdupl)+'from'+str(count_len) 
df_assay=pd.concat(dflist_assay)
tax['guess_id']=tax['species_id']    

##Taxonomy refining 

dflist=[]
dfasid=df_assay['assay_id'].drop_duplicates()
asidlist=dfasid.tolist()
count_refine=0

for item in asidlist:
    mask=df_assay[df_assay['assay_id']==item] ##masking assay_id
    mask=mask.sort_values(['guess_id', 'Name'], ascending=[True, False])
    mask=mask[['guess_id', 'assay_id']]    
    maskg=mask[mask['guess_id']>6145]
    maskn=mask[mask['guess_id']<6145]
    result=pd.merge(maskg, suptax, how='inner', left_on='guess_id', right_on='us_id')
    result=pd.merge(maskn, result, how='inner', left_on='guess_id', right_on='s_id')
    maskg=maskg[~maskg['guess_id'].isin(result['guess_id_y'].tolist())]
    frames=[maskg, maskn]
    dfres=pd.concat(frames)
    dflist.append(dfres)
    count_refine+=1
    print 'Taxonomy refinement of'+str(count_refine)+'from'+str(count_len) 
resfin=pd.concat(dflist)
resfin=resfin.drop_duplicates(subset=['assay_id', 'guess_id'])

###Filtering difficult cases

resdf=pd.merge(resfin, df_assay, how='left', on='assay_id')
resdf=resdf[resdf['guess_id_x']==resdf['guess_id_y']]
dupl=resdf.groupby(['assay_id']).size().reset_index().rename(columns={0:'count'})
resdf=pd.merge(resdf, dupl, how='right', on='assay_id')
resdf_nodup=resdf[resdf['count']==1]
resdf_nodup['dg_tax']=resdf_nodup['guess_id_y']
resdf_nodup['guess_id']=resdf_nodup['guess_id_y']
columns=['assay_id', 'description', 'guess_id', 'original_description', 'Name', 'dg_tax']
resdf_nodup=resdf_nodup[columns]

##Output (Automatically made desicions)

resdf_nodup.to_csv('../mapping_automatic.csv', index=None, sep=',')

##Output (with duplicates; manual checking)

resdf_dupl=resdf[resdf['count']>1]
resdf_dupl=resdf_dupl[resdf_dupl['assay_id'].duplicated(keep=False)]
resdf_dupl.to_csv('../mapping_result_manual.csv', sep=',')

    
