# Supplementary material for: Enhanced taxonomy annotation of antiviral activity data from ChEMBL
Source: Database (Oxford). 2019 Feb 8;2019:bay139. doi: 10.1093/database/bay139 (PMC6367519; doi:10.1093/database/bay139)
Supplement: Supplementary Data [file bay139_supp.zip › SF15_functional_groups_analysis.xlsx]

## Sheet: ViralChEMBL_FG_analysis
Fragments_viral	Total	Distinct	Per_mol	Percent_viral
cnc	125359	88079	1.42326	0.337641
cOC	109988	76088	1.44554	0.291675
cCl	50549	41124	1.22918	0.157644
c=O	50542	39810	1.26958	0.152607
CO	47962	28451	1.68578	0.109064
CNC(C)=O	47048	26305	1.78856	0.100837
cn(c)C	44536	37838	1.17702	0.145048
csc	36279	34060	1.06515	0.130565
CF	35755	12131	2.94741	0.0465028
cNC(C)=O	33838	32287	1.04804	0.123769
CN(C)C	33829	29905	1.13122	0.114637
COC	33469	28799	1.16216	0.110398
coc	31579	29889	1.05654	0.114576
cF	31469	25892	1.21539	0.099254
c[nH]c	29845	27178	1.09813	0.104184
cO	27000	18605	1.45122	0.0713201
cN(C)C	23768	21812	1.08968	0.0836138
cSC	21964	21491	1.02201	0.0823833
cC(=O)NC	18438	17729	1.03999	0.0679621
cNC(c)=O	18028	17045	1.05767	0.0653401
cC(=O)OC	14992	13782	1.0878	0.0528317
cN	14986	13460	1.11337	0.0515974
cS(=O)(=O)N(C)C	14839	14463	1.026	0.0554423
COC(C)=O	14691	13164	1.116	0.0504627
c[N+](=O)[O-]	14151	13336	1.06111	0.051122
CC(=O)N(C)C	13753	13170	1.04427	0.0504857
cC(=O)N(C)C	13216	12916	1.02323	0.049512
cBr	13109	12258	1.06942	0.0469896
cnnc	11844	11663	1.01552	0.0447088
CC(=O)O	10961	8092	1.35455	0.0310198
cNC	10886	10067	1.08135	0.0385907
cC(C)=O	10025	9564	1.0482	0.0366625
CC(=O)NC	7392	5831	1.26771	0.0223525
cnn(c)C	7146	7005	1.02013	0.0268529
cnoc	6701	6621	1.01208	0.0253808
cC#N	6642	6279	1.05781	0.0240698
cC(=O)O	6090	5698	1.0688	0.0218426
cNc	6082	5679	1.07096	0.0217698
c-n(c)c	5956	5905	1.00864	0.0226361
CNC	5925	5172	1.14559	0.0198263
cN(C)C(C)=O	5596	5543	1.00956	0.0212485
c1cOCO1	5444	5265	1.034	0.0201828
CN	5390	3638	1.48158	0.0139459
CN(C)C(C)=O	5109	4087	1.25006	0.015667
c-n(c)nc	4997	4951	1.00929	0.0189791
cNS(c)(=O)=O	4806	4717	1.01887	0.0180821
CC(N)=O	4740	3334	1.42172	0.0127805
cn(c)c	4637	4627	1.00216	0.0177371
cOc	4434	4108	1.07936	0.0157475
C=CC	4118	3739	1.10136	0.014333
COC(=O)NC	3852	3486	1.10499	0.0133632
cS(=O)(=O)NC	3744	3711	1.00889	0.0142257
cn[nH]c	3604	3509	1.02707	0.0134514
CC(C)=O	3542	3153	1.12337	0.0120867
CSC	3346	3042	1.09993	0.0116612
CC=CC	3282	3075	1.06732	0.0117877
cnn(c)c	3275	3274	1.00031	0.0125505
cC(c)=O	3127	2827	1.10612	0.010837
cC(=O)N(c)C	2899	2886	1.0045	0.0110632
CC(=O)OC	2886	1840	1.56848	0.00705343
CC#N	2875	2574	1.11694	0.00986713
cN(C)S(c)(=O)=O	2524	2523	1.0004	0.00967163
CC=C(C)C	2492	2194	1.13582	0.00841045
CCl	2485	1485	1.6734	0.00569258
CNC(=N)N	2457	1284	1.91355	0.00492207
cSc	2357	2349	1.00341	0.00900462
cS(C)(=O)=O	2339	2304	1.01519	0.00883212
c=S	2293	2249	1.01956	0.00862128
Cn1ccnn1	2191	2041	1.07349	0.00782394
cC(N)=O	2088	2051	1.01804	0.00786227
COC(=O)N(C)C	1870	1785	1.04762	0.00684259
cC=NNC(c)=O	1855	1841	1.0076	0.00705726
CNC(=O)OC	1697	1580	1.07405	0.00605675
cS(c)(=O)=O	1575	1556	1.01221	0.00596475
cC=NNC(C)=O	1466	1445	1.01453	0.00553924
CS(C)(=O)=O	1464	1432	1.02235	0.00548941
cNC(=O)Nc	1355	1343	1.00894	0.00514824
cNC(=S)NC	1344	1332	1.00901	0.00510607
Cn1cnnn1	1309	1307	1.00153	0.00501024
cC=Cc	1296	1266	1.0237	0.00485307
c[n+](c)C	1271	1001	1.26973	0.00383722
cS(N)(=O)=O	1258	1244	1.01125	0.00476873
cNC(=O)NC	1183	1172	1.00939	0.00449273
cOC(C)=O	1158	934	1.23983	0.00358038
CN1C(=O)ccC1=O	1138	1083	1.05078	0.00415156
cOC(c)=O	1115	1078	1.03432	0.00413239
C=C(C)C	1106	1095	1.01005	0.00419756
cNC(=O)N(C)C	1102	1092	1.00916	0.00418606
cN1C(=O)CCC1=O	1030	1017	1.01278	0.00389855
c-n1cnnn1	1004	992	1.0121	0.00380272
cNC(=S)N(C)C	990	987	1.00304	0.00378355
cNS(C)(=O)=O	989	985	1.00406	0.00377588
CN(C)S(C)(=O)=O	987	985	1.00203	0.00377588
cC=CC	986	967	1.01965	0.00370688
CN1C(=O)CCC1=O	968	957	1.01149	0.00366855
CN1C(=O)CNC1=O	943	942	1.00106	0.00361105
cC=CC(=O)OC	906	797	1.13676	0.00305521
CO[C@H](C)OC	841	604	1.39238	0.00231536
c1cnon1	838	833	1.006	0.00319321
cI	838	704	1.19034	0.0026987
CNC(=O)N(C)C	822	808	1.01733	0.00309738
cN(c)C	799	794	1.0063	0.00304371
COP(=O)(O)OC	789	228	3.46053	0.000874012
CN(C)C(=O)N(C)C	747	740	1.00946	0.00283671
cNC(=O)OC	744	715	1.04056	0.00274087
cNC(=S)NC(c)=O	740	737	1.00407	0.00282521
cC=CC(c)=O	735	731	1.00547	0.0028022
CP(=O)(O)O	733	583	1.25729	0.00223486
c=N	724	723	1.00138	0.00277154
C[N-][N+]#N	712	689	1.03338	0.0026412
CNC(=O)NC	703	699	1.00572	0.00267954
cN(C)S(C)(=O)=O	674	672	1.00298	0.00257604
Cn1ncnn1	668	667	1.0015	0.00255687
c-n1ccnn1	644	643	1.00156	0.00246487
c1csnn1	621	617	1.00648	0.0023652
cC=CC(=O)Nc	617	609	1.01314	0.00233453
cnsc	612	612	1	0.00234603
COC(C)OC	606	383	1.58225	0.00146819
CS(=O)(=O)NC(C)=O	598	598	1	0.00229236
CNC(=O)C(C)=O	597	597	1	0.00228853
c/C=N/Nc	590	590	1	0.0022617
CO[C@@H](C)OC	567	409	1.38631	0.00156785
cC=O	565	539	1.04824	0.00206619
cC=C1SC(=S)N(C)C1=O	564	564	1	0.00216203
cOP(=O)(NC)OC	558	558	1	0.00213903
cC#CC	543	516	1.05233	0.00197803
cC=NNc	543	538	1.00929	0.00206236
C#CC	534	518	1.03089	0.00198569
cC1=NOCC1	518	518	1	0.00198569
cC=Nn(c)c	509	509	1	0.00195119
CBr	501	377	1.32891	0.00144519
cC(=O)NNC(C)=O	499	496	1.00605	0.00190136
CNC(=S)N(C)C	493	490	1.00612	0.00187836
cS(=O)(=O)O	477	250	1.908	0.000958346
c-n(c)n(c)C	474	462	1.02597	0.00177102
cC1=NS(=O)(=O)ccN1	464	464	1	0.00177869
COP(C)(=O)OC	444	438	1.0137	0.00167902
cC=CC(=O)NC	430	415	1.03614	0.00159086
cC(=O)C(=O)N(C)C	424	423	1.00236	0.00162152
cNC(=S)Nc	421	420	1.00238	0.00161002
cC(=O)C=C(O)C(=O)O	414	404	1.02475	0.00154869
cC=Nc	413	404	1.02228	0.00154869
cS(=O)(=O)n(c)c	411	409	1.00489	0.00156785
c/C=N/NC(c)=O	408	408	1	0.00156402
CC#CC	405	377	1.07427	0.00144519
cNC(=O)C(=O)NC	403	403	1	0.00154485
CNC(=O)C(=O)NC	392	391	1.00256	0.00149885
c1cnsn1	389	388	1.00258	0.00148735
COS(=O)(=O)O	383	116	3.30172	0.000444673
CC1(C)OCCO1	368	363	1.01377	0.00139152
C[N+](C)(C)C	359	321	1.11838	0.00123052
cn(c)N	358	358	1	0.00137235
cC=CC(=O)O	352	352	1	0.00134935
cC(=O)NNC(c)=O	352	350	1.00571	0.00134169
c-n(c)[nH]c	347	333	1.04204	0.00127652
cC(=O)NN=C(c)C	346	345	1.0029	0.00132252
CNC(=O)NC(C)=O	341	340	1.00294	0.00130335
CC(=O)N1CSCC1	336	336	1	0.00128802
CO[Si](C)(C)C	335	307	1.09121	0.00117685
cC(C)=CC	331	329	1.00608	0.00126118
CC=O	327	319	1.02508	0.00122285
cN=C(c)C	325	318	1.02201	0.00121902
CS	324	268	1.20896	0.00102735
cOC(C)=N	310	310	1	0.00118835
cC=CC(=O)N(C)C	303	302	1.00331	0.00115768
C[Si](C)(C)OC	301	292	1.03082	0.00111935
cNC(=S)NC(C)=O	297	297	1	0.00113852
CS(C)=O	294	293	1.00341	0.00112318
CC=C(OC)C(=O)O	292	261	1.11877	0.00100051
cN=Nc	291	286	1.01748	0.00109635
CC(C)=N	287	285	1.00702	0.00109251
cC#Cc	278	278	1	0.00106568
c[n+](c)[O-]	278	248	1.12097	0.00095068
COC(=O)C1=C(C)NC(=O)NC1	276	276	1	0.00105801
cC(c)=CC	272	272	1	0.00104268
cN(c)C(C)=O	271	270	1.0037	0.00103501
cC(=O)C1=C(O)C(=O)N(C)C1	267	267	1	0.00102351
CC(C)=C(C)C	267	261	1.02299	0.00100051
cO[C@@H](C)OC	266	250	1.064	0.000958346
CN(C)C(=O)NC	263	224	1.17411	0.000858678
CN(C)S(=O)(=O)N(C)C	258	258	1	0.000989014
cC(C)=NNC(C)=O	258	256	1.00781	0.000981347
cn(c)OC	255	254	1.00394	0.00097368
cC=C1SC(=O)N(C)C1=O	254	254	1	0.00097368
CC(=O)C(N)=O	252	252	1	0.000966013
cC=C(C#N)C(=O)NC	247	245	1.00816	0.00093918
CN(C)C(=O)OC	247	247	1	0.000946846
cOS(c)(=O)=O	246	239	1.02929	0.000916179
cNC(=S)OC	246	246	1	0.000943013
COP(O)(=S)OC	242	13	18.6154	4.9834e-05
cC=NN(C)C	240	238	1.0084	0.000912346
CNC(=S)NC	239	233	1.02575	0.000893179
cN=C(C)C	238	231	1.0303	0.000885512
COC(=O)C=CC	236	236	1	0.000904679
cS(=O)(=O)NC(C)=O	236	235	1.00426	0.000900846
cC=C(c)C#N	233	232	1.00431	0.000889345
c1nn[nH]n1	233	227	1.02643	0.000870179
CSSC	232	167	1.38922	0.000640175
CS(=O)(=O)OC	229	227	1.00881	0.000870179
CC(C)=CC	227	222	1.02252	0.000851012
CN1CCN(C)C1=O	227	226	1.00442	0.000866345
cC(C)=C(C)C(=O)OC	222	222	1	0.000851012
COP(=O)(N(C)C)N(C)C	221	15	14.7333	5.75008e-05
cC(=S)N(C)C	217	217	1	0.000831845
cn(c)O	212	212	1	0.000812678
cC1SCC(=O)N1c	210	210	1	0.000805011
CC(=O)N(C)C(C)=O	207	206	1.00485	0.000789677
cSC1=C(O)OCCC1=O	207	207	1	0.000793511
cC1=NN(C(C)=O)CC1	205	205	1	0.000785844
cC(=N)NOC(c)=O	204	204	1	0.000782011
C[N+](=O)[O-]	204	188	1.08511	0.000720677
cN1C(=O)CN(C)C1=O	203	203	1	0.000778177
cC(=O)NN	196	192	1.02083	0.00073601
cC(=O)NN=C(C)C	193	192	1.00521	0.00073601
cC(=N)N	193	122	1.58197	0.000467673
c/C=N/NC(C)=O	192	192	1	0.00073601
CN(C)NC(C)=O	188	188	1	0.000720677
cC=C(NC(c)=O)C(=O)NC	187	187	1	0.000716843
C[C@@H]1NCCS1	187	126	1.48413	0.000483007
CNS(C)(=O)=O	187	185	1.01081	0.000709176
CSC(C)=O	184	149	1.2349	0.000571174
cN=c	183	182	1.00549	0.000697676
cS(C)=O	182	182	1	0.000697676
cn1ccnn1	182	181	1.00552	0.000693843
cOC(=O)N(C)C	182	173	1.05202	0.000663176
c-n1nccn1	180	180	1	0.000690009
cC=NOC	180	180	1	0.000690009
cC=NO	179	176	1.01705	0.000674676
cNC(=O)N(c)C	175	175	1	0.000670843
COP(=O)(O)O	173	161	1.07453	0.000617175
cS(=O)(=O)n(c)nc	172	172	1	0.000659342
cOP(=O)(OC)OC	170	165	1.0303	0.000632509
cC(C)=CC(C)=O	168	168	1	0.000644009
CN1CCC(=O)C(=C2NccS(=O)(=O)N2)C1=O	164	164	1	0.000628675
cnnn(c)C	163	163	1	0.000624842
cS(=O)(=O)NC(C)=NC	162	162	1	0.000621008
cNN=C(c)C	162	162	1	0.000621008
COP(C)(=O)O	161	160	1.00625	0.000613342
CC(=O)C(C)=C(C)O	161	149	1.08054	0.000571174
cC(=O)N=c	160	160	1	0.000613342
CNC(N)=O	160	122	1.31148	0.000467673
cC(=N)NOC(C)=O	159	159	1	0.000609508
cC=C(C#N)C(=O)Nc	158	158	1	0.000605675
cnn(c)C(C)=O	158	158	1	0.000605675
cC1=NN(c)CC1	156	156	1	0.000598008
cNNC(c)=O	155	154	1.00649	0.000590341
CC=C(C)N(C)C(C)=O	154	154	1	0.000590341
cC=C1OccC1=O	151	151	1	0.000578841
cN1CCOC1=O	149	146	1.02055	0.000559674
cNC=O	146	143	1.02098	0.000548174
cN1C(=O)ccC1=O	146	146	1	0.000559674
c-[n+](c)c	146	135	1.08148	0.000517507
CC=C(C)C(=O)OC	144	136	1.05882	0.00052134
CN1ccC(=O)C1=O	144	144	1	0.000552008
CC(=CC)C(=O)O	143	143	1	0.000548174
cC(=O)n(c)nc	143	143	1	0.000548174
c[nH][nH]c	141	116	1.21552	0.000444673
cn(c)C(C)=O	140	138	1.01449	0.000529007
COC(=O)C1=C(C)N(C)C(=O)NC1	140	140	1	0.000536674
cC(=O)N(C)C(c)=O	140	138	1.01449	0.000529007
cS(c)=O	137	137	1	0.000525174
cC(C)=NOC	137	136	1.00735	0.00052134
cC(=O)NS(C)(=O)=O	136	136	1	0.00052134
COP(=O)(O)OP(=O)(O)OP(=O)(O)O	136	136	1	0.00052134
cC=C	136	132	1.0303	0.000506007
cC(=O)n(c)c	135	135	1	0.000517507
cC(=O)NC(=S)NC	133	133	1	0.00050984
cSSc	133	132	1.00758	0.000506007
cC(=O)Nn(c)c	131	131	1	0.000502174
cC(c)=NC	131	131	1	0.000502174
cC1=NCCO1	131	129	1.0155	0.000494507
CC(=N)N	130	92	1.41304	0.000352671
cNC(N)=S	129	127	1.01575	0.00048684
CC(=O)C=C(C)C	126	123	1.02439	0.000471506
C[C@@](C)([N-][N+]#N)OC	124	124	1	0.00047534
cN1CCN(C)C1=O	123	123	1	0.000471506
cC(C)=NO	123	111	1.10811	0.000425506
CC(=O)NNC(C)=O	120	119	1.0084	0.000456173
cC(=O)NNC(=S)NC(c)=O	119	119	1	0.000456173
cC(=O)N(c)C(=S)OC	118	118	1	0.00045234
cC=NNS(c)(=O)=O	117	117	1	0.000448506
cC(=O)N1CCC(c)=N1	116	116	1	0.000444673
CC(C)=CC(=O)OC	115	115	1	0.000440839
C[C@H](OC)OC	115	78	1.47436	0.000299004
C[C@@H]1OCCO1	115	114	1.00877	0.000437006
CC(=O)NN=C(C)C	113	113	1	0.000433173
CS(=O)(=O)NC	113	104	1.08654	0.000398672
cC(=O)N/N=C(/c)C	113	113	1	0.000433173
CN1C(=O)ccS1(=O)=O	113	113	1	0.000433173
cS	112	110	1.01818	0.000421672
cC(=O)C=C(O)C(=O)OC	112	109	1.02752	0.000417839
cn(C)n(c)C	111	111	1	0.000425506
CB1OCCO1	111	111	1	0.000425506
cC(=O)C1=C(O)C(=O)N(c)C1	110	110	1	0.000421672
cC(=O)NC(=S)N(C)C	109	109	1	0.000417839
cC=NC	107	101	1.05941	0.000387172
cC=CBr	106	105	1.00952	0.000402506
CN(C)OC	106	106	1	0.000406339
c=NC	106	106	1	0.000406339
CSC(=S)N(C)C	105	104	1.00962	0.000398672
cC=C(C)C	105	102	1.02941	0.000391005
cNC(=S)NNC(c)=O	104	104	1	0.000398672
c/C=N/NC(=S)NC	103	103	1	0.000394839
c/N=N/c	101	99	1.0202	0.000379505
cN(C)C(=O)NC	100	99	1.0101	0.000379505
cN/C=C/C(c)=O	99	99	1	0.000379505
cNC(=O)C(C)=C(C)Nc	99	99	1	0.000379505
CC(=O)NN	98	98	1	0.000375672
cC=CC(=O)NC(=S)Nc	97	97	1	0.000371838
cC=CC(C)=O	96	95	1.01053	0.000364172
COP(=O)(OC)OC	96	96	1	0.000368005
cN=CN(C)C	96	95	1.01053	0.000364172
cNC(=N)N	95	86	1.10465	0.000329671
CC=C(C)C(=O)O	95	95	1	0.000364172
CN=C(C)C	94	81	1.16049	0.000310504
cC(=O)NS(c)(=O)=O	94	93	1.01075	0.000356505
CN1CC(=O)N(C)C1=O	94	94	1	0.000360338
cNNC(C)=O	93	89	1.04494	0.000341171
CON=C(C)C	92	92	1	0.000352671
cC(c)=NO	92	92	1	0.000352671
CS(=O)(=O)O	91	71	1.28169	0.00027217
cn(c)C=C1CC1	90	90	1	0.000345005
C#Cc	90	89	1.01124	0.000341171
cC(=O)NS(=O)(=O)N(C)C	88	88	1	0.000337338
cC=C(c)C	88	88	1	0.000337338
cC1SCC(=O)N1C	88	88	1	0.000337338
cS(=O)(=O)N1CCOC1C	87	87	1	0.000333505
cC(C)=Nn(c)c	87	87	1	0.000333505
cNS(=O)(=O)N(C)C	86	86	1	0.000329671
cn(c)NC	86	86	1	0.000329671
CC(=O)NC(C)=O	86	72	1.19444	0.000276004
c=NC(C)=O	85	85	1	0.000325838
cN=CC	85	85	1	0.000325838
cNO	85	85	1	0.000325838
cC(=N)NO	84	73	1.15068	0.000279837
cC(=O)NNC(=S)NC	84	84	1	0.000322004
c[nH]n(c)C	84	84	1	0.000322004
cNC(=O)C1=COCCO1	84	84	1	0.000322004
cC(=O)C(C(C)=O)=C1NccS(=O)(=O)N1	83	83	1	0.000318171
CN1CCNC1=S	82	82	1	0.000314338
cC=C(C#N)C(=O)OC	82	82	1	0.000314338
COC(=O)C1=C(C)NC(C)=C(C(=O)OC)C1	82	82	1	0.000314338
cN(C)C(=O)N(C)C	82	81	1.01235	0.000310504
cC(=C)C	81	81	1	0.000310504
c/C=N/c	81	81	1	0.000310504
c/C=N/NC(=S)Nc	81	81	1	0.000310504
cC(=O)N(O)C(C)=O	81	81	1	0.000310504
CSC1=NccC2=NCC(=O)N21	81	81	1	0.000310504
cn1cnnn1	81	81	1	0.000310504
csn(c)C	81	81	1	0.000310504
cC=C(C)C(=O)C(C)=Cc	80	80	1	0.000306671
CC(C)=CC(C)=O	80	80	1	0.000306671
c[nH]n(c)c	80	80	1	0.000306671
COC(=O)OC	79	68	1.16176	0.00026067
cC(=O)N(c)C(c)=O	79	78	1.01282	0.000299004
CN1CCOC1=O	79	79	1	0.000302837
CC(=O)C1=C(C)OC(=N)CC1	78	78	1	0.000299004
cC(=O)NC(C)=O	78	78	1	0.000299004
cC=C1NC(=O)N(C)C1=O	78	78	1	0.000299004
c/C=N/NC(=O)OC	78	78	1	0.000299004
cC=C[N+](=O)[O-]	78	78	1	0.000299004
cC=C(NC(c)=O)C(=O)N(C)C	78	78	1	0.000299004
CON(C)C	77	77	1	0.000295171
C[Si](C)(C)C	77	44	1.75	0.000168669
cNC(=N)NC	76	72	1.05556	0.000276004
CC=C(C)F	76	76	1	0.000291337
cC(C)=NC	76	76	1	0.000291337
COP(=O)(NC)NC	76	76	1	0.000291337
cOS(=O)(=O)O	76	41	1.85366	0.000157169
c/C=N/NC(N)=S	76	76	1	0.000291337
cNC(=O)C(c)=O	75	75	1	0.000287504
CC1=CC(=O)OC1	75	75	1	0.000287504
cC(=O)N(c)S(c)(=O)=O	74	74	1	0.000283671
cNN	74	73	1.0137	0.000279837
CSC1=C(C#N)CCC(=O)N1	74	74	1	0.000283671
CNC1=NCC(C(=O)OC)=C(C)N1C	73	73	1	0.000279837
c-n(c)sc	73	73	1	0.000279837
CN1CCC1=O	73	73	1	0.000279837
cC(OC)OC	73	72	1.01389	0.000276004
cC=CN(C)C	73	73	1	0.000279837
cC=C(C#N)C(N)=O	72	72	1	0.000276004
cC(=O)NNS(c)(=O)=O	72	72	1	0.000276004
cOCOC	72	57	1.26316	0.000218503
C[C@@H]1OCCS1	71	67	1.0597	0.000256837
CON=C1ccN(C)C1=O	71	71	1	0.00027217
O=C1CNC(=O)N1	71	69	1.02899	0.000264504
cC=C(NC(c)=O)C(=O)O	70	70	1	0.000268337
CC12CCC(=O)N1CCS2	69	69	1	0.000264504
cC=C(NC(c)=O)C(=O)Nc	68	68	1	0.00026067
cC(=O)NN=CC	68	68	1	0.00026067
CN1C(=O)CSC1=O	68	67	1.01493	0.000256837
CC=CC(=O)OC	67	64	1.04688	0.000245337
cNC(=O)NNC(C)=O	67	66	1.01515	0.000253003
cC(=O)NN=c	67	67	1	0.000256837
cNC(c)=S	67	67	1	0.000256837
CN1C(=O)CC(=O)NC1=O	67	67	1	0.000256837
COC(N)=O	66	61	1.08197	0.000233837
COCOC	66	65	1.01538	0.00024917
cC=C1C(=O)NC(=O)N(C)C1=O	66	66	1	0.000253003
cNN=C(C)C	65	65	1	0.00024917
cssc	65	56	1.16071	0.00021467
cC=NNC(=S)NC	65	65	1	0.00024917
CN1CCNC(=O)C1=O	65	65	1	0.00024917
cN/N=C(/c)C	64	64	1	0.000245337
cC(=O)NC1=NCCS1	64	64	1	0.000245337
cC(C)=C(c)C	64	48	1.33333	0.000184003
C=C(C)C(=O)OC	63	62	1.01613	0.00023767
COC(C)(C)OC	63	61	1.03279	0.000233837
C=C1CCOC1=O	63	61	1.03279	0.000233837
cC(=O)NO	63	60	1.05	0.000230003
cC1=CS(=O)(=O)ccN1	63	63	1	0.000241503
cC(=O)C=C(c)O	63	63	1	0.000241503
c/C(C)=N/NC(=S)NC	63	63	1	0.000241503
cC(N)=S	62	61	1.01639	0.000233837
CC1=C(C)C(=O)CC1	62	62	1	0.00023767
CI	62	59	1.05085	0.00022617
CP(C)(=O)O	62	62	1	0.00023767
cNC=CC(c)=O	62	62	1	0.00023767
cC(=O)N(C)O	62	62	1	0.00023767
CC(=O)NC1=NCCS1	62	60	1.03333	0.000230003
cN=NN(C)C	61	61	1	0.000233837
CC1OCCO1	61	61	1	0.000233837
cNC(=O)C=CC(=O)O	61	57	1.07018	0.000218503
cOC(=O)NC	60	56	1.07143	0.00021467
CSC(=N)N	60	58	1.03448	0.000222336
cOS(C)(=O)=O	60	60	1	0.000230003
cC(=O)C(=O)NC	60	60	1	0.000230003
cC1NccC(=O)N1	60	60	1	0.000230003
cN(C)C(=O)OC	59	58	1.01724	0.000222336
C[C@@H](OC)OC	59	40	1.475	0.000153335
CN=C(C)SC	58	58	1	0.000222336
cC12ccC(=O)N1CCS2	58	58	1	0.000222336
cNC=C(C(C)=O)C(C)=O	58	56	1.03571	0.00021467
cNC(=N)Nc	58	58	1	0.000222336
cC=C1C(=O)N(c)N=C1C	58	58	1	0.000222336
CNC=C(C(C)=O)C(C)=O	58	58	1	0.000222336
cC=NNC(=S)Nc	58	58	1	0.000222336
CNS(=O)(=O)O	58	23	2.52174	8.81679e-05
cC=C(C)C(c)=O	57	57	1	0.000218503
cC(=S)NC	57	56	1.01786	0.00021467
cN(C)S(=O)(=O)N(C)C	56	56	1	0.00021467
cC=C1C(=O)NC(=O)NC1=O	56	56	1	0.00021467
cC=C1SccN(C)C1=O	56	56	1	0.00021467
cC1=NNC(=NC)SC1	56	56	1	0.00021467
cNC(=O)Oc	56	55	1.01818	0.000210836
CC1OCCS1	56	56	1	0.00021467
C[C@H]1OCCS1	55	55	1	0.000210836
c/N=C1\SCC(=O)N1C	55	55	1	0.000210836
CN1CCN(C)C(=O)C1=O	55	55	1	0.000210836
c-n1ncc[n+]1[O-]	55	55	1	0.000210836
CNC1=NS(=O)(=O)cc1	55	55	1	0.000210836
c[C@H](OC)OC	55	55	1	0.000210836
cN1C(=O)CC(=O)NC1=O	55	55	1	0.000210836
cn(c)C(=O)OC	55	55	1	0.000210836
cC=C1NC(=O)NC1=O	55	54	1.01852	0.000207003
cNC(C)=S	55	55	1	0.000210836
CO[C@@](C)(C)OC	54	54	1	0.000207003
CSC1=NC(C)=C(C(C)=O)CC1	54	54	1	0.000207003
C[C@@](OC)(OC)C(=O)O	54	16	3.375	6.13342e-05
cn(c)S(C)(=O)=O	54	54	1	0.000207003
cNC(=S)NNC(C)=O	54	54	1	0.000207003
CC=C1OC(=O)C(OC)=C1OC	54	54	1	0.000207003
cC(=O)ONC(C)=N	54	54	1	0.000207003
cS(=O)(=O)N(C)C(C)OC	54	54	1	0.000207003
cC1=NCCN1	54	35	1.54286	0.000134169
CC(=O)C(=O)O	53	53	1	0.000203169
cNn(c)c	53	53	1	0.000203169
cN1CCC1=O	53	53	1	0.000203169
cC=CC=NNC(C)=O	53	53	1	0.000203169
c/C(C)=N/NC(C)=O	53	53	1	0.000203169
CN=C1ccSC(=N)N1C	53	53	1	0.000203169
CC(C)=NO	53	53	1	0.000203169
cNC1ccC(=O)N1C	52	52	1	0.000199336
cC=C1C(=N)N2N=C(C)SC2=NC1=O	52	52	1	0.000199336
cC(=O)NN(C)C	52	52	1	0.000199336
CSC1=NCCS1	52	52	1	0.000199336
COS(C)(=O)=O	52	50	1.04	0.000191669
cNC(=O)NC(c)=O	52	52	1	0.000199336
CN1C(=O)C(=O)N(C)C1=O	52	52	1	0.000199336
C[C@H]1OCCO1	52	52	1	0.000199336
cN(C(C)=O)S(c)(=O)=O	51	50	1.02	0.000191669
cC1N(C)CC(=O)N1c	51	51	1	0.000195503
cP(c)(C)=O	51	46	1.1087	0.000176336
CN1ccS(=O)(=O)N(C)C1=O	51	51	1	0.000195503
cC=C1SC(N(C)C)=NC1=O	51	51	1	0.000195503
cC(=O)C(C)=C(C)O	51	49	1.04082	0.000187836
CC(=O)NS(C)(=O)=O	51	51	1	0.000195503
CO[C@H]1CCC=C(C(=O)N(C)C)O1	51	51	1	0.000195503
cC(=O)NC(=S)NNC(C)=O	50	50	1	0.000191669
cC(=O)C=CN(C)C	50	50	1	0.000191669
COP(=O)(S)OC	50	12	4.16667	4.60006e-05
CNC(=O)C1=CCC[C@@H](OC)O1	49	49	1	0.000187836
cN(C)C#N	49	49	1	0.000187836
CC1=C(O)C(=O)ccC1=O	49	33	1.48485	0.000126502
cNC(=O)NS(c)(=O)=O	49	49	1	0.000187836
cC=CC(=O)N(c)C	49	49	1	0.000187836
cNC(=O)NNC(c)=O	49	49	1	0.000187836
cC=C1SC(=S)NC1=O	49	49	1	0.000187836
CC1=CC(=O)C=CC1	49	49	1	0.000187836
cC(=O)N(c)c	49	49	1	0.000187836
cC(=O)N(C)C(C)=O	48	48	1	0.000184003
cC=C1C(=O)NN(c)C1=O	48	48	1	0.000184003
CC=NOC	48	48	1	0.000184003
cOC(C)OC	48	48	1	0.000184003
cN(C(C)=O)C(C)=O	48	46	1.04348	0.000176336
cNC(C)=C(C)C(=O)OC	48	48	1	0.000184003
CC(C)=CN(C)C	47	47	1	0.000180169
CC=CC=CC	47	45	1.04444	0.000172502
CC=C(C)Cl	47	46	1.02174	0.000176336
cC(=O)SC	47	40	1.175	0.000153335
CC(=O)NC(N)=O	47	47	1	0.000180169
cN1C(=O)CN(C)C1=S	47	47	1	0.000180169
c/C=C/C(=O)OC	47	47	1	0.000180169
c1cn[nH]n1	47	44	1.06818	0.000168669
CNC(=O)C1=CCC[C@H](OC)O1	46	46	1	0.000176336
COC(C)(SC)C(=O)O	46	13	3.53846	4.9834e-05
cC=CC#N	46	45	1.02222	0.000172502
cC(=O)N/N=C(/C)C	46	46	1	0.000176336
cC(=O)NC(=S)N(c)C	46	46	1	0.000176336
CN1ccC(=O)N(C)S1(=O)=O	46	46	1	0.000176336
COC(=O)C1=COCCO1	46	46	1	0.000176336
cC=C1SC(=S)N(NS(c)(=O)=O)C1=O	46	46	1	0.000176336
cn(c)NC(C)=O	46	44	1.04545	0.000168669
CC1=C(C(=O)N(C)C)CCC(=O)N1C	45	45	1	0.000172502
c/N=C1/SCC(=O)N1C	45	45	1	0.000172502
cN=C(c)N(C)C	45	44	1.02273	0.000168669
cC(=O)N1CCN=C1SC	45	45	1	0.000172502
cC=C1SC(=Nc)N(C)C1=O	44	44	1	0.000168669
CC1CO1	44	35	1.25714	0.000134169
COC(C)O	44	43	1.02326	0.000164836
cNC(C)=NC	44	44	1	0.000168669
O=S1(=O)C=CCC1	44	44	1	0.000168669
c/C=N/n(c)c	44	44	1	0.000168669
CC1=CCCC1=O	44	44	1	0.000168669
cC(=O)NN1C(=O)CCC1=O	44	44	1	0.000168669
CS[C@](C)(OC)C(=O)O	44	13	3.38462	4.9834e-05
CN=C(N)N	44	35	1.25714	0.000134169
cC1NccC(=O)N1C	44	44	1	0.000168669
CC(=O)C1=C(C)N=C(C)CC1	44	44	1	0.000168669
CN1CCN(C)C1=S	44	44	1	0.000168669
cN=O	44	44	1	0.000168669
cC(=O)NNC	44	44	1	0.000168669
CNC(=S)NNC(C)=O	44	44	1	0.000168669
cC=CS(=O)(=O)N(C)C	44	44	1	0.000168669
CO[C@@H]1C=C(F)CO1	43	43	1	0.000164836
cNC(=O)C(C)=C/C=C\C	43	43	1	0.000164836
O=C1ccC(=O)N1	43	43	1	0.000164836
cC=C(C#N)C#N	43	42	1.02381	0.000161002
CNP(=O)(OC)OC	43	42	1.02381	0.000161002
c=NN	43	43	1	0.000164836
cC(N(C)C)N(C)C	42	42	1	0.000161002
cC=C1C(=O)NC(=O)N(c)C1=O	41	41	1	0.000157169
cNC(=O)NC(C)=O	41	41	1	0.000157169
cOP(C)(=O)NC	41	41	1	0.000157169
cC1NccC(=O)N1c	41	41	1	0.000157169
cNC(C)=CC(C)=O	41	41	1	0.000157169
cN1C(=O)C=CC1=O	41	38	1.07895	0.000145669
[O-][n+]1ccno1	41	40	1.025	0.000153335
cC=C(C)C(=O)O	41	41	1	0.000157169
CN1CC(=O)N(C)C1=S	41	41	1	0.000157169
CC(=O)OCOP(C)(=O)OCOC(C)=O	41	41	1	0.000157169
c/N=C/C	41	41	1	0.000157169
COC(=O)C1=C(C)OC(=N)CC1	40	40	1	0.000153335
COC(=O)C1=CN(C)C=C(C(=O)OC)C1	40	40	1	0.000153335
CC1=NS(=O)(=O)cc1	40	40	1	0.000153335
cC=CC(=O)C(=O)NC	40	40	1	0.000153335
O=C1NCCN1	40	40	1	0.000153335
CN1CCN(C)S1(=O)=O	40	38	1.05263	0.000145669
c/N=N/C	40	40	1	0.000153335
cC=C1ccNC1=O	40	39	1.02564	0.000149502
CC(=O)N1CCOC1=O	40	40	1	0.000153335
cC=C(C)C(C)=O	40	40	1	0.000153335
cN=C1NN=C(c)CS1	39	39	1	0.000149502
CC(=O)C(C#N)=C(C)N	39	39	1	0.000149502
cC=Nn(c)sc	39	39	1	0.000149502
cC=C1SC(=S)N(c)C1=O	39	39	1	0.000149502
COn1ccnn1	39	38	1.02632	0.000145669
CC(=N)N(C)C	39	39	1	0.000149502
cC1=NN(S(C)(=O)=O)CC1	39	39	1	0.000149502
cNC(=S)NC(C)NC(C)=O	39	39	1	0.000149502
CSC1=NCCN1C	39	39	1	0.000149502
cC(=O)NC1N=C(c)ccNC1=O	39	39	1	0.000149502
CO[C@@H]1CCC=C(C(=O)N(C)C)O1	39	39	1	0.000149502
c[nH]sc	39	39	1	0.000149502
CC(=O)/C(C#N)=C(/C)N	38	38	1	0.000145669
Cn1nccn1	38	38	1	0.000145669
cN=C1ccNC1=O	38	30	1.26667	0.000115002
cC1=NNC(c)=Ncc1	38	38	1	0.000145669
cN1CSC2=C(C#N)CCC(=O)N2C1	38	38	1	0.000145669
cN=C(OC)SSC(=Nc)OC	38	38	1	0.000145669
cC(=O)ON=C(c)C	38	38	1	0.000145669
cS(=O)(=O)NNC(C)=O	38	38	1	0.000145669
C[C@@H]1O[C@@H]1C	38	38	1	0.000145669
CC1=C(O)OCCC1=O	38	38	1	0.000145669
CN1C(=O)CC(=O)N(C)C1=O	38	38	1	0.000145669
CC(=N)NOC(C)=O	37	37	1	0.000141835
cC(=O)O[C@@H](C)OC	37	35	1.05714	0.000134169
CC(F)=CC	37	37	1	0.000141835
cC(C)=NNS(c)(=O)=O	37	37	1	0.000141835
CC(=O)NN=C1ccNC1=O	37	37	1	0.000141835
cC=C1NC(=S)NC1=O	37	37	1	0.000141835
cP(=O)(OC)OC	37	37	1	0.000141835
cC=CC(=O)Oc	37	36	1.02778	0.000138002
cC=NN(C)P(=S)(Oc)Oc	36	7	5.14286	2.68337e-05
cC=Nn1cnnn1	36	36	1	0.000138002
cOS(=O)(=O)N(C)C	36	36	1	0.000138002
CC(=O)NO	36	34	1.05882	0.000130335
cP(C)(=O)OC	36	36	1	0.000138002
cNC(=O)C1=CC(c)=NS(=O)(=O)N1C	36	36	1	0.000138002
cC(=O)C(c)=O	36	35	1.02857	0.000134169
CC1=NS(=O)(=O)ccN1	36	36	1	0.000138002
cC(=O)N1N=C(C)CC1(C)O	36	36	1	0.000138002
cNN=C(C(C)=O)C(C)=O	36	36	1	0.000138002
cNNC(=S)Nc	36	36	1	0.000138002
CNC(C)=C(C(C)=O)C(C)=O	36	36	1	0.000138002
c/C=C1/SC(NC)=NC1=O	36	36	1	0.000138002
cNN=C1ccNC1=O	36	36	1	0.000138002
cC=NN(c)C	36	36	1	0.000138002
cC=NN=c	36	36	1	0.000138002
cNC(=S)NNC(=S)N/N=C(/c)C	36	36	1	0.000138002
cC(=O)NC(C(=O)N(C)C)=C(c)Cl	35	35	1	0.000134169
COC(=O)N/N=C(\C)C	35	35	1	0.000134169
CSC1=C(O)OCCC1=O	35	35	1	0.000134169
CC=CC(C)=O	35	35	1	0.000134169
CC(=O)C(=O)NC	35	35	1	0.000134169
cB(O)OC	35	35	1	0.000134169
c/C=N/N=C1NC(=O)CS1	35	35	1	0.000134169
cC=C1SC(NS(c)(=O)=O)=NC1=O	35	35	1	0.000134169
cC=C1SccNC1=O	35	35	1	0.000134169
cN(C)OC	34	34	1	0.000130335
CC(=O)C=C(O)C(=O)O	34	34	1	0.000130335
cC=C1SC(=O)NC1=O	34	34	1	0.000130335
c[nH]oc	34	33	1.0303	0.000126502
cNC(=NC)SC	34	34	1	0.000130335
cC=CC=Nn(c)c	34	34	1	0.000130335
CN=C1NC(=O)CS1	34	34	1	0.000130335
cNC=C(C(=O)OC)C(=O)OC	34	33	1.0303	0.000126502
cNC(=O)N1CCC(c)=N1	34	34	1	0.000130335
cNC1=NCCS1	34	34	1	0.000130335
cC=NNC(=O)C(=O)NC	34	34	1	0.000130335
cC1=NN(S(c)(=O)=O)CC1	34	34	1	0.000130335
cOC(=O)OC	34	29	1.17241	0.000111168
cSC(C)=O	33	32	1.03125	0.000122668
CO[C@](C)(C)OC	33	32	1.03125	0.000122668
cNC(N)=O	33	31	1.06452	0.000118835
cC=NN1C(=O)CCC1=O	33	33	1	0.000126502
cNC(=O)C1=C(C)N=C(SC)CC1	33	33	1	0.000126502
C=C(C)C(C)=O	33	33	1	0.000126502
CC=NC	33	29	1.13793	0.000111168
cC(=O)N(c)C(C)=O	33	33	1	0.000126502
cN=C1ccN(CN(C)C)C1=O	33	33	1	0.000126502
CN1CCN=C1N	32	32	1	0.000122668
cC1=NCC(=O)O1	32	32	1	0.000122668
cC=C1C(=O)NC(=S)NC1=O	32	32	1	0.000122668
cNN(C)C	32	32	1	0.000122668
CNC(C)=CC(C)=O	32	32	1	0.000122668
cN1C=C(C(=O)OC)CCC1=N	32	32	1	0.000122668
c-[n+](c)nc	32	32	1	0.000122668
cNC(c)Nc	32	32	1	0.000122668
CC1(C)OC(=O)CC(=O)O1	32	32	1	0.000122668
CO[C@H](C)OC(C)=O	32	32	1	0.000122668
cN=C(C)SC	32	32	1	0.000122668
COC(=O)C1=C(C(=O)OC)N=C(N(C)C(C)=O)CC1	32	29	1.10345	0.000111168
cN1C(=O)CSC12ccN(C)C2=O	31	31	1	0.000118835
cC=C(NC(C)=O)C(=O)O	31	31	1	0.000118835
CC(=O)NN=C1ccN(C)C1=O	31	31	1	0.000118835
CS[C@@](C)(OC)C(=O)O	31	10	3.1	3.83339e-05
CC(=O)O[C@@H](C)OC	31	31	1	0.000118835
cN1CNC(=O)C1	31	31	1	0.000118835
cN1C(=N)CCC(C(C)=O)=C1C	31	31	1	0.000118835
O=C1ccNC1=O	31	30	1.03333	0.000115002
cN(C)C(C)=CC(C)=O	31	31	1	0.000118835
COC(C)(OC)C(=O)O	31	23	1.34783	8.81679e-05
O=C1CCC(=O)N1	31	30	1.03333	0.000115002
cn(C)[n+](c)[O-]	31	31	1	0.000118835
CSC1=NCCN1C(C)=O	31	31	1	0.000118835
cNC(=O)C1=C(C)OCCS1	31	31	1	0.000118835
CC(=O)N(C)N(C)C(=O)N(C)C	31	31	1	0.000118835
cC=NNC(N)=S	31	29	1.06897	0.000111168
CC=COC1(C)OccC1=O	31	31	1	0.000118835
O=C1ccC2(OccC2=O)O1	31	31	1	0.000118835
COP(=O)(NC)OC	31	31	1	0.000118835
COC1=CS(=O)(=O)OC1	31	31	1	0.000118835
cN(C)NS(C)(=O)=O	31	31	1	0.000118835
cN1C(=O)C(Cl)=C(N(C)C)C1=O	31	31	1	0.000118835
c[N-][N+]#N	30	30	1	0.000115002
c=NNC(C)=O	30	30	1	0.000115002
cC=C1SccN1C	30	30	1	0.000115002
CNC(=O)N1CCC1=O	30	30	1	0.000115002
CN=C1N(C)ccN1C	30	30	1	0.000115002
cC(=O)NC(C(=O)N(C)C)=C(c)Br	30	30	1	0.000115002
cNC1=NCCN1C	30	30	1	0.000115002
CN(C)N=O	30	14	2.14286	5.36674e-05
cN/N=C(/C)C	30	30	1	0.000115002
CC(=O)N/N=C(/C)C	29	29	1	0.000111168
cNC(=O)C1=C(C)NC(=O)NC1	29	29	1	0.000111168
cC=C1C(=O)ccC1=O	29	29	1	0.000111168
cS(=O)(=O)NC1=C(N(C)C)C(=O)ccC1=O	29	29	1	0.000111168
cOP(=O)(Oc)OC	29	29	1	0.000111168
cNC(=S)N(c)C	29	29	1	0.000111168
C=C(C)n(c)c	29	29	1	0.000111168
CC=C(C)C(=O)NC	29	29	1	0.000111168
CC=NNC(C)=O	29	27	1.07407	0.000103501
cC(C)=C(C)C	29	29	1	0.000111168
CSC1=NNCO1	29	29	1	0.000111168
CC=C(C)C(C)=C(C)C	29	29	1	0.000111168
O=C1C[C@H]2SCCN12	29	28	1.03571	0.000107335
C[C@]1(OC=CC)OccC1=O	29	29	1	0.000111168
cNC(=S)NN=C1ccN(C)C1=O	29	29	1	0.000111168
CC(=O)NN(C)C	29	29	1	0.000111168
c/C=N/C	29	29	1	0.000111168
CC1(C)OC[C@H](OC)O1	29	29	1	0.000111168
CC=C1CCOC1=O	29	29	1	0.000111168
cC=C1SC(=NC)N(C)C1=O	29	29	1	0.000111168
cNN1CCNC1=S	29	29	1	0.000111168
cS(=O)(=O)N1CCOC1(C)C	29	29	1	0.000111168
cC=C1SC(Nc)=NC1=O	28	28	1	0.000107335
CN(C)C=O	28	27	1.03704	0.000103501
c=NC(C)=C(C)C(=O)OC	28	28	1	0.000107335
cC1=NC(=C2NN=C(C)O2)C(=O)cc1	28	28	1	0.000107335
cC(=O)C1=C(O)C(=O)OC1	28	28	1	0.000107335
cC1=NN(C)C(=O)CC1	28	28	1	0.000107335
CN=C1SCC(=O)N1C	28	28	1	0.000107335
cN(C)C(C)=N	28	28	1	0.000107335
cS(=O)(=O)N(C)OC	28	28	1	0.000107335
CC(=O)C1=C(C)N(C)C(=O)NC1	28	28	1	0.000107335
CN(C)C1=NC(=O)CS1	28	28	1	0.000107335
cNC(=O)C(=O)N(C)C	28	28	1	0.000107335
c/C=N/NC(=N)NO	28	28	1	0.000107335
cC(=O)C=C(O)C(=O)NC	28	18	1.55556	6.90009e-05
CN(NC(C)=O)C(=O)NC	28	28	1	0.000107335
cnn(c)S(C)(=O)=O	28	28	1	0.000107335
CNC=O	28	28	1	0.000107335
cC=C(NC(c)=O)C(=O)OC	28	28	1	0.000107335
c/C=N/N=c	28	28	1	0.000107335
cNS(=O)(=O)NC	27	27	1	0.000103501
cC1SCCN1C(C)=O	27	27	1	0.000103501
C[C@]1(C)O[C@H]1C	27	27	1	0.000103501
C1=CCCC=C1	27	26	1.03846	9.9668e-05
CC(c)=O	27	16	1.6875	6.13342e-05
cC=NOC(c)=O	27	27	1	0.000103501
cnn(c)nc	27	27	1	0.000103501
cNP(=O)(Oc)Oc	27	27	1	0.000103501
cC(C)=NNC(=S)NC	27	27	1	0.000103501
COC(=O)C1=CN(C)S(=O)(=O)N(C)C1	27	27	1	0.000103501
CC1=C(O)C(=O)/C(=C\NC)cc1	27	14	1.92857	5.36674e-05
c/C=C1/C(=O)NC(=O)N(c)C1=O	27	27	1	0.000103501
CC(=O)C1=C(O)C(=O)N(C)C1	27	27	1	0.000103501
cN1C(=O)CSC1C	27	27	1	0.000103501
C[C@]1(C)O[C@]1(C)C	27	27	1	0.000103501
COB(C)O	27	27	1	0.000103501
cS(=O)(=O)N1ccN(C)C1	27	27	1	0.000103501
cC1=NCC(C(C)=O)=C(C)N1	26	26	1	9.9668e-05
COC(=O)C1=C(C)NC(=S)NC1	26	26	1	9.9668e-05
c/C=C/C(=O)C=C(O)C(=O)OC	26	26	1	9.9668e-05
cC1=C(C(C)=O)Scn(c)N1C(C)=O	26	26	1	9.9668e-05
cN(c)C(=O)N(C)C	26	26	1	9.9668e-05
cN(C)C(=O)N(c)C	26	26	1	9.9668e-05
CC(C)=NNC(N)=S	26	26	1	9.9668e-05
C[C@@](C)(OC)OC	26	25	1.04	9.58346e-05
cC=C1C(=O)ON=C1C	26	26	1	9.9668e-05
cC=C1NC(=S)N(C)C1=O	26	26	1	9.9668e-05
c/C=C/C(=O)C=C(O)C(=O)O	26	26	1	9.9668e-05
cC=CC=NNC(c)=O	26	26	1	9.9668e-05
cC1=NNCO1	26	26	1	9.9668e-05
cNC(=O)C(=O)Nc	26	26	1	9.9668e-05
cC=C(C)C(=O)Nc	26	26	1	9.9668e-05
cN=C1NC(=O)CS1	26	26	1	9.9668e-05
cC(=NOC)C(=O)NC	26	26	1	9.9668e-05
c/C=C/C(=O)Nc	26	26	1	9.9668e-05
cC=C(C#N)C(=O)N(C)C	26	26	1	9.9668e-05
cN/N=C(\c)C	26	25	1.04	9.58346e-05
CN1CCNC1=O	25	25	1	9.58346e-05
c/C=N/NC(=N)N	25	25	1	9.58346e-05
cC(=O)NN=C1ccNC1=O	25	25	1	9.58346e-05
COC(=O)C1=C(C)N=C(SC)CC1	25	25	1	9.58346e-05
COC(=O)C1=C(C)NC(=O)CC1	25	25	1	9.58346e-05
cC1=NNCC1	25	25	1	9.58346e-05
cNC1ccC(=O)N1c	25	25	1	9.58346e-05
cN=C(c)NS(c)(=O)=O	25	25	1	9.58346e-05
cC(=O)/N=c	25	25	1	9.58346e-05
cNC(C)(NC(C)=O)C(=O)OC	25	25	1	9.58346e-05
cn(C)n(c)c	25	25	1	9.58346e-05
CN(C)C1=NCCN1C	25	25	1	9.58346e-05
cNP(C)(=O)Oc	25	25	1	9.58346e-05
cC=C1C(=N)N2C(=NC1=O)SN=C2S(C)(=O)=O	25	25	1	9.58346e-05
C[N+](C)(C)[O-]	25	25	1	9.58346e-05
cC=C(C)C(=O)NC	25	25	1	9.58346e-05
cNC(=O)C(O)=CC(c)=O	25	25	1	9.58346e-05
cC=CS(=O)(=O)CS(=O)(=O)C=Cc	25	25	1	9.58346e-05
cS(=O)(=O)N(C)N(C)C(=O)N(C)C	25	25	1	9.58346e-05
cC=C1C(=O)N(c)N=C1c	25	25	1	9.58346e-05
CNS(=O)(=O)NC	25	25	1	9.58346e-05
cC(=O)N(C)C1=NC(C(=O)OC)=C(C(=O)OC)CC1	25	25	1	9.58346e-05
CO[C@H]1COC(C)(C)O1	25	25	1	9.58346e-05
CNC(=O)C=C(O)C(=O)O	25	25	1	9.58346e-05
CNC(=O)NNC(C)=O	25	25	1	9.58346e-05
c[nH]n(c)C(N)=S	25	25	1	9.58346e-05
cN=C1ccC(O)=C1C	24	24	1	9.20013e-05
CC1=C(C(=O)O)N2C(=O)C[C@H]2SC1	24	24	1	9.20013e-05
cN(c)c	24	24	1	9.20013e-05
O=C1CC(=O)NC(=O)N1	24	24	1	9.20013e-05
cNC(=S)NC(C)NC(c)=O	24	24	1	9.20013e-05
cNC(C)=CC(c)=O	24	24	1	9.20013e-05
cC=C1N=C(c)OC1=O	24	24	1	9.20013e-05
cC1=NC(C)(C)N(C)C1=O	24	24	1	9.20013e-05
COC1(C)ccNC(=O)O1	24	24	1	9.20013e-05
cSC(c)=O	24	24	1	9.20013e-05
c-n1ncnn1	24	24	1	9.20013e-05
cC=NNC(=O)C(=O)Nc	24	24	1	9.20013e-05
cn1cN(C)C(=O)N(C)S1(=O)=O	24	24	1	9.20013e-05
CC=CC1=CCOC1=O	24	24	1	9.20013e-05
CC=C1C=COC1=O	24	24	1	9.20013e-05
cS(=O)(=O)N1CCN=C1SC	24	24	1	9.20013e-05
CN1ccN2CCN=C12	24	24	1	9.20013e-05
cN1CCC(=O)NC1=O	24	24	1	9.20013e-05
CC1=CC2=CC(=O)CC(=O)C2=CN1C	24	24	1	9.20013e-05
O=C1NCCO1	24	24	1	9.20013e-05
CNC(=O)C(=O)N(C)C	24	24	1	9.20013e-05
CN(C)C(=NC#N)N(C)C	24	24	1	9.20013e-05
CC1(C)SCCS1	23	22	1.04545	8.43345e-05
cNC(=S)NN(C)C	23	23	1	8.81679e-05
cNC(=O)C1=NN(c)C(=O)CC1	23	23	1	8.81679e-05
c/C(C)=N/NC(N)=S	23	23	1	8.81679e-05
CSC(=O)NC	23	23	1	8.81679e-05
cC=C1C(=O)N(C)C(C)=C1C(=O)OC	23	23	1	8.81679e-05
CC(=CC)C(C)=O	23	23	1	8.81679e-05
cNC(C)NC(C)=O	23	23	1	8.81679e-05
cC=CC(=O)C1=C(C=Cc)N=C2SC=C(C)N2C1	23	23	1	8.81679e-05
CN1CNC(=S)N(C)C1	23	23	1	8.81679e-05
cC=CNC(C)=O	23	23	1	8.81679e-05
cC=C(C#N)C(c)=O	23	23	1	8.81679e-05
cN(C)C=O	23	23	1	8.81679e-05
cC=C1N=C(SC)N(c)C1=O	23	23	1	8.81679e-05
c/C=C1\C(=O)NC(=O)N(c)C1=O	23	23	1	8.81679e-05
CN=C(NC)N(C)C	23	23	1	8.81679e-05
CC1=C(C(=O)O)N2C(=O)CC2SC1	23	23	1	8.81679e-05
cN1N=C(C)CC1=O	23	20	1.15	7.66677e-05
cC1=NNC(=O)CC1	23	23	1	8.81679e-05
c[N+](C)(C)C	23	21	1.09524	8.05011e-05
CN1CCNS1(=O)=O	23	23	1	8.81679e-05
CN1CCN2CCN=C12	23	23	1	8.81679e-05
cN=NC(C)=C(C)N(C)C	23	23	1	8.81679e-05
c/C(C)=N/NC(=S)N(C)C	23	23	1	8.81679e-05
cC=C(c)C(=O)OC	23	23	1	8.81679e-05
c=NOC	23	23	1	8.81679e-05
CN/C=C1\C(=O)NC(=O)N(C)C1=O	23	23	1	8.81679e-05
CNS(c)(=O)=O	22	22	1	8.43345e-05
COC(C)(C)O	22	21	1.04762	8.05011e-05
C[C@](C)(O)OC	22	22	1	8.43345e-05
CC(=N)NO	22	22	1	8.43345e-05
cN1CC(C(C)=O)=C(O)C1=O	22	22	1	8.43345e-05
cNC(=O)C1=C(C)NC(=S)NC1	22	22	1	8.43345e-05
cC(=O)N/N=C/C(=C)C	22	22	1	8.43345e-05
CP(=O)(NC)NC	22	22	1	8.43345e-05
cN1CC(=O)N(C)C1=O	22	22	1	8.43345e-05
CSC(C)(OC)C(=O)O	22	12	1.83333	4.60006e-05
cC=C1C(=N)N2N=C(S(C)(=O)=O)SC2=NC1=O	22	22	1	8.43345e-05
COP(=O)(O)NC	22	22	1	8.43345e-05
cN1C(N)=NC(N)=NC1(C)C	22	22	1	8.43345e-05
cC(=O)NN=C1ccN(C)C1=O	22	22	1	8.43345e-05
cNC=C1C(=O)OC(C)(C)OC1=O	22	22	1	8.43345e-05
cnnnc	22	22	1	8.43345e-05
CN(C)CN1cc/C(=N/NC(=S)NO)C1=O	22	22	1	8.43345e-05
cC=NNC(N)=O	22	20	1.1	7.66677e-05
CC1=NOCC1	22	22	1	8.43345e-05
cN=NN(c)C	22	22	1	8.43345e-05
c[Si](c)(C)OC	22	21	1.04762	8.05011e-05
cC1=C(C)C(N(C)C)=NS1(=O)=O	22	22	1	8.43345e-05
CC(=O)N1CCSC1	22	22	1	8.43345e-05
cS(=O)(=O)NC(=N)NC	22	21	1.04762	8.05011e-05
cC1=NccN=C(c)N1	21	21	1	8.05011e-05
cC(=O)NOC	21	20	1.05	7.66677e-05
cP(c)(=O)NC	21	21	1	8.05011e-05
cN=C1C=C(NS(c)(=O)=O)ccC1=O	21	21	1	8.05011e-05
CC(=N)SC(C)=N	21	21	1	8.05011e-05
CNC(C)=C1C(=O)NC(=O)N(C)C1=O	21	21	1	8.05011e-05
cS(=O)(=O)N=c	21	21	1	8.05011e-05
cN=NC(C)=CN(C)C	21	21	1	8.05011e-05
CP(=O)(O)OP(=O)(O)OP(=O)(O)O	21	21	1	8.05011e-05
cNC(C)=C(C(C)=O)C(C)=O	21	21	1	8.05011e-05
cNn1ccnn1	21	21	1	8.05011e-05
cC(c)=C(C)C	21	21	1	8.05011e-05
CC1=NCCN1	21	20	1.05	7.66677e-05
CNc	21	19	1.10526	7.28343e-05
COC(=O)C1=CO[C@@H](O[C@@H](C)OC)CC1	21	21	1	8.05011e-05
C[C@@]1(C)OOC[C@H](OC)O1	21	11	1.90909	4.21672e-05
cOCN(C)C	21	21	1	8.05011e-05
CNS(=O)(=O)OC	21	20	1.05	7.66677e-05
CSC1=NN(C)C(=NC(C)=O)S1	21	21	1	8.05011e-05
COC(=O)N1CC(=O)N1C(=O)OC	21	21	1	8.05011e-05
cNN=CC	21	21	1	8.05011e-05
cC=CC(=O)NC(=S)NNC(c)=O	21	21	1	8.05011e-05
CC1OC1(C)C	21	21	1	8.05011e-05
c[n+](c)c	21	21	1	8.05011e-05
cO[C@H](C)OC	21	21	1	8.05011e-05
cC1=CSC2=NCCN12	21	21	1	8.05011e-05
cC(c)=CC(=O)NC	21	21	1	8.05011e-05
cC=C(C#N)S(c)(=O)=O	21	21	1	8.05011e-05
cN1CCSC1=NC(C)=O	21	21	1	8.05011e-05
cNC1ccC(=O)O1	21	21	1	8.05011e-05
CNNC(C)=O	21	21	1	8.05011e-05
cNn(c)nc	21	21	1	8.05011e-05
CONC(=S)N/N=C1\ccN(CN(C)C)C1=O	21	21	1	8.05011e-05
cC=CS(=O)(=O)NC	20	20	1	7.66677e-05
cNN=C1C=CC(=O)cc1	20	20	1	7.66677e-05
cC(C)=NN(C)C	20	20	1	7.66677e-05
CC=NO	20	20	1	7.66677e-05
cN=NC=C(C)N(C)C	20	20	1	7.66677e-05
c/C=C1\SC(=S)NC1=O	20	20	1	7.66677e-05
cN1C(=O)N(C)ccS1(=O)=O	20	20	1	7.66677e-05
cC(=O)NNC(=S)NC(C)=O	20	20	1	7.66677e-05
cP(c)(c)=O	20	20	1	7.66677e-05
cNC(C)=C(C)C(N)=O	20	20	1	7.66677e-05
cC=C1SC(=Nc)NC1=O	20	20	1	7.66677e-05
COC(=O)C1=C(N(C)C)CC1	20	20	1	7.66677e-05
C#CC=C(c)c	20	20	1	7.66677e-05
cN1CN(C)CNC1=S	20	20	1	7.66677e-05
CC=C(Cl)Cl	20	20	1	7.66677e-05
CC(=O)C(C)=C(C)C	20	20	1	7.66677e-05
cC(=O)ON=C(C)C	20	20	1	7.66677e-05
COC(=O)C1=C(C)N=C2SCCC(=O)N2C1	20	20	1	7.66677e-05
CN1C(=O)CSC1=S	20	20	1	7.66677e-05
cC=C1C(=O)N(C)C(=O)N(C)C1=O	20	20	1	7.66677e-05
CN(C)C(=N)N	20	20	1	7.66677e-05
CN=C(C)NC	20	20	1	7.66677e-05
COC(=O)C=C(C)C	20	18	1.11111	6.90009e-05
c/C=C1\SC(Nc)=NC1=O	20	20	1	7.66677e-05
cC=C1C(=O)NC(=S)N(C)C1=O	20	20	1	7.66677e-05
cC=C1SC(=S)N(NC(c)=O)C1=O	20	20	1	7.66677e-05
cN=NC=CN(C)C	20	20	1	7.66677e-05
cNN=C1ccN(C)C1=O	20	20	1	7.66677e-05
C=C(C)C=CC	19	19	1	7.28343e-05
cC1(C)OCCO1	19	19	1	7.28343e-05
COC1COC(C)(C)O1	19	16	1.1875	6.13342e-05
CN/C=C1/ccC(C)=C(O)C1=O	19	10	1.9	3.83339e-05
COC(=O)P(=O)(O)OC	19	19	1	7.28343e-05
cC=C1C(=O)ON=C1c	19	19	1	7.28343e-05
CNC(=O)N(C)C1=NC(C(=O)OC)=C(C(=O)OC)CC1	19	19	1	7.28343e-05
cNN1C=NCC1	19	19	1	7.28343e-05
CC(=O)NC(=S)N(C)C	19	19	1	7.28343e-05
CN1CSC2=C(C#N)CCC(=O)N2C1	19	19	1	7.28343e-05
cC=NN=Cc	19	19	1	7.28343e-05
cO[P@](=O)(NC)OC	19	19	1	7.28343e-05
C[C@H]1O[C@@]1(C)C	19	19	1	7.28343e-05
CC1(O)CCNC(=O)N1	19	19	1	7.28343e-05
CNS(=O)(=O)N(C)C	19	19	1	7.28343e-05
CN(C)C1=NS(=O)(=O)cc1	19	19	1	7.28343e-05
cC=NN1C(=O)CSC1=S	19	19	1	7.28343e-05
con(c)C	19	19	1	7.28343e-05
O=C1C=CCC1	19	17	1.11765	6.51676e-05
cN(C)C(=S)NC(C)=O	19	19	1	7.28343e-05
cn(c)-n(c)c	19	19	1	7.28343e-05
cC=NN=C1NC(=O)CS1	19	19	1	7.28343e-05
cC=NNC(=O)C(=O)N(C)C	19	19	1	7.28343e-05
cC=C(c)C(=O)O	19	19	1	7.28343e-05
cC1=C2C=C(C)N(C)C=C2C(=O)CC1=O	19	19	1	7.28343e-05
CN1CSC(=S)N(C)C1	19	19	1	7.28343e-05
c/C(C)=N\NC(N)=S	19	19	1	7.28343e-05
CC1=CC(=O)ccC1=O	19	19	1	7.28343e-05
c/C=N/NS(c)(=O)=O	19	19	1	7.28343e-05
cNC(=S)N=C(C)N	19	19	1	7.28343e-05
cC(=O)C(=C)C	19	17	1.11765	6.51676e-05
CN1ccC(=NNC(N)=S)C1=O	19	19	1	7.28343e-05
CC1(C)CO1	19	18	1.05556	6.90009e-05
cNC(C)(NC(c)=O)C(=O)OC	19	19	1	7.28343e-05
COC(=O)C1=NNCC1	18	18	1	6.90009e-05
c[o+]c	18	18	1	6.90009e-05
CC1=CCOC1=O	18	18	1	6.90009e-05
c1c[se]nn1	18	18	1	6.90009e-05
cC1=CC2=CC(=O)CC(=O)C2=CN1C	18	18	1	6.90009e-05
CC(=O)C=CC	18	18	1	6.90009e-05
CC(=O)NC1=NCCC(=O)N1	18	18	1	6.90009e-05
cC(=O)NCN(C)C	18	18	1	6.90009e-05
cC=C1NN=C(SC)N1c	18	18	1	6.90009e-05
cC=C(c)c	18	18	1	6.90009e-05
cC=NN(C)C1=NS(=O)(=O)cc1	18	18	1	6.90009e-05
CC(=O)NNC(=S)NC(C)=O	18	18	1	6.90009e-05
COC(=O)C(=CC)OC	18	18	1	6.90009e-05
CC=CC(C)=CC	18	18	1	6.90009e-05
CC(=O)C1=C(C)N(C)C(C)=C(C(C)=O)C1	18	18	1	6.90009e-05
cC(=O)N1N=C(c)CC1(C)O	18	18	1	6.90009e-05
CO[C@H](C)O	18	17	1.05882	6.51676e-05
CC1=NN(C(N)=S)C(=O)C1	18	18	1	6.90009e-05
CC(=O)N(C)O	18	14	1.28571	5.36674e-05
cS(=O)(=O)NC(=O)NC	18	18	1	6.90009e-05
cOP(C)(=O)OC	18	18	1	6.90009e-05
C[Se]C	18	18	1	6.90009e-05
cC(=O)NN(c)C	18	18	1	6.90009e-05
COC(=O)P(=O)(OC)OC	18	18	1	6.90009e-05
cC1NccC(=O)N1O	18	18	1	6.90009e-05
cC1=NOCN1	17	17	1	6.51676e-05
cC(=O)NN=C(c)c	17	17	1	6.51676e-05
cN1C=C(C(=O)OC)CC(C(=O)OC)=C1	17	17	1	6.51676e-05
COC(C)N1C(=O)NC(=O)C[C@H]1OC	17	17	1	6.51676e-05
c/N=C1\SCCC(=O)N1C	17	17	1	6.51676e-05
cC1=NN(C(=S)NC)CC1	17	17	1	6.51676e-05
cC(C)=NNC(=S)N(C)C	17	17	1	6.51676e-05
CN(C)C(=O)N1CCC1=O	17	17	1	6.51676e-05
C=Cn(c)c	17	13	1.30769	4.9834e-05
cSC(=O)NC	17	17	1	6.51676e-05
cn[n+](c)C	17	17	1	6.51676e-05
cC(=O)C=C(O)C(=O)N(C)C	17	11	1.54545	4.21672e-05
cC1=C(O)C(=O)OC1	17	17	1	6.51676e-05
cOC(c)(C)OC	17	17	1	6.51676e-05
O=C1CC(=O)NC(=S)N1	17	17	1	6.51676e-05
cC(=O)N1CCOC1C	17	17	1	6.51676e-05
cN=C(c)c	17	16	1.0625	6.13342e-05
cC(c)=NOC	17	17	1	6.51676e-05
cC=NN=C(c)c	17	17	1	6.51676e-05
cC=C1N=C(SC)SC1=O	17	17	1	6.51676e-05
cC(=O)NNC(=O)NC	17	17	1	6.51676e-05
cO[P@@](=O)(NC)OC	17	17	1	6.51676e-05
CP(=O)(O)OC	17	17	1	6.51676e-05
c1cssn1	17	17	1	6.51676e-05
cC(=O)N/N=C(\C)C	17	17	1	6.51676e-05
cC=C1SC(=N)N(c)C1=O	17	17	1	6.51676e-05
CC1=NNC(=O)C1	17	17	1	6.51676e-05
CN(Cl)Cl	17	17	1	6.51676e-05
CNC(C)=S	17	17	1	6.51676e-05
CC(=O)NCN(C)C	17	17	1	6.51676e-05
cN/C=C1/C(=O)NC(=O)N(c)C1=O	17	17	1	6.51676e-05
cC=NNC(=O)Nc	17	16	1.0625	6.13342e-05
CSC1=NCCN1	17	17	1	6.51676e-05
cN1C(=O)CSC1=S	17	17	1	6.51676e-05
cNC(=S)NN=C(c)C	17	17	1	6.51676e-05
CC(=O)C1=C(C)NC(=O)CC1	17	17	1	6.51676e-05
CNN(C)C(C)=O	17	17	1	6.51676e-05
c/C=C1\SC(=S)N(C)C1=O	17	17	1	6.51676e-05
cC(=NS(c)(=O)=O)N(C)C	17	17	1	6.51676e-05
cB(O)O	17	16	1.0625	6.13342e-05
COC(=O)C1=C(C)N=C2SCC(=O)N2C1	17	17	1	6.51676e-05
O=C1ccC(=O)C(C2=C(C3=C(O)C(=O)ccC3=O)C(=O)ccC2=O)=C1O	17	17	1	6.51676e-05
cC(=O)C=C1ccNC1=O	17	17	1	6.51676e-05
cC=C1C=Ccc1	17	17	1	6.51676e-05
cN1OCC1=O	17	17	1	6.51676e-05
cS(=O)(=O)N1CCO[C@H]1C	17	17	1	6.51676e-05
cSC1=C(C)C(=O)NC(=O)C1	17	17	1	6.51676e-05
cNC1=NC(=O)NC(=O)C1	16	16	1	6.13342e-05
cS[C@@H](C)OC	16	16	1	6.13342e-05
CC#CC#CC	16	16	1	6.13342e-05
cC([C-])=O	16	12	1.33333	4.60006e-05
CS[C@H](C(=O)N(C)C)N(C)C(C)=O	16	16	1	6.13342e-05
cNC(=O)C(=O)NNC(c)=O	16	16	1	6.13342e-05
C[C@@]1(NC(C)=O)O[C@](C)(O)N(C)C1=O	16	16	1	6.13342e-05
cC(=O)N1CCO[C@@H]1C	16	16	1	6.13342e-05
cNC1=NCN(C)CN1	16	16	1	6.13342e-05
cOC(=S)N(C)C	16	15	1.06667	5.75008e-05
cC=CC1=NN(C)C(=O)CC1	16	16	1	6.13342e-05
c[Si](C)(C)C	16	16	1	6.13342e-05
cC(C)=C(C)C(C)=O	16	16	1	6.13342e-05
CN1CC1	16	15	1.06667	5.75008e-05
cC(=O)NC(=O)NC	16	16	1	6.13342e-05
cNC1=NC(C)(C)N=C(N)N1	16	16	1	6.13342e-05
cC(=O)N(C)C(=O)OC	16	16	1	6.13342e-05
c/C=N/NC(N)=O	16	16	1	6.13342e-05
COC(=O)C1=C(C)N(C)C(=S)NC1	16	16	1	6.13342e-05
CSC1=NNC(=C2C=Ncc2)O1	16	16	1	6.13342e-05
cN(C)C(=O)C=CC	16	16	1	6.13342e-05
cC=NNC(=O)NC	16	16	1	6.13342e-05
cC1SCCN1S(c)(=O)=O	16	16	1	6.13342e-05
cN=C(N)NC	16	16	1	6.13342e-05
CN=C(NC)SC	16	16	1	6.13342e-05
C#CC=CC	16	16	1	6.13342e-05
cS(=O)(=O)NC1=C([n+](c)c)C(=O)ccC1=O	16	16	1	6.13342e-05
CC1SCC(=O)N1C	16	16	1	6.13342e-05
cC=[N+](C)[O-]	16	15	1.06667	5.75008e-05
CNC(=O)n1ccnn1	16	16	1	6.13342e-05
cNC(=O)C=CC(=O)OC	16	15	1.06667	5.75008e-05
cNC(=N)NC(=S)Nc	16	16	1	6.13342e-05
c/C=C/P(=O)(O)O	16	2	8	7.66677e-06
CC=C(C)C(C)=O	16	16	1	6.13342e-05
C=C(C)C=O	16	14	1.14286	5.36674e-05
cn(c)S(=O)(=O)N(C)C	16	16	1	6.13342e-05
cOC(C)=C(C)C(C)=O	16	16	1	6.13342e-05
CO[C@](C)(C)O	16	16	1	6.13342e-05
NC1=NCCC(=O)N1	16	16	1	6.13342e-05
CNC(C)=C1C(=O)N(C)C(=O)N(C)C1=O	16	16	1	6.13342e-05
cN/C=C1\ccC(=O)N(c)C1=O	16	16	1	6.13342e-05
FC1(F)OccO1	16	16	1	6.13342e-05
cO[P@](=O)(OC)OC	16	16	1	6.13342e-05
cC1=NccS(=O)(=O)N1	16	16	1	6.13342e-05
cNC(=O)C(=C)C	16	15	1.06667	5.75008e-05
O=C1CSC(=O)N1	16	16	1	6.13342e-05
O=C1C=CC(=O)cc1	16	16	1	6.13342e-05
cNC(=O)C1=CCC[C@@H](OC)O1	15	15	1	5.75008e-05
cC=C(C)C(=O)N(C)C	15	15	1	5.75008e-05
cN1N[O+]=C(O)C1=CN(C)C	15	15	1	5.75008e-05
cNC1=CCN(c)C1=O	15	15	1	5.75008e-05
cNC(=O)C(C)=CC=CC	15	15	1	5.75008e-05
CON=CC	15	15	1	5.75008e-05
cC1SCCS1	15	15	1	5.75008e-05
CC=CC=CC(=O)OC	15	12	1.25	4.60006e-05
CC=C(OC)C(O)O	15	15	1	5.75008e-05
cN1C(=O)NccN1O	15	15	1	5.75008e-05
CNC(=O)C(C#N)=NOC	15	15	1	5.75008e-05
CO[C@@](C)(C)O	15	15	1	5.75008e-05
CO[C@H]1CCC=C(C(=O)O)O1	15	15	1	5.75008e-05
c/C=C1/C(=O)NC(=S)N(c)C1=O	15	15	1	5.75008e-05
cn(c)N(C)C	15	15	1	5.75008e-05
cC=C1CCC(=Cc)C1=O	15	15	1	5.75008e-05
CN(C)C(=O)C(=O)N(C)C	15	15	1	5.75008e-05
cC(=O)N1N=C(C)CC1(c)O	15	15	1	5.75008e-05
cN1C(=O)CNC1=S	15	15	1	5.75008e-05
cC=C1OccN(C)C1=O	15	15	1	5.75008e-05
CN1CCN(C)C1=N	15	15	1	5.75008e-05
C=C(C)C(=O)NC	15	15	1	5.75008e-05
cNN=C1C=CccC1=O	15	11	1.36364	4.21672e-05
cN=C(C)NC	15	15	1	5.75008e-05
CC=NN(C)C	15	15	1	5.75008e-05
cNC1=C(Cl)C(=O)N(C)C1=O	15	15	1	5.75008e-05
cNC(=O)C(=O)NN=C(C)C	15	15	1	5.75008e-05
O=C1ccC2SCCN12	15	15	1	5.75008e-05
CN=O	15	15	1	5.75008e-05
cC(=O)C1=NS(=O)(=O)ccS1	15	15	1	5.75008e-05
cC(c)=C(C)C(=O)OC	15	15	1	5.75008e-05
cC=C1ccC(=O)O1	15	15	1	5.75008e-05
COC1SccS1	15	14	1.07143	5.36674e-05
CC=CP(=O)(O)O	15	15	1	5.75008e-05
COP(=O)(O)OP(C)(=O)O	15	15	1	5.75008e-05
COC(=O)C1=NNC(=O)CC1	15	15	1	5.75008e-05
CNC(=O)C=CC(=O)O	15	15	1	5.75008e-05
cN/C=C1/C(=O)NC(=O)N(C)C1=O	15	15	1	5.75008e-05
CC(=O)C1=C(C)N(N(C)C)C(=N)CC1	15	15	1	5.75008e-05
cC1NCCS1	15	15	1	5.75008e-05
CP(=O)(O)OP(C)(=O)O	15	10	1.5	3.83339e-05
COC(=O)C=C1SCC(=O)N1C	15	14	1.07143	5.36674e-05
cNN=C(NC)C(=O)OC	15	15	1	5.75008e-05
COC(=O)C1=C(C)N(C)C(C)=C(C(=O)OC)C1	15	15	1	5.75008e-05
cC=C1NC(=O)N(c)C1=O	15	15	1	5.75008e-05
CN=NC	15	15	1	5.75008e-05
cC1=NN(C(C)=O)C(C)(C)O1	15	15	1	5.75008e-05
CN(C)O	15	14	1.07143	5.36674e-05
CC=CC(=O)N(C)C	15	15	1	5.75008e-05
CNC1=C(Cl)C(=O)ccC1=O	15	15	1	5.75008e-05
cC=C(C(=O)OC)C(=O)OC	15	15	1	5.75008e-05
CN/C=C1/ccNC1=O	15	15	1	5.75008e-05
CC1=NS(=O)(=O)ccN1C	15	15	1	5.75008e-05
cC1=COCCO1	15	15	1	5.75008e-05
cC1NC(=O)ccO1	14	14	1	5.36674e-05
cC(=O)NC(=O)NC1=CS(=O)(=O)OC1	14	14	1	5.36674e-05
c/C=N/NC(=N)SC	14	14	1	5.36674e-05
cSC1CC(C)=NN1c	14	14	1	5.36674e-05
CSC1=NccS(=O)(=O)N1	14	14	1	5.36674e-05
CC(C)=NN(C)C	14	14	1	5.36674e-05
COOS(=O)(=O)O	14	3	4.66667	1.15002e-05
cNNC(=S)NC	14	14	1	5.36674e-05
cC(=O)N/N=C(\c)C	14	14	1	5.36674e-05
cC(=O)C1NS(=O)(=O)ccS1	14	14	1	5.36674e-05
CC=C(O[C@@H](C)OC)C(C)=O	14	14	1	5.36674e-05
cC1=CC(=O)ccS1(=O)=O	14	14	1	5.36674e-05
CC(=O)O[C@H](C)NC(C)=O	14	14	1	5.36674e-05
CNC(=S)OC	14	14	1	5.36674e-05
CC1=CS(=O)(=O)ccN1	14	14	1	5.36674e-05
c/C=C/C	14	14	1	5.36674e-05
cN=C(c)Nc	14	14	1	5.36674e-05
cC1NccC(=O)N1NS(c)(=O)=O	14	14	1	5.36674e-05
COC(=O)C1=C(C)N(C)C(=O)C1	14	14	1	5.36674e-05
cOC1(C)CCNC(=O)N1c	14	14	1	5.36674e-05
cS(=O)(=O)N(C)C(C)=O	14	14	1	5.36674e-05
cC=C(C)C=C1SC(=S)N(C)C1=O	14	14	1	5.36674e-05
CC(=O)C1=C(C)NC(=O)NC1	14	14	1	5.36674e-05
cC=CC(C)=NNC(c)=O	14	14	1	5.36674e-05
cN=C1C=C(O)C(=O)cc1	14	14	1	5.36674e-05
CC1(C)OCC(=O)O1	14	14	1	5.36674e-05
N=C1NC(=O)CS1	14	14	1	5.36674e-05
cNNC(=O)Nc	14	14	1	5.36674e-05
c/C(C)=N/NC(=O)OC	14	14	1	5.36674e-05
cC=C(c)C(=O)Nc	14	14	1	5.36674e-05
cN(C)C(=O)C(=O)N(C)C	14	14	1	5.36674e-05
c[n+](c)[C-]	14	14	1	5.36674e-05
cN/N=C(\C#N)C(=N)N(C)C	14	14	1	5.36674e-05
cC(=N)NC	14	13	1.07692	4.9834e-05
CN1C(=O)C=CC1=O	14	12	1.16667	4.60006e-05
cN/C=C(/C)C(C)=O	14	14	1	5.36674e-05
cN/N=C(\C=O)C(c)=O	14	14	1	5.36674e-05
CO[N+](=O)[O-]	14	13	1.07692	4.9834e-05
cS(=O)(=O)NC(=O)OC	14	14	1	5.36674e-05
cNNS(c)(=O)=O	14	14	1	5.36674e-05
BP(=O)(OC)OP(C)(=O)O	14	14	1	5.36674e-05
cNC(=O)C=C	14	14	1	5.36674e-05
c/N=C(\C)C	14	14	1	5.36674e-05
CB(O)O	14	14	1	5.36674e-05
cN1C(=O)CS(=O)(=O)C12ccN(C)C2=O	14	14	1	5.36674e-05
c/C=C1/C(=O)N(c)N=C1C	14	14	1	5.36674e-05
cNC1=NCC(=O)N1C	13	13	1	4.9834e-05
CC=CC(=O)NC	13	13	1	4.9834e-05
CC(=O)OCOC(C)=O	13	9	1.44444	3.45005e-05
CC(=O)N(C)S(C)(=O)=O	13	13	1	4.9834e-05
cC=C1SC(=O)N(c)C1=O	13	13	1	4.9834e-05
cN1C(=N)SCC1=O	13	13	1	4.9834e-05
cNC(=S)N/N=C(/c)C	13	13	1	4.9834e-05
cC1=NN(C)CC1	13	13	1	4.9834e-05
c-n(c)nnc	13	13	1	4.9834e-05
c/C=C1/C(=N)N2OC(C)=CC2=NC1=O	13	13	1	4.9834e-05
cSCOC	13	13	1	4.9834e-05
cNC(=S)N(C)CN(C)C	13	13	1	4.9834e-05
CN/C(C)=C1/C(=O)NC(=O)N(C)C1=O	13	13	1	4.9834e-05
cC(=O)NNC(C)=C(C)C(C)=O	13	13	1	4.9834e-05
COC=C(C)C(=O)OC	13	13	1	4.9834e-05
cNC(=N)NC(C)=O	13	13	1	4.9834e-05
CC(=CC(C)=[N+](C)C)N(C)C	13	13	1	4.9834e-05
CC(=O)N(C)NC(C)=O	13	13	1	4.9834e-05
CNC(=S)NC(C)=O	13	13	1	4.9834e-05
cNC(=S)NN=C(C)C	13	13	1	4.9834e-05
CNC(=N)NC	13	13	1	4.9834e-05
CNN	13	13	1	4.9834e-05
cNC(=O)N(c)c	13	13	1	4.9834e-05
cC=CC(=O)C=Cc	13	13	1	4.9834e-05
cC=C(Br)C=NNC(c)=O	13	13	1	4.9834e-05
c/N=C1/SCCC(=O)N1C	13	13	1	4.9834e-05
COC(C)=C(C)C	13	13	1	4.9834e-05
C[18F]	13	13	1	4.9834e-05
cNC(C)=C(C)C(C)=O	13	13	1	4.9834e-05
cNC(=O)NN(C)C	13	13	1	4.9834e-05
cC=C(c)N(C)C	13	13	1	4.9834e-05
cn(c)[n+](c)C	13	13	1	4.9834e-05
cS(=O)(=O)NN=C(C)C	13	13	1	4.9834e-05
CONC(C)=O	13	13	1	4.9834e-05
CON=C(C)[C@H]1O[C@H]1C	13	13	1	4.9834e-05
CC(N)=S	13	13	1	4.9834e-05
O=C1C=CCCO1	13	13	1	4.9834e-05
cP(=O)(O)O	13	12	1.08333	4.60006e-05
cN(C)C(=O)SC	13	13	1	4.9834e-05
cC=C(NC(C)=O)C(=O)OC	13	13	1	4.9834e-05
cC=C1C(=O)N(C)C(=S)N1C	13	13	1	4.9834e-05
CNC(C)=N	13	13	1	4.9834e-05
cC=NOC(=O)Nc	13	13	1	4.9834e-05
cC(=O)NC(=O)N(C)C	13	13	1	4.9834e-05
cC=NNC(=O)C(=Cc)NC(c)=O	13	13	1	4.9834e-05
cN/N=C/C	13	13	1	4.9834e-05
c/C=C1\SC(=O)NC1=O	13	13	1	4.9834e-05
cNC(=O)C1=NNC(=O)CC1	13	13	1	4.9834e-05
C=C(C)/C=N/NC(C)=O	13	13	1	4.9834e-05
cN=C(C)N(C)C	13	13	1	4.9834e-05
cC(=O)N(C)NC(C)=O	13	13	1	4.9834e-05
COP(=O)(O)OP(=O)(O)OC	13	13	1	4.9834e-05
cC=CC(=O)ONC(c)=N	13	13	1	4.9834e-05
CN1C(=O)CNC1=S	13	13	1	4.9834e-05
cC1=NS(=O)(=O)cc1	13	13	1	4.9834e-05
cC=C1SC(N)=NC1=O	13	13	1	4.9834e-05
CN1C(=O)CC(=O)NC1=S	13	13	1	4.9834e-05
cNNC(N)=S	13	13	1	4.9834e-05
cNP(c)(=O)N(C)C	13	13	1	4.9834e-05
O=C1CSC(=S)N1	13	13	1	4.9834e-05
cN=C1ccN(C)C1=O	13	11	1.18182	4.21672e-05
cN1C(=O)CC(=O)N1c	12	12	1	4.60006e-05
CSC1=C(C#N)CCC(N)=N1	12	12	1	4.60006e-05
cC=C(C)C(=O)OC	12	12	1	4.60006e-05
CC1(C2=COCC2)OCCO1	12	11	1.09091	4.21672e-05
CN1C=CC(=O)CC1	12	12	1	4.60006e-05
c=NO	12	12	1	4.60006e-05
cC(=O)N1CCSC1c	12	12	1	4.60006e-05
CN(C)S(C)=O	12	12	1	4.60006e-05
cNC(=O)C1=CSCCO1	12	12	1	4.60006e-05
cC(=O)C1=C(OC(C)=O)ccS(=O)(=O)N1C	12	12	1	4.60006e-05
O=C1ccC(=O)O1	12	12	1	4.60006e-05
cNC(=O)n(c)nc	12	12	1	4.60006e-05
COC(=O)NNC(C)=O	12	11	1.09091	4.21672e-05
COP(C)(C)=O	12	12	1	4.60006e-05
cC=C(c)NC(c)=O	12	12	1	4.60006e-05
cC1=NC(C)(C)N=C1SC	12	12	1	4.60006e-05
CNC(=S)NN=C1ccNC1=O	12	12	1	4.60006e-05
cC(=O)NC1(C)NC(=O)N(C)C1=O	12	12	1	4.60006e-05
cC(=O)n1ccnn1	12	12	1	4.60006e-05
cNC(=O)C(=O)OC	12	12	1	4.60006e-05
cC=C1C(=N)N2C(SC)=NSC2=NC1=O	12	12	1	4.60006e-05
cC=CS(=O)(=O)Nc	12	12	1	4.60006e-05
CNP(=O)(O)OC	12	12	1	4.60006e-05
CC=C1CC2C(=NC)OC(=O)N2C(OC(=O)N(C)C)=C1C	12	12	1	4.60006e-05
CN/C(C)=C(/C)C(=O)OC	12	12	1	4.60006e-05
cN/N=C(\C#N)C(c)=O	12	12	1	4.60006e-05
cNC=NOC	12	12	1	4.60006e-05
cOC1(C)CCNC(=S)N1	12	12	1	4.60006e-05
O=C1CNC(=S)N1	12	12	1	4.60006e-05
CO[C@@H]1C=CCO1	12	12	1	4.60006e-05
cN(C)N	12	12	1	4.60006e-05
cC=CC(C)=Cc	12	12	1	4.60006e-05
CC1(C)OccO1	12	12	1	4.60006e-05
cC(=O)NN1CCC1=O	12	12	1	4.60006e-05
COC1=C(C)C(=O)C(=O)cc1	12	12	1	4.60006e-05
cN(O)C(C)=O	12	12	1	4.60006e-05
cNC(=S)N/N=C1\ccNC1=O	12	12	1	4.60006e-05
cC(=O)NN=C(C)N	12	12	1	4.60006e-05
cNC(=O)C=C(C)C	12	12	1	4.60006e-05
CSC(C)SC	12	12	1	4.60006e-05
CN1CN(C)CN(C)C1	12	12	1	4.60006e-05
c/C=C1/SC(=S)NC1=O	12	12	1	4.60006e-05
cC=C(C)C=Nn(c)c	12	12	1	4.60006e-05
cNC(=S)N/N=C(\c)C	12	12	1	4.60006e-05
C[C@@]1(C)CO1	12	12	1	4.60006e-05
cC1=NS(=O)(=O)N(C)C(C(=O)NC)=C1	12	12	1	4.60006e-05
cS(=O)(=O)NC(=S)NC	12	12	1	4.60006e-05
C=C(C)C(C)=CC=C(C)C	12	12	1	4.60006e-05
cC(=O)N(c)CN(C)C(C)=O	12	12	1	4.60006e-05
cNC(=O)C(C)=CC	12	12	1	4.60006e-05
cN(COC)C(C)=O	12	12	1	4.60006e-05
CN1ccC(=C2SC(=S)N(C)C2=O)C1=O	12	12	1	4.60006e-05
cC(C)=NNC(N)=S	12	12	1	4.60006e-05
cNC(c)=NS(c)(=O)=O	12	12	1	4.60006e-05
CC(C)=CC=CC	12	12	1	4.60006e-05
cN(C)N=O	12	12	1	4.60006e-05
cC=CC=Cc	12	12	1	4.60006e-05
cC(=O)C(=O)OC	12	12	1	4.60006e-05
CC(=O)NN1C(=O)ccC1=O	12	12	1	4.60006e-05
cNC1=NS(=O)(=O)cc1	12	12	1	4.60006e-05
CC(=O)C(O)=CC	12	12	1	4.60006e-05
CC(=O)N1CCNC1=O	12	12	1	4.60006e-05
cO[B-](F)(F)O[C+]	12	12	1	4.60006e-05
cNC(C)OC	12	12	1	4.60006e-05
COP(O)(O)=S	12	12	1	4.60006e-05
COO	12	12	1	4.60006e-05
CO[PH](O)(O)OC	12	12	1	4.60006e-05
cC=CC=Nc	12	11	1.09091	4.21672e-05
cNCN1C(=O)ccC1=O	12	12	1	4.60006e-05
cN/N=C(/Sc)C(C)=O	12	12	1	4.60006e-05
CON(C)C(C)=O	12	11	1.09091	4.21672e-05
CC=CC(C)=CC(C)=O	11	11	1	4.21672e-05
CC(C)=NOC	11	11	1	4.21672e-05
CO[C@@]1(C)OCCC1=O	11	10	1.1	3.83339e-05
cC1=NN(C(N)=S)CC1	11	11	1	4.21672e-05
CN=C1N(C)CCN1C	11	11	1	4.21672e-05
COC(=O)C1=NOCC1	11	11	1	4.21672e-05
c[Si](c)(C)C	11	11	1	4.21672e-05
CN(C)NC	11	11	1	4.21672e-05
cC=C(C)C=NNC(c)=O	11	11	1	4.21672e-05
c[As](=O)(O)O	11	9	1.22222	3.45005e-05
cNC1=C(Cl)C(=O)N(c)C1=O	11	11	1	4.21672e-05
cC=NNC(=N)N	11	11	1	4.21672e-05
COCON(C(C)=O)C(C)=O	11	11	1	4.21672e-05
CSCON(C)C	11	11	1	4.21672e-05
CC1OC1C	11	11	1	4.21672e-05
C=C(C)N(C)C	11	11	1	4.21672e-05
cC(OC(C)=O)OC(C)=O	11	11	1	4.21672e-05
COC(C)OC1CCC(C(=O)O)=CO1	11	11	1	4.21672e-05
cC=C1C(=O)N(c)C(C)=C1C(=O)OC	11	11	1	4.21672e-05
cC(=O)C=CC(=O)N(C)C	11	11	1	4.21672e-05
cC=C/C=N/Nc	11	11	1	4.21672e-05
cN1C(=O)NC(=O)/C(=C\NC)C1=O	11	11	1	4.21672e-05
CC(=O)C(C#N)=C1NC(=O)CS1	11	11	1	4.21672e-05
CS(N)(=O)=O	11	11	1	4.21672e-05
cNC(=O)NC1(C)OccO1	11	11	1	4.21672e-05
cC=C(c)O	11	11	1	4.21672e-05
COC(=O)N(C)N(C)C(=O)OC	11	11	1	4.21672e-05
cOC(C)N(C)C	11	11	1	4.21672e-05
cN=C1ccC(=N)N1	11	11	1	4.21672e-05
COC(=O)OCOP(C)(=O)OCOC(=O)OC	11	11	1	4.21672e-05
COCN1ccNC1	11	11	1	4.21672e-05
c[C@@H](OC)OC	11	11	1	4.21672e-05
CNC1=NCCS1	11	11	1	4.21672e-05
cNS(=O)(=O)NC(=O)OC	11	11	1	4.21672e-05
c/C=N/N(C)P(=S)(Oc)Oc	11	2	5.5	7.66677e-06
cN(C)C1=NS(=O)(=O)cc1	11	11	1	4.21672e-05
c-[n+]1cco[n-]1	11	10	1.1	3.83339e-05
cNS(=O)(=O)Nc	11	11	1	4.21672e-05
c/C=C1/C(=O)N(C(c)=O)N=C1C	11	11	1	4.21672e-05
c/C=C(\c)C#N	11	11	1	4.21672e-05
COC1=NS(=O)(=O)N(C)cc1	11	11	1	4.21672e-05
cC1=C(C)COC1=O	11	11	1	4.21672e-05
COC(=O)NC(C)=O	11	9	1.22222	3.45005e-05
CC(=O)N1N=C(C)CC1(C)O	11	11	1	4.21672e-05
cN(C)C(=O)C1=COCCO1	11	11	1	4.21672e-05
CC(=O)NN1C(=O)CSC1(C)C	11	11	1	4.21672e-05
cS(=O)(=O)N(C)C(=O)N(C)C	11	11	1	4.21672e-05
cC(=O)NNC(=O)OC	11	11	1	4.21672e-05
COP(=O)(O)C(=O)O	11	11	1	4.21672e-05
cC(C)=C(c)C=C	11	9	1.22222	3.45005e-05
C=CC(=O)NC	11	11	1	4.21672e-05
c/N=N/Nc	11	11	1	4.21672e-05
cOC(=O)N(C)NC(C)=O	11	11	1	4.21672e-05
cN/C(C)=C1/C(=O)NC(=O)N(C)C1=O	11	11	1	4.21672e-05
CSC1CC(=O)N1C(=O)NC	11	11	1	4.21672e-05
cNC(C)NC(c)=O	11	11	1	4.21672e-05
CNC(=O)C1=C(C)C(=O)OC1	11	11	1	4.21672e-05
c/C=C1/SC(=S)N(c)C1=O	11	11	1	4.21672e-05
cN1C(=O)NccC1(O)C(=O)NC	11	11	1	4.21672e-05
cNP(=O)(O)OC	11	11	1	4.21672e-05
cNC1=C(Cl)C(=O)ccC1=O	11	11	1	4.21672e-05
cC1=NN(C(C)=O)C(c)O1	11	11	1	4.21672e-05
cNC(=O)C=CC(=O)N(c)C	11	11	1	4.21672e-05
cC=C(C#N)C(N)=S	11	11	1	4.21672e-05
cC(=N)OC	11	11	1	4.21672e-05
cNC(=O)C=CC	11	11	1	4.21672e-05
C/C(C)=N/NC(N)=O	11	11	1	4.21672e-05
cOC(=O)N(c)C	11	11	1	4.21672e-05
CC(=O)C1=C(C)N2ccC(N)=NC2=C(C#N)C1	11	11	1	4.21672e-05
cC(=O)N=CN(C)C	11	11	1	4.21672e-05
cNP(=O)(OC)OC	11	11	1	4.21672e-05
cN1ccN(C)C(=O)N(c)C1=O	11	11	1	4.21672e-05
cN/C=C1\C(=O)NC(=O)N(c)C1=O	11	11	1	4.21672e-05
CC1=CCCOC1=O	11	11	1	4.21672e-05
CC1=CC2=CC(=O)CC(=O)C2=CO1	11	11	1	4.21672e-05
CC=C(NC(C)=O)C(=O)NC	11	10	1.1	3.83339e-05
CN(C)C(=O)C1=COCCO1	11	11	1	4.21672e-05
cC1=CC2=C(Br)C(=O)CC(=O)C2=CN1C	11	11	1	4.21672e-05
cC(=O)NN1C(=O)ccNC1c	11	11	1	4.21672e-05
cC#CC#Cc	11	11	1	4.21672e-05
C[C@](C)(OC)OC	11	11	1	4.21672e-05
CC(=O)C1=C(O)COC1=O	11	11	1	4.21672e-05
cN=C=S	11	9	1.22222	3.45005e-05
c/C=C/C(c)=O	11	11	1	4.21672e-05
cN(c)C(=O)NC	11	11	1	4.21672e-05
COC(=O)C=CC(=O)OC	11	11	1	4.21672e-05
cNC(c)=NC	11	11	1	4.21672e-05
cC(=O)C(c)=C(C)O	11	11	1	4.21672e-05
C[C@H]1O[C@]1(C)C	11	11	1	4.21672e-05
COC(=O)N(C)C(C)=O	11	11	1	4.21672e-05
CNP(=O)(NC)OC	11	11	1	4.21672e-05
cN/C=C1/ccC(=O)N(c)C1=O	11	11	1	4.21672e-05
c/C(C)=N/NC(=N)N	11	11	1	4.21672e-05
cC=NNC(c)=N	10	10	1	3.83339e-05
CC=C(C)C=O	10	10	1	3.83339e-05
COC(=O)C=C(C)OC(C)OC	10	10	1	3.83339e-05
cNC(=S)NN1C(=O)CCC1=O	10	10	1	3.83339e-05
cC1=NOC(c)N1	10	10	1	3.83339e-05
cC1=NN=NC1=C1NC(C(N)=O)=NN1COC	10	10	1	3.83339e-05
CN(C)C(=O)C=CC(=O)O	10	10	1	3.83339e-05
CONC	10	8	1.25	3.06671e-05
c[Se]c	10	10	1	3.83339e-05
CC(=O)OCN1C(=O)ccC1=O	10	10	1	3.83339e-05
CC(=O)[C@H]1O[C@@]1(C)C	10	10	1	3.83339e-05
COC(=O)N(C)NC(C)=O	10	10	1	3.83339e-05
CC1=N/C(=C(/c)C)C=C1	10	5	2	1.91669e-05
cC1=C(C)C(=O)N(C)S1(=O)=O	10	10	1	3.83339e-05
cC=C(c)C(=O)N(C)C	10	10	1	3.83339e-05
cN1C(=O)CCSC12ccN(C)C2=O	10	10	1	3.83339e-05
C/C=C(/C)C(C)=O	10	10	1	3.83339e-05
CNC(=O)C=NO	10	9	1.11111	3.45005e-05
c/C=C(\C)C(c)=O	10	10	1	3.83339e-05
CC(=O)C(=O)N(C)C	10	10	1	3.83339e-05
cC=C1C(=O)OC(C)(C)OC1=O	10	10	1	3.83339e-05
cN/C(C)=C1\C(=O)C=C(Oc)CC1=O	10	10	1	3.83339e-05
CC(=O)C(O)=C(C)C	10	10	1	3.83339e-05
cC=NNC(c)=Nc	10	10	1	3.83339e-05
c/C=C/C=C1SC(=S)N(C)C1=O	10	10	1	3.83339e-05
c/C=C1\SC(=S)N(c)C1=O	10	10	1	3.83339e-05
cN/N=C1\ccNC1=O	10	10	1	3.83339e-05
cC=CN(c)C	10	10	1	3.83339e-05
COC(=O)C1=CN(C)S(=O)(=O)NC1	10	10	1	3.83339e-05
cC=C1C(=N)N2C=C(C)SC2=NC1=O	10	10	1	3.83339e-05
CN1CCN(C(C)=O)C1=O	10	10	1	3.83339e-05
cC1=NN2C(=NNC2c)S1	10	10	1	3.83339e-05
CN(C)C1SccNC1=O	10	10	1	3.83339e-05
C=COC	10	9	1.11111	3.45005e-05
CC(=O)NN1C(=O)CNC1=O	10	10	1	3.83339e-05
cNC(=N)NC(c)=O	10	10	1	3.83339e-05
cC=C1C(=O)N(C)C(=S)N(C)C1=O	10	10	1	3.83339e-05
cC=CI	10	10	1	3.83339e-05
cSC#N	10	10	1	3.83339e-05
cOC(c)(C)O	10	10	1	3.83339e-05
cN=NNc	10	10	1	3.83339e-05
cC=C(c)C(c)=O	10	10	1	3.83339e-05
cN=C(SC)N1CCC=N1	10	10	1	3.83339e-05
cC=C1CC(=O)NC(SC)=N1	10	10	1	3.83339e-05
cN1C(=O)NC(=O)C(=C(C)NC)C1=O	10	10	1	3.83339e-05
cNC(C)=C1C(=O)NC(=O)N(C)C1=O	10	10	1	3.83339e-05
CC(O)S(=O)(=O)O	10	10	1	3.83339e-05
CNC(=O)C1=COCCO1	10	10	1	3.83339e-05
cNC([C-])=S	10	10	1	3.83339e-05
c/C(C)=N/NC(N)=O	10	10	1	3.83339e-05
cC(=O)C1=NN(c)CC1	10	10	1	3.83339e-05
cC=C1C(=N)N2C=CSC2=NC1=O	10	10	1	3.83339e-05
cC(=O)N(C)[C@@H](C)OC	10	10	1	3.83339e-05
C[C@]1(C)O[C@@H]1C	10	10	1	3.83339e-05
cC1=C(O)C(=O)N(C)C1	10	10	1	3.83339e-05
cC(=O)ON=C(c)c	10	10	1	3.83339e-05
cC=C1SC(=S)N(NC(C)=O)C1=O	10	10	1	3.83339e-05
cN=NC(c)=O	10	10	1	3.83339e-05
CC(C)=C1SC(N(C)C)=NC1=O	10	10	1	3.83339e-05
cC(c)=NNC(C)=O	10	10	1	3.83339e-05
cC=CC=NN(C)C	10	10	1	3.83339e-05
cOP(=O)(NC)O[C@@H](C)OC	10	10	1	3.83339e-05
cN(C)C(=S)NC	10	10	1	3.83339e-05
cC(c)=C	10	10	1	3.83339e-05
cOC(C)(C)O	10	10	1	3.83339e-05
c/C=C1\SC(N)=NC1=O	10	10	1	3.83339e-05
CC(=O)C1=C(C)N=C2ccC(O)=C2C1	10	10	1	3.83339e-05
CN1CC=CC=N1	10	10	1	3.83339e-05
cC(O)=C(C(C)=O)C(C)=O	10	10	1	3.83339e-05
cC(=O)N(C)[C@H](C)OC	10	10	1	3.83339e-05
cC(=O)NC1=C(C(=O)OC)C(C)=NccN1	10	10	1	3.83339e-05
CNC(=S)NN=C(C)C	10	10	1	3.83339e-05
cN1NC(C)(C)NC1=O	10	10	1	3.83339e-05
cN1NC(C)(C)NC1=S	10	10	1	3.83339e-05
c/C=C(\C#N)C(=O)NC	10	10	1	3.83339e-05
cOP(=O)(OC)N(C)C	10	10	1	3.83339e-05
CC(=O)C1=C(C)N(C)C(=O)C1	10	10	1	3.83339e-05
cNC(=S)NN	10	9	1.11111	3.45005e-05
CNC(=O)NC1(C)OccO1	10	10	1	3.83339e-05
c/C=C(\O)C(=O)O	10	10	1	3.83339e-05
cC1NC(=O)CC(=S)N1c	10	10	1	3.83339e-05
CO[PH](=O)O	10	3	3.33333	1.15002e-05
cC(N)=NOC	10	10	1	3.83339e-05
cn(c)N=C(C)C	10	10	1	3.83339e-05
cC=C1SC(=S)N(Nc)C1=O	10	10	1	3.83339e-05
CN/C=C1/C(=O)NC(=O)N(C)C1=O	10	10	1	3.83339e-05
cOC(C)(C)OC	10	10	1	3.83339e-05
CNC(=S)SC	10	10	1	3.83339e-05
CC=C(OC)C(=O)NC	10	10	1	3.83339e-05
cN=C(SC)N(C)N1C(=O)CCC1=O	10	10	1	3.83339e-05
COC(=O)C1CN1C	10	10	1	3.83339e-05
cNC(=S)NNC(=S)Nc	10	10	1	3.83339e-05
cNC1=NCC(=O)N1c	10	10	1	3.83339e-05
cC(=O)NN(C)C(c)=O	10	8	1.25	3.06671e-05
cO[P@@](=O)(OC)OC	10	10	1	3.83339e-05
cNN=C1C(=O)NC(=S)NC1=O	10	10	1	3.83339e-05
cC(=O)OCN1C(=O)ccC1=O	10	10	1	3.83339e-05
cNC(=O)C1=CCC[C@H](OC)O1	10	10	1	3.83339e-05
cn(c)C(N)=C(C)C(=O)OC	10	10	1	3.83339e-05
cC(=O)NN1C(=O)ccC1=O	9	9	1	3.45005e-05
CC1=NNC(=C2N=CccC2=O)N1	9	9	1	3.45005e-05
cC=CCl	9	9	1	3.45005e-05
cC(=O)C=CC	9	9	1	3.45005e-05
cOS(=O)(=O)NC	9	9	1	3.45005e-05
COC(=O)C1=C(C(=O)OC)N=C(N(C)C(=O)OC)CC1	9	9	1	3.45005e-05
CNC(C)=C(C#N)C(=O)OC	9	9	1	3.45005e-05
C[C@H](O)N(C)C	9	7	1.28571	2.68337e-05
CC1=C(C)C(=O)ccC1=O	9	9	1	3.45005e-05
cC=CC(O)=CC(=O)/C=C/c	9	9	1	3.45005e-05
cC=CC(=O)NC(C)NC(=S)Nc	9	9	1	3.45005e-05
CC(=O)C(C(C)=O)=C(C)O	9	9	1	3.45005e-05
cNN=C(c)c	9	9	1	3.45005e-05
cnn(c)C(=O)OC	9	7	1.28571	2.68337e-05
CNC(=O)C(=CC)OC	9	9	1	3.45005e-05
cNC(=S)N/N=C1/ccNC1=O	9	9	1	3.45005e-05
cN/C=C/C(C)=O	9	9	1	3.45005e-05
cC=C1C(=N)N2C(c)=CSC2=NC1=O	9	9	1	3.45005e-05
c/C=C1\SC(=S)N(NC(c)=O)C1=O	9	9	1	3.45005e-05
cN1C(=O)CC(=O)NC1=S	9	9	1	3.45005e-05
c/C=C1/NC(=S)NC1=O	9	9	1	3.45005e-05
cOC(=O)Oc	9	9	1	3.45005e-05
cC=C1SC(=S)N(N)C1=O	9	9	1	3.45005e-05
cOP(=S)(OC)OC	9	8	1.125	3.06671e-05
cC=C(C(C)=O)C(C)=O	9	9	1	3.45005e-05
cN(C)O	9	9	1	3.45005e-05
cN/N=C(\C)C	9	9	1	3.45005e-05
CO[C@H](C)O[C@H]1CCC=CO1	9	9	1	3.45005e-05
cC=[N+](c)[O-]	9	9	1	3.45005e-05
cC1=NC(OC(C)=O)C(=O)Ncc1	9	9	1	3.45005e-05
c/C(C)=N/NC1=NCCN1	9	9	1	3.45005e-05
COC(=O)C(C)=CC	9	9	1	3.45005e-05
CNC(=O)N(C)N=O	9	9	1	3.45005e-05
cNN=C1C(=O)NC(=O)NC1=O	9	9	1	3.45005e-05
cC=C1CCOC1=O	9	9	1	3.45005e-05
CNC(=O)C(C)=NO	9	8	1.125	3.06671e-05
cC(=NC)NS(c)(=O)=O	9	9	1	3.45005e-05
cC=CC(=O)NC(=S)N(C)C	9	9	1	3.45005e-05
cNN=C1C(=O)N(C(N)=S)N=C1c	9	9	1	3.45005e-05
cC(=O)N=C(c)N(c)C	9	9	1	3.45005e-05
CN1ccS(O)=CC1=O	9	9	1	3.45005e-05
cC=C1C(=O)NC(C)=C1C(=O)OC	9	9	1	3.45005e-05
CSC(=NC#N)N(C)C	9	8	1.125	3.06671e-05
cNC(=O)C(=O)NNC(C)=O	9	9	1	3.45005e-05
cC1=C(C(=O)OC)CCC(SC)=N1	9	9	1	3.45005e-05
cN(C)NC(C)=O	9	9	1	3.45005e-05
cC(=O)/C=C(/c)O	9	9	1	3.45005e-05
CNC1=NC(=O)NC(=O)C1	9	9	1	3.45005e-05
cOC(C)(C)N(C)C(C)=O	9	9	1	3.45005e-05
cNC(=S)NN=C1ccNC1=O	9	9	1	3.45005e-05
CN(C)CN1ccC(=NNC(=S)N(C)C)C1=O	9	9	1	3.45005e-05
cN1C(=O)CNC1=O	9	9	1	3.45005e-05
cC=C(NC(C)=O)C(=O)Nc	9	9	1	3.45005e-05
CC=CC(=O)O	9	9	1	3.45005e-05
cC(=O)NN1C(=O)CNC1=O	9	9	1	3.45005e-05
CC(=O)C(C)=O	9	9	1	3.45005e-05
cN(C)C(=O)OC(=C)C	9	9	1	3.45005e-05
cC1=NCCS1	9	9	1	3.45005e-05
CC(=O)NN1C(=O)CCC1=O	9	9	1	3.45005e-05
c/C=C1\C(=O)C(C(=O)OC)=C(C)N1c	9	9	1	3.45005e-05
CSC(N)=O	9	9	1	3.45005e-05
csn(c)c	9	9	1	3.45005e-05
cn(c)C=CC	9	9	1	3.45005e-05
cC(=O)N/N=c	9	9	1	3.45005e-05
cC=C(C)N(C)C(=O)OC	9	9	1	3.45005e-05
cN/N=C(\C(=O)OC)N(C)C	9	9	1	3.45005e-05
cC(=O)C(=O)N(c)C	9	9	1	3.45005e-05
COC1(OC)ccN(C)C1=O	9	9	1	3.45005e-05
CNC(=O)C(=O)NN=C(C)C	9	9	1	3.45005e-05
cN=CC=CC	9	9	1	3.45005e-05
cS(=O)(=O)N=C1C=C(NS(c)(=O)=O)C(=O)cc1	9	9	1	3.45005e-05
cNC(=N)NS(c)(=O)=O	9	9	1	3.45005e-05
c/C=C1/SC(=S)N(C)C1=O	9	9	1	3.45005e-05
CO[C@@H](C)O	9	9	1	3.45005e-05
C[C@@H](NC)N(C)C(C)=O	9	9	1	3.45005e-05
COC(=O)C1=C(C)NC(C)=C(C(C)=O)C1	9	9	1	3.45005e-05
CONC(=S)N/N=C1/ccN(CN(C)C)C1=O	9	9	1	3.45005e-05
CNC(=O)C1=C(O)C(=O)N(C)C1	9	9	1	3.45005e-05
CNC(=O)N1C(=O)C[C@H]1OC(C)=O	9	9	1	3.45005e-05
cC1=C(C)C(NC)=NS1(=O)=O	9	9	1	3.45005e-05
cC=C1C(=O)NC(=S)N(c)C1=O	9	9	1	3.45005e-05
cC1=NC(=CN(C)C)C(=O)O1	9	9	1	3.45005e-05
cC(=O)N(C)S(c)(=O)=O	9	9	1	3.45005e-05
CO[C@H](C)O[C@H]1CCC(C(=O)O)=CO1	9	9	1	3.45005e-05
cNC1=NCCN1	9	9	1	3.45005e-05
COS(=O)(=O)NC	9	7	1.28571	2.68337e-05
cOC(=O)P(=O)(OC)OC	9	9	1	3.45005e-05
CC(C)=CC=CC(=O)OC	9	9	1	3.45005e-05
CN1CCN2CCN=C21	9	9	1	3.45005e-05
CN/C(C)=C1\C(=O)NC(=O)N(C)C1=O	9	9	1	3.45005e-05
NC1ccNC=N1	9	9	1	3.45005e-05
cC(=O)C1=C(C)NC(=S)NC1	9	9	1	3.45005e-05
COC(=O)C(C)=COC	9	9	1	3.45005e-05
cC(C)=NNC(N)=O	9	9	1	3.45005e-05
COC(=O)C1=C(C)NC(=O)C1	9	9	1	3.45005e-05
cC(=NC)NC	9	9	1	3.45005e-05
CO[C@@H]1CCC=C(C(=O)O)O1	9	9	1	3.45005e-05
CN(C)S(=O)(=O)NC	9	5	1.8	1.91669e-05
CC(=O)C1=C(C)OC(C)=C(C(C)=O)C1	9	9	1	3.45005e-05
COC1=CC(=O)ccC1=O	9	9	1	3.45005e-05
cNN=c	9	9	1	3.45005e-05
cC(=O)C=C1NCCNC1=O	9	9	1	3.45005e-05
C=C1NO[N+]([O-])=C1C	9	9	1	3.45005e-05
cC=NN1C(=S)SCC1N(O)C(=O)NC	9	9	1	3.45005e-05
CO[C@@](C)(OC)C(=O)O	9	9	1	3.45005e-05
C=CS(=O)(=O)N(C)C	9	9	1	3.45005e-05
cNC(=O)C(C)=O	9	9	1	3.45005e-05
cN1C(C)=C(C(C)=O)CC(C(C)=O)=C1C	9	9	1	3.45005e-05
cC=CC=C(C#N)C(=O)NC	9	9	1	3.45005e-05
cC1SCC(=O)N1NC(C)=O	9	9	1	3.45005e-05
CC1(C)OCCS1	9	9	1	3.45005e-05
cN1C(=O)NC(=O)/C(=C(/C)NC)C1=O	9	9	1	3.45005e-05
cNC(=S)N1CCC(c)=N1	9	9	1	3.45005e-05
cNC(=S)NC(C)NC(=O)OC	9	9	1	3.45005e-05
COC(=O)C(=O)N(C)C	9	9	1	3.45005e-05
c/N=C(\C)Nc	9	9	1	3.45005e-05
cSCN1C(=O)ccC1=O	9	9	1	3.45005e-05
cNS(N)(=O)=O	9	9	1	3.45005e-05
COP(=O)(O)C(C)=CC	9	9	1	3.45005e-05
cC1=CC2=CC(=O)CC(=O)C2=CO1	8	8	1	3.06671e-05
cC1OCCO1	8	8	1	3.06671e-05
COCOC(C)=O	8	8	1	3.06671e-05
cNC1=NC(N)=NCN1	8	8	1	3.06671e-05
cC(=O)NN1CC(=O)N(C)C1=S	8	8	1	3.06671e-05
cnn1cnnn1	8	8	1	3.06671e-05
cC=C1ccN(C)C1=O	8	8	1	3.06671e-05
CC(=O)C=CN(C)C	8	8	1	3.06671e-05
CC(C)=CC#CC(=O)OC	8	8	1	3.06671e-05
cO[C@@](c)(C)OC	8	8	1	3.06671e-05
cN/C=C1\C(=O)NC(=O)N(C)C1=O	8	8	1	3.06671e-05
cNC=C1SccC1=O	8	8	1	3.06671e-05
CSC#N	8	8	1	3.06671e-05
cC(=O)NC1=NC(=C(C#N)C(=O)NC)cc1	8	8	1	3.06671e-05
cC=C(C)C1=NN(C(c)=O)CC1	8	8	1	3.06671e-05
c/C=C\P(=O)(O)O	8	2	4	7.66677e-06
c=NNC(C)=NC	8	8	1	3.06671e-05
c/C=C/C#N	8	8	1	3.06671e-05
cC(=O)C=C1SccN1C	8	8	1	3.06671e-05
cON=C(C)C	8	8	1	3.06671e-05
cC(C)=NOC(C)=O	8	8	1	3.06671e-05
cOCSc	8	8	1	3.06671e-05
cSC=CC(c)=O	8	8	1	3.06671e-05
CC(=O)OS(=O)(=O)O	8	4	2	1.53335e-05
cC1=NN(C)C(=O)SC1	8	8	1	3.06671e-05
cC(C)=[N+](C)C	8	8	1	3.06671e-05
COS(=O)(=O)NC(=O)O[C@H](C)OC	8	8	1	3.06671e-05
CN(C)C(=O)N(C)N(C)C	8	8	1	3.06671e-05
COC(=O)C1=CN(C)C(=O)NC1	8	8	1	3.06671e-05
COC(=O)P(=O)(O)O	8	8	1	3.06671e-05
CN(C)CN1cc/C(=N\NC(=S)NO)C1=O	8	8	1	3.06671e-05
NC1=NC(=O)CCC(=O)N1	8	8	1	3.06671e-05
cC(=O)NN=C(C)NC	8	8	1	3.06671e-05
c/C(C)=N/NS(c)(=O)=O	8	8	1	3.06671e-05
cC=NNC(=O)C(=O)NN=Cc	8	8	1	3.06671e-05
CC=C(C)C(C)=CC	8	8	1	3.06671e-05
C[S+](C)C	8	8	1	3.06671e-05
cN1ccN(C)C(=O)/C(=C/NC)C1=O	8	8	1	3.06671e-05
c/C(C#N)=C(/C)O	8	8	1	3.06671e-05
cNN=C(C#N)C#N	8	8	1	3.06671e-05
cC(=O)N1CCSC1	8	8	1	3.06671e-05
cC=NN(C)C(=S)NC	8	8	1	3.06671e-05
cC(C#N)=C(C)C	8	8	1	3.06671e-05
C[C@@H]1O[C@@]1(C)C	8	8	1	3.06671e-05
CC(=O)NC1=CC(=O)ccC1=O	8	8	1	3.06671e-05
CC(C)=CC=C(C)C	8	8	1	3.06671e-05
CC1=CC(=O)OCC1	8	8	1	3.06671e-05
c/C=C/C(=O)NNC(c)=O	8	8	1	3.06671e-05
CN(C)C(=O)C(C)=O	8	8	1	3.06671e-05
cC=C1C(=O)N(c)C(=S)N1C	8	8	1	3.06671e-05
cC1(C)SC(NC(C)=O)=NN1C(C)=O	8	8	1	3.06671e-05
CC1(C)N=cc=[N+]1[O-]	8	8	1	3.06671e-05
cP(c)(=O)OC	8	8	1	3.06671e-05
cC=CC(=O)NC(=S)NC	8	8	1	3.06671e-05
cNC(=S)N/N=C(/C)C	8	8	1	3.06671e-05
c/C(C)=N\NC(C)=O	8	8	1	3.06671e-05
cNCN(C)C	8	8	1	3.06671e-05
cN/N=C(/C)C(c)=O	8	8	1	3.06671e-05
COC(C)=C(OC)C(C)=O	8	8	1	3.06671e-05
CNC1=C(Cl)C(=O)N(C)C1=O	8	8	1	3.06671e-05
COP(=O)(O)O[C@H](C)OC	8	8	1	3.06671e-05
CC(=O)NN=C1SCC(=O)N1C	8	8	1	3.06671e-05
cS(=O)(=O)N1CCN=C1C	8	8	1	3.06671e-05
cN1CCNC1=O	8	8	1	3.06671e-05
cC(=O)C1=NNCC1	8	8	1	3.06671e-05
cNC=C1C(=O)ccC1=O	8	8	1	3.06671e-05
cC=C(C)C=NNC(C)=O	8	8	1	3.06671e-05
cN1C(=O)CCC(C(C)=O)=C1C	8	8	1	3.06671e-05
CS(C)(=N)=O	8	8	1	3.06671e-05
COC(=O)C(C)=O	8	8	1	3.06671e-05
cC(=O)NC(C)NC	8	8	1	3.06671e-05
cC=CC=O	8	8	1	3.06671e-05
cOP1(Oc)=NP(Oc)(Oc)=NP(Oc)(Oc)=N1	8	8	1	3.06671e-05
cNC(=S)N/N=C1/ccN(CN(C)C)C1=O	8	8	1	3.06671e-05
cS(=O)(=O)ON1C(=O)ccC1=O	8	8	1	3.06671e-05
cNN=C1ccC=CC1=O	8	8	1	3.06671e-05
cC(=O)N(C)C(=O)NC	8	8	1	3.06671e-05
cC1=C(C(=O)OC)CNC(=S)N1	8	8	1	3.06671e-05
cC=C1C(=O)N(C(c)=O)N=C1C	8	8	1	3.06671e-05
cC1=CSC(=C(c)C#N)N1C	8	8	1	3.06671e-05
COC(=O)C1=C(C)NC(=NC)N(C)C1	8	5	1.6	1.91669e-05
CO[C@@H]1CCC=C(C(N)=O)O1	8	8	1	3.06671e-05
cO[C@@H]1CC(=O)N1C(=O)NC	8	8	1	3.06671e-05
CN(C)CN(C)C	8	8	1	3.06671e-05
CC1=NccC(O)N1C	8	8	1	3.06671e-05
c/N=C(\C)N(C)C	8	8	1	3.06671e-05
cC=C1N=C(c)N(C)C1=O	8	8	1	3.06671e-05
cOP(=O)(NC)O[C@H](C)OC	8	8	1	3.06671e-05
cC1=NNC(c)S1	8	8	1	3.06671e-05
cC=CC=C1OccC1=O	8	8	1	3.06671e-05
cNC(=O)N(c)C1=NCCS1	8	8	1	3.06671e-05
C=C(C)Cl	8	8	1	3.06671e-05
cC(SC)SC	8	8	1	3.06671e-05
COC(C)OC(C)=O	8	6	1.33333	2.30003e-05
cC(NC(C)=O)NC(C)=O	8	8	1	3.06671e-05
cC=NNC(=O)N/N=C/c	8	8	1	3.06671e-05
cNC=C1C(=O)N(C)C(=O)N(C)C1=O	8	8	1	3.06671e-05
c/C(C)=N/N=c	8	8	1	3.06671e-05
cN/N=C(/c)C(=O)OC	8	8	1	3.06671e-05
c/C=C/C=C1SC(Nc)=NC1=O	8	8	1	3.06671e-05
cC=NN(C(c)=O)C(c)=O	8	8	1	3.06671e-05
cC(O)=CS(c)(=O)=O	8	8	1	3.06671e-05
cC=C(C(c)=O)N1C=CC=CC1=C(C#N)C#N	8	8	1	3.06671e-05
cC=C(C(=O)OC)n1cnnn1	8	8	1	3.06671e-05
cC=CC(C)=Nc	8	8	1	3.06671e-05
CC1O[C@@H]1C	8	8	1	3.06671e-05
c/C=C/C=C1C(=O)NC(=O)N(c)C1=O	8	8	1	3.06671e-05
cC=Nn(c)nc	8	8	1	3.06671e-05
cC1OC1C	8	7	1.14286	2.68337e-05
cNC1=C(N(C)C)C(=O)ccC1=O	8	8	1	3.06671e-05
CC(O)O	8	6	1.33333	2.30003e-05
c/C=C/[C+]	8	8	1	3.06671e-05
cC=CC(=O)Nn(c)c	8	8	1	3.06671e-05
cC1=C(c)C(=O)NC1=O	8	8	1	3.06671e-05
CC=C(OC)P(=O)(O)O	8	8	1	3.06671e-05
c/N=N/N(C)C	8	8	1	3.06671e-05
c[N+]1=C2SCCN2C(c)(O)C1	8	8	1	3.06671e-05
cC(c)=C1CC(=O)N(C)C1=O	8	8	1	3.06671e-05
cC(=O)NC=NOC	8	8	1	3.06671e-05
cC1=C(C(C)=O)CNC(=O)N1	8	8	1	3.06671e-05
cC1=NN(C(C)=O)C(C)(O)C1	8	8	1	3.06671e-05
cC(O)NC	8	8	1	3.06671e-05
CC(Cl)=C(C)Cl	8	7	1.14286	2.68337e-05
cNC(=S)N1CCSC1c	8	8	1	3.06671e-05
CC=C/C=C/C	8	8	1	3.06671e-05
CC1=C(C#N)CC(=O)N1	8	8	1	3.06671e-05
cC(=O)C=CC(=O)NC	8	8	1	3.06671e-05
CC1=CC=CCC1	8	8	1	3.06671e-05
CN1CCC(=O)NC1=O	8	8	1	3.06671e-05
cC=NN=C1SCC(=O)N1C	8	8	1	3.06671e-05
CN1C(=O)C2=C(SCCS2)C1=O	8	8	1	3.06671e-05
cN1N=C(C(=O)OC)CCC1=O	8	8	1	3.06671e-05
CC(=O)C1=NNCC1	7	7	1	2.68337e-05
CC(=CC(C)=C(C#N)C#N)C=C(C)N(C)C	7	7	1	2.68337e-05
cC=C(C(C)=O)N(C)C	7	7	1	2.68337e-05
cC1=CC2=C(Br)C(=O)CC(=O)C2=CO1	7	7	1	2.68337e-05
CC(C)=C(C)C=CC	7	7	1	2.68337e-05
COC=O	7	6	1.16667	2.30003e-05
cS(=O)(=O)NC1(C)NC(=O)N(C)C1=O	7	7	1	2.68337e-05
cNC1=NCC(C(C)=O)=C(C)N1	7	7	1	2.68337e-05
cC=NOC(C)=O	7	7	1	2.68337e-05
cC(=N)NS(c)(=O)=O	7	7	1	2.68337e-05
C[C@H]1O[C@@H]1C	7	7	1	2.68337e-05
c/C=C1\C(=O)N(c)N=C1C	7	7	1	2.68337e-05
cN/N=C(\C#N)C(N)=S	7	7	1	2.68337e-05
cC=CC(=O)NC(=Cc)C(=O)NC	7	7	1	2.68337e-05
CN(C)C(N)=O	7	7	1	2.68337e-05
CN1CC(=O)C(=C2NccS(=O)(=O)N2)C(=O)N1C	7	7	1	2.68337e-05
CNC(=O)N(C)C(C)=O	7	7	1	2.68337e-05
cNNC	7	7	1	2.68337e-05
CN(C)C(=O)C(=O)[C@](C)(O)OC	7	7	1	2.68337e-05
CSC1(SC)CCC(N)=N1	7	7	1	2.68337e-05
cC1=C(C(=O)OC)N(C)S(=O)(=O)cc1	7	7	1	2.68337e-05
cNCN1C(=O)CCC1=O	7	7	1	2.68337e-05
COC(C)O/C(C)=C/C(=O)O	7	7	1	2.68337e-05
cn(c)C(C)=CC	7	7	1	2.68337e-05
cNC(=O)Nn(c)c	7	7	1	2.68337e-05
CC1=C(O)C(=O)C=C2CC(C)=CC=C21	7	7	1	2.68337e-05
cnn[nH]c	7	7	1	2.68337e-05
CC=C(OC)C(C)=O	7	7	1	2.68337e-05
cOC(C)(C)NC(C)=O	7	7	1	2.68337e-05
cNNC(=O)C(=O)OC	7	7	1	2.68337e-05
COC(C)N1C(=O)NC(=O)C[C@@H]1OC	7	7	1	2.68337e-05
cn(c)O[C@@H](C)OC	7	7	1	2.68337e-05
cNN=C1C(=O)ccC=C1S(=O)(=O)O	7	5	1.4	1.91669e-05
cNC(=O)NC(=O)N(C)S(C)(=O)=O	7	7	1	2.68337e-05
CN(C(C)=O)C(C)=CC	7	7	1	2.68337e-05
CC=CCl	7	7	1	2.68337e-05
c/C(C)=N\O	7	7	1	2.68337e-05
CC=COC	7	7	1	2.68337e-05
cSCSC	7	7	1	2.68337e-05
cNC(=O)C1=C(C)C(=O)OC1	7	7	1	2.68337e-05
cN=C1SCC(=O)N1c	7	7	1	2.68337e-05
CC(=O)N/N=C(\C)C	7	7	1	2.68337e-05
cC=C1SC(c)=NC1=O	7	7	1	2.68337e-05
c/C=N/N(C)C	7	7	1	2.68337e-05
cC=CN(C)C(C)=O	7	7	1	2.68337e-05
O=C1C=CCC=C1	7	7	1	2.68337e-05
CN1ccC2(OCCO2)C1=O	7	7	1	2.68337e-05
C[C@@]12CCOC(=O)C1O2	7	7	1	2.68337e-05
cNC(=N)N(C)C	7	7	1	2.68337e-05
CNC=C1C(=O)ccC1=O	7	7	1	2.68337e-05
CC=C(C)C=CC(C)=CC	7	7	1	2.68337e-05
c/C=C/C=C1C(=O)N(c)N=C1C	7	7	1	2.68337e-05
O=C1C=C(O)C(=O)cc1	7	7	1	2.68337e-05
cOP(=O)(O)O	7	6	1.16667	2.30003e-05
CC1(C)OCCC(=N)O1	7	7	1	2.68337e-05
cN(NC(C)=O)C(C)=O	7	7	1	2.68337e-05
CO[C@](C)(OC)C(=O)O	7	7	1	2.68337e-05
c/C=C1/NC(C)=C(C(=O)OC)C1=O	7	7	1	2.68337e-05
cS(=O)(=O)NN=CC	7	7	1	2.68337e-05
CN(C)S(=O)(=O)NC(C)=O	7	7	1	2.68337e-05
CNC(=O)C=CC	7	7	1	2.68337e-05
cC=C1C(=O)N(OCOC)C(=O)CN1C	7	7	1	2.68337e-05
cNC(=O)NS(=O)(=O)N(C)C	7	7	1	2.68337e-05
cNC(=S)Nn(c)c	7	7	1	2.68337e-05
cC(=O)C=C(C)NNC(c)=O	7	7	1	2.68337e-05
CO[P@@](C)(=O)N(C)C	7	7	1	2.68337e-05
cC(C)=N[n+](c)c	7	7	1	2.68337e-05
cC=NN(c)c	7	7	1	2.68337e-05
CSN=O	7	7	1	2.68337e-05
CC(=O)N1CCC=N1	7	7	1	2.68337e-05
cC(=O)N/N=C/C	7	7	1	2.68337e-05
C=C[n+](c)c	7	5	1.4	1.91669e-05
cOC#CC	7	7	1	2.68337e-05
cNC1=CC(=O)ccC1=O	7	7	1	2.68337e-05
COC1(OC)ccNC1=O	7	6	1.16667	2.30003e-05
cC=CC(C)=CC	7	7	1	2.68337e-05
CNC(=S)SSC(=S)OC	7	4	1.75	1.53335e-05
cC(=O)N(c)NC(C)=O	7	7	1	2.68337e-05
cC=CC(C)=NNC(C)=O	7	7	1	2.68337e-05
cN1C(=O)NC(C)(NS(c)(=O)=O)C1=O	7	7	1	2.68337e-05
cC(C)=N	7	5	1.4	1.91669e-05
CC=C(C)O	7	7	1	2.68337e-05
CN[P@](=O)(OC)OC	7	7	1	2.68337e-05
c/C=C(/c)C#N	7	7	1	2.68337e-05
cS(=O)(=O)Nn(c)c	7	7	1	2.68337e-05
CC(C)=C(O)C(C)=O	7	7	1	2.68337e-05
CO[P@@](=O)(OC)OC	7	7	1	2.68337e-05
CNO	7	6	1.16667	2.30003e-05
cC(=O)OC(C)OC	7	4	1.75	1.53335e-05
cC(=C)[n+](c)c	7	7	1	2.68337e-05
c/C=C(\c)C	7	7	1	2.68337e-05
cSC1=C(C)C(=O)NC(=S)C1	7	7	1	2.68337e-05
CC1=CSC2=NCCN12	7	7	1	2.68337e-05
C[C@@H](OC)N1C(=O)NC(=O)CC1[N-][N+]#N	7	7	1	2.68337e-05
cC=CNC(=O)Nc	7	7	1	2.68337e-05
cC=CC(=O)C=C(O)C(=O)O	7	7	1	2.68337e-05
cC(=O)n(c)n(c)c	7	7	1	2.68337e-05
cC(=O)NN(C)C(C)=O	7	7	1	2.68337e-05
cN=C(C)N	7	7	1	2.68337e-05
COS(N)(=O)=O	7	6	1.16667	2.30003e-05
CN[P@@](=O)(OC)OC	7	7	1	2.68337e-05
CC1=C(C(=O)N(C)C)CNC(=S)N1	7	7	1	2.68337e-05
COP(=S)(S)OP(=O)(O)OP(=O)(O)O	7	7	1	2.68337e-05
cC(=O)N[C@H]1N=C(c)ccNC1=O	7	7	1	2.68337e-05
CNC(=NC)N(C)C	7	7	1	2.68337e-05
cNC(=O)ON=C(c)C	7	7	1	2.68337e-05
cN=C(C)NC(C)=O	7	7	1	2.68337e-05
CC=C1OC(=O)C(O)=C1O	7	7	1	2.68337e-05
cC=NNC(=S)N/N=C/c	7	7	1	2.68337e-05
cN1CC1	7	7	1	2.68337e-05
cNC(C)=C1SccC1=O	7	7	1	2.68337e-05
CC(=O)N1CC(=O)NC1=S	7	7	1	2.68337e-05
C[C@H]1O[C@H]1C	7	7	1	2.68337e-05
cC=CC=CC(C)=O	7	7	1	2.68337e-05
cC(=O)NC(=O)OC	7	7	1	2.68337e-05
CC(C=CC(C)=CC)=C/C=C/C(C)=C/C(=O)O	7	7	1	2.68337e-05
cC(=N)N(C)C	7	7	1	2.68337e-05
cS(=O)(=O)N(C)CN(C)C	7	7	1	2.68337e-05
CC=CBr	7	7	1	2.68337e-05
c/C=C/C(C)=O	7	7	1	2.68337e-05
O=C1CCNC(=O)N1	7	7	1	2.68337e-05
c/C=C1/SC(N(C)C)=NC1=O	7	7	1	2.68337e-05
cOC(c)N(c)C(C)=O	7	7	1	2.68337e-05
CNC(=O)C(=O)OC	7	7	1	2.68337e-05
c/C=N/N=C1SCC(=O)N1C	7	7	1	2.68337e-05
CNC(=N)NC(=N)N	7	7	1	2.68337e-05
cC=C1NC(=S)N(c)C1=O	7	7	1	2.68337e-05
cC=C1N=C(SC(C)OC)N(c)C1=O	7	7	1	2.68337e-05
cC=CC(C)=CC(C)=O	7	7	1	2.68337e-05
CC(=O)NC1(C)NC(=O)N(C)C1=O	7	7	1	2.68337e-05
cC1=C(C)CNC(=S)N1	7	7	1	2.68337e-05
cNC(C)(C)NC(C)=O	7	7	1	2.68337e-05
CNC=C1C(=O)N(C)C(=O)N(C)C1=O	7	7	1	2.68337e-05
cC(=O)NC(c)=O	7	7	1	2.68337e-05
cC1N(c)N=C(C(C)=O)N1c	7	7	1	2.68337e-05
cC1N(c)CCN1c	7	7	1	2.68337e-05
c/C=N/NC1=NC(=O)CCS1	7	7	1	2.68337e-05
cC(C)(SC)SC	7	7	1	2.68337e-05
CC1=C(Cl)C(=O)ccC1=O	7	7	1	2.68337e-05
cN/N=C/C(=C)C	7	7	1	2.68337e-05
cNC1SC(=O)N(C)C1=O	7	7	1	2.68337e-05
cC(c)=C(c)C	7	7	1	2.68337e-05
cNC(NC(c)=O)C(c)=O	7	7	1	2.68337e-05
cN1CC2=C(CNC(=O)N2C)C1=O	7	7	1	2.68337e-05
cS(=O)(=O)OC	7	7	1	2.68337e-05
cN/C=C(\[N+](=O)[O-])S(c)(=O)=O	7	7	1	2.68337e-05
cOC1=C(C)C(=O)OC1	7	7	1	2.68337e-05
CNC(C)=C1C(=O)ccC1=O	7	7	1	2.68337e-05
cN/N=C(\C(=O)OC)N(c)C	7	7	1	2.68337e-05
COCO	7	7	1	2.68337e-05
cC1=NN(C(N)=O)CC1	6	6	1	2.30003e-05
CNC(=O)C1=NOCC1	6	4	1.5	1.53335e-05
c/N=C(/C)N(C)C	6	6	1	2.30003e-05
cC(=O)O[C@H](C)OC	6	5	1.2	1.91669e-05
CC(=O)NNC(=O)NNC(C)=O	6	3	2	1.15002e-05
cNC(=O)C(=O)N1N=C(C)CC1(C)O	6	6	1	2.30003e-05
cN=C(C)Nc	6	6	1	2.30003e-05
cC(=O)N(C)OC	6	6	1	2.30003e-05
cC=C1SccC1=O	6	6	1	2.30003e-05
c/C=C1/C(=O)N(c)C(=S)N1C	6	6	1	2.30003e-05
CSS(C)(=O)=O	6	4	1.5	1.53335e-05
cN(C(C)=O)N(C)C	6	6	1	2.30003e-05
c/C=N/NC(=O)Nc	6	6	1	2.30003e-05
cC(=N)NOC(=O)N(C)C	6	6	1	2.30003e-05
CONC(=O)N(C)C	6	6	1	2.30003e-05
cC(C)=CC(=O)OC	6	6	1	2.30003e-05
cSC(=NC)N(C)C	6	6	1	2.30003e-05
C=C(C)Br	6	5	1.2	1.91669e-05
CC=NOC(C)=O	6	6	1	2.30003e-05
cC=CC(=O)N=c	6	6	1	2.30003e-05
cNC(=O)C(=S)NC	6	6	1	2.30003e-05
cC=CC1=CCNC(=S)N1	6	6	1	2.30003e-05
cC=C1N=C(SC)NC1=O	6	6	1	2.30003e-05
CC=CC1=CC2=CC(=O)CC(=O)C2=CO1	6	6	1	2.30003e-05
cC(=O)NN1CC(=O)N(c)C1=S	6	6	1	2.30003e-05
CC1=CCNC(=S)N1	6	6	1	2.30003e-05
cC(=O)N(C)C(C)N(C)C	6	6	1	2.30003e-05
CNC(=O)C(C)=CC	6	6	1	2.30003e-05
cNC(=O)ON=C(C)C	6	6	1	2.30003e-05
c/C=N\Nc	6	6	1	2.30003e-05
cC(=O)C=CNC	6	6	1	2.30003e-05
COC(=S)SC	6	6	1	2.30003e-05
cn(c)C=C=CC	6	6	1	2.30003e-05
cNC(C)(C)NC(c)=O	6	6	1	2.30003e-05
cN/C=C1/C(=O)N(C)C(=O)N(C)C1=O	6	6	1	2.30003e-05
cN1C(=O)CSC1=O	6	6	1	2.30003e-05
cS(=O)(=O)NOC	6	6	1	2.30003e-05
CN1C(=O)ccC1=S	6	6	1	2.30003e-05
cC=NNC(=O)C(N)=O	6	6	1	2.30003e-05
cC#C[Si](C)(C)C	6	6	1	2.30003e-05
COC(C)=CC(C)=O	6	6	1	2.30003e-05
CC(=C1C(=O)ccC1=O)N(C)C	6	6	1	2.30003e-05
CNC(N)=S	6	6	1	2.30003e-05
cC(=O)C=C(C)N(c)C	6	6	1	2.30003e-05
CC1=NC2=C(CC1)C(=O)cc2	6	6	1	2.30003e-05
c/C=C(\C)C1=C(C)CNC(=S)N1	6	6	1	2.30003e-05
C[C@@]1(C)O[C@@H]1C	6	6	1	2.30003e-05
CC(=O)C(C)=NO	6	6	1	2.30003e-05
cN(c)C(=O)OC	6	6	1	2.30003e-05
COC1=CC(=O)CC1	6	6	1	2.30003e-05
cNC(=O)C(C)=C(C)N=c	6	6	1	2.30003e-05
cC=CC=C1SC(=S)N(C)C1=O	6	6	1	2.30003e-05
COC(=S)SSC(=S)OC	6	6	1	2.30003e-05
cC1(O)CC(C)=NN1C(C)=O	6	6	1	2.30003e-05
cC(=O)NOC(c)=O	6	6	1	2.30003e-05
[CH-][N+]#N	6	6	1	2.30003e-05
cNC(=S)NNC(=S)NC	6	6	1	2.30003e-05
cN=C(C)OC	6	6	1	2.30003e-05
CC1=C(C(=O)N(C)C)OCCO1	6	6	1	2.30003e-05
cC(=O)C(C#N)=CN(C)C	6	6	1	2.30003e-05
c/C=C(\C)C1=C(C)CCC(=N)O1	6	6	1	2.30003e-05
CC1=C(C)C(=O)OC1	6	6	1	2.30003e-05
c/C(C)=N/O	6	6	1	2.30003e-05
c/C(C)=C1/SC(N(C)C)=NC1=O	6	6	1	2.30003e-05
CC(=O)ON=C(C)C	6	6	1	2.30003e-05
CC(=S)N(C)C	6	6	1	2.30003e-05
CC=C(C)OC	6	6	1	2.30003e-05
cNC(c)Oc	6	6	1	2.30003e-05
c/C=C1/C(=O)ON=C1C	6	6	1	2.30003e-05
CN/C=C1\ccC(=O)N(C)C1=O	6	6	1	2.30003e-05
C[PH](=O)O	6	6	1	2.30003e-05
cS(=O)(=O)NC1=NC(=O)CS1	6	6	1	2.30003e-05
cS(=O)(=O)n1ccnn1	6	6	1	2.30003e-05
cNC(=NC)Nc	6	6	1	2.30003e-05
cS(=O)(=O)SC	6	4	1.5	1.53335e-05
CC1=C(C)C(=O)OC(C)(C)O1	6	6	1	2.30003e-05
cN=C(NC)SC	6	6	1	2.30003e-05
cOP(C)(=O)O	6	6	1	2.30003e-05
cOC(C)=CC	6	6	1	2.30003e-05
c/C=C(\C)C(=O)Nc	6	6	1	2.30003e-05
cS(=O)(=O)F	6	6	1	2.30003e-05
cC=C1SC(Nc)=C(C(=O)OC)C1=O	6	6	1	2.30003e-05
cC=C1NC(C)=C(C(=O)OC)C1=O	6	6	1	2.30003e-05
CN=C1SCCC(=O)N1C	6	6	1	2.30003e-05
cNP(c)(c)=O	6	6	1	2.30003e-05
CC(C=CC)=CC	6	6	1	2.30003e-05
CC(=O)N[C@@H]1CCOCO1	6	6	1	2.30003e-05
O=C1CCC(=O)O1	6	6	1	2.30003e-05
cN=C(c)NO	6	6	1	2.30003e-05
[truncated: 6,485 more rows]

## Sheet: NonViralChEMBL_FG_analysis
Fragments_non-Viral	Total	Distinct	Per_mol	Percent_non-viral
cnc	563291	373972	1.50624	0.336863
cOC	449017	304145	1.47633	0.273965
CO	315966	163444	1.93318	0.147226
CNC(C)=O	304136	119216	2.55113	0.107386
cCl	238399	178932	1.33234	0.161177
CF	232511	71760	3.24012	0.0646394
CN(C)C	201040	175932	1.14271	0.158475
c=O	173318	137041	1.26472	0.123443
cn(c)C	152931	125334	1.22019	0.112897
cF	150138	114167	1.31507	0.102838
cO	141948	99795	1.4224	0.0898925
COC	138761	108403	1.28005	0.0976464
c[nH]c	138585	118507	1.16942	0.106748
csc	109795	102366	1.07257	0.0922084
CC(=O)O	106384	84833	1.25404	0.0764152
cN(C)C	95966	88841	1.0802	0.0800255
coc	93021	87605	1.06182	0.0789121
cNC(C)=O	82711	78290	1.05647	0.0705214
CN	75634	54967	1.37599	0.0495127
COC(C)=O	74507	66058	1.1279	0.0595032
cC(=O)NC	72227	67785	1.06553	0.0610588
CNC	69173	62938	1.09907	0.0566928
cN	67196	55639	1.20771	0.050118
CC(=O)NC	66501	43262	1.53717	0.0389692
cNC	62501	57275	1.09124	0.0515917
CC(=O)N(C)C	56170	50383	1.11486	0.0453836
cSC	50169	48625	1.03175	0.0438
cNC(c)=O	50014	45606	1.09665	0.0410806
cBr	47550	41282	1.15183	0.0371857
c[N+](=O)[O-]	45733	42033	1.08803	0.0378621
cC(=O)OC	43677	40266	1.08471	0.0362705
CN(C)C(C)=O	40668	30533	1.33194	0.0275033
cC(=O)N(C)C	38557	37469	1.02904	0.033751
cNc	38293	35825	1.06889	0.0322702
CC(N)=O	38181	26787	1.42536	0.024129
cC(C)=O	35835	33967	1.05499	0.0305965
cnnc	35822	35014	1.02308	0.0315396
cC(=O)O	32942	31415	1.04861	0.0282977
cnn(c)C	30970	30215	1.02499	0.0272168
cC#N	30551	28830	1.05969	0.0259693
CC(C)=O	29161	26511	1.09996	0.0238804
cS(=O)(=O)N(C)C	28988	28461	1.01852	0.0256369
cOc	28563	26839	1.06423	0.0241758
CC(=O)OC	28053	18559	1.51156	0.0167174
c-n(c)c	26629	26164	1.01777	0.0235678
CNC(=N)N	25793	16098	1.60225	0.0145006
CC=C(C)C	22472	17581	1.2782	0.0158365
cC(c)=O	21874	17897	1.22222	0.0161211
cnoc	20071	19814	1.01297	0.0178479
c-n(c)nc	19133	18956	1.00934	0.017075
cN(C)C(C)=O	18863	18448	1.0225	0.0166174
cn(c)c	18594	18434	1.00868	0.0166048
CC=CC	18438	14755	1.24961	0.0132909
CSC	17531	15886	1.10355	0.0143097
c1cOCO1	16769	16226	1.03346	0.0146159
cn[nH]c	16649	16433	1.01314	0.0148024
cS(=O)(=O)NC	15554	15356	1.01289	0.0138323
cNS(c)(=O)=O	15476	15196	1.01843	0.0136881
CCl	14830	9608	1.54351	0.00865462
cnn(c)c	14336	14284	1.00364	0.0128666
cS(C)(=O)=O	13775	13554	1.01631	0.0122091
CC#N	13326	11961	1.11412	0.0107741
C=CC	13003	11781	1.10373	0.010612
cC(N)=O	9941	9804	1.01397	0.00883117
CO[C@@H](C)OC	9708	7208	1.34684	0.00649276
Cn1ccnn1	9430	8839	1.06686	0.00796192
cNC(=O)Nc	9195	9144	1.00558	0.00823666
c[n+](c)C	8957	7491	1.1957	0.00674768
cNC(=O)NC	8820	8670	1.0173	0.00780969
cS(N)(=O)=O	8510	8264	1.02977	0.00744398
CO[C@H](C)OC	8293	5341	1.55271	0.00481102
COC(=O)NC	7996	7835	1.02055	0.00705755
cI	7758	6419	1.2086	0.00578205
cOC(C)=O	7437	5771	1.28868	0.00519835
CNC(=O)OC	7379	6558	1.12519	0.00590726
cSc	7284	7090	1.02736	0.00638647
CC(=O)NO	7252	7227	1.00346	0.00650988
c=S	7230	6937	1.04224	0.00624865
cC=Cc	7203	6602	1.09103	0.0059469
cC=CC	6888	6736	1.02257	0.0060676
C=C(C)C	6776	6338	1.06911	0.00570909
cNC(=O)N(C)C	6730	6697	1.00493	0.00603247
COC(=O)N(C)C	6492	6341	1.02381	0.00571179
cC(=O)N(c)C	6285	6256	1.00464	0.00563523
cC=CC(c)=O	5839	5642	1.03492	0.00508215
cC(=N)N	5751	5034	1.14243	0.00453449
C[N+](C)(C)C	5372	4651	1.15502	0.00418949
CS	5321	4221	1.2606	0.00380216
cNS(C)(=O)=O	5225	5146	1.01535	0.00463537
CS(C)(=O)=O	5134	5101	1.00647	0.00459484
CP(=O)(O)O	5023	3905	1.2863	0.00351751
cS(c)(=O)=O	4956	4845	1.02291	0.00436424
c1nn[nH]n1	4849	4785	1.01338	0.00431019
COC(C)OC	4845	3046	1.59061	0.00274375
CC(C)=CC	4674	4270	1.09461	0.0038463
CSSC	4617	4164	1.10879	0.00375081
COP(=O)(O)OC	4569	1464	3.1209	0.00131873
CN(C)S(C)(=O)=O	4522	4490	1.00713	0.00404447
cN(C)S(c)(=O)=O	4286	4274	1.00281	0.0038499
cC#CC	3985	3780	1.05423	0.00340492
C#CC	3953	3750	1.05413	0.00337789
cN(c)C	3873	3763	1.02923	0.0033896
cC(C)=CC	3863	3789	1.01953	0.00341302
c[n+](c)[O-]	3699	2877	1.28571	0.00259152
CBr	3623	2875	1.26017	0.00258972
cNC(=O)OC	3545	3372	1.0513	0.0030374
CN1C(=O)ccC1=O	3329	3203	1.03934	0.00288517
CC(C)=C(C)C	3325	3306	1.00575	0.00297795
c-n1ccnn1	3288	3230	1.01796	0.00290949
COS(=O)(=O)O	3220	1118	2.88014	0.00100706
cC=CC(=O)OC	3158	2903	1.08784	0.00261494
cOC(c)=O	3133	2864	1.09392	0.00257981
CNC(=O)N(C)C	3080	2896	1.06354	0.00260864
cC=O	3024	2859	1.05771	0.00257531
cC#Cc	3003	2957	1.01556	0.00266358
Cn1cnnn1	2991	2971	1.00673	0.00267619
cC=NNC(c)=O	2864	2811	1.01885	0.00253207
CN1C(=O)CCC1=O	2861	2799	1.02215	0.00252126
cO[C@@H](C)OC	2857	2666	1.07164	0.00240146
cC=CC(=O)NC	2814	2757	1.02067	0.00248343
CC#CC	2717	2609	1.0414	0.00235011
COP(=O)(O)O	2672	2174	1.22907	0.00195828
CNC(=O)NC	2625	2557	1.02659	0.00230327
cnsc	2494	2467	1.01094	0.0022222
CC=O	2492	2448	1.01797	0.00220509
cN1CCOC1=O	2436	2416	1.00828	0.00217626
cN(C)S(C)(=O)=O	2405	2390	1.00628	0.00215284
C[C@H](OC)OC	2373	2024	1.17243	0.00182316
cN1C(=O)CCC1=O	2349	2290	1.02576	0.00206277
cS(=O)(=O)O	2208	1505	1.46711	0.00135566
cC=NNC(C)=O	2162	2109	1.02513	0.00189973
cNC(=S)NC	2090	2066	1.01162	0.00186099
CN1C(=O)CNC1=O	2009	2004	1.0025	0.00180515
CC1(C)OCCO1	1946	1826	1.06572	0.00164481
cC=CC(=O)Nc	1945	1936	1.00465	0.00174389
c-n1cnnn1	1862	1851	1.00594	0.00166733
c1cnon1	1844	1828	1.00875	0.00164661
COP(C)(=O)OC	1798	1633	1.10104	0.00147096
cC=Nc	1786	1675	1.06627	0.00150879
cC1=NOCC1	1786	1769	1.00961	0.00159347
cS(C)=O	1693	1678	1.00894	0.0015115
CNS(C)(=O)=O	1676	1633	1.02633	0.00147096
cS(=O)(=O)n(c)c	1668	1643	1.01522	0.00147997
c=N	1651	1540	1.07208	0.00138719
CC(=O)C=C(C)C	1592	1584	1.00505	0.00142682
CON=C(C)C	1548	1526	1.01442	0.00137458
cC=C(C)C	1526	1510	1.0106	0.00136017
cC(c)=NC	1515	1510	1.00331	0.00136017
cNC(=S)N(C)C	1510	1508	1.00133	0.00135836
Cn1ncnn1	1486	1475	1.00746	0.00132864
c-n(c)n(c)C	1462	1423	1.02741	0.0012818
COP(=O)(S)OC	1402	83	16.8916	7.47641e-05
cC=CC(=O)N(C)C	1393	1378	1.01089	0.00124126
cNC(=N)N	1362	1251	1.08873	0.00112687
cC(=O)NNC(C)=O	1302	1289	1.01009	0.00116109
C=C1CCOC1=O	1300	1275	1.01961	0.00114848
CC=C(C)C(=O)OC	1285	1194	1.07621	0.00107552
COC(N)=O	1266	1223	1.03516	0.00110164
c1cnsn1	1256	1213	1.03545	0.00109264
cn(c)N	1247	1219	1.02297	0.00109804
cOC(=O)N(C)C	1238	1224	1.01144	0.00110254
CS(C)=O	1213	1204	1.00748	0.00108453
cN=C(c)C	1212	1180	1.02712	0.00106291
c/C=N/Nc	1201	1197	1.00334	0.00107822
cC(=NC)NO	1168	1168	1	0.0010521
cN(c)C(C)=O	1148	1111	1.0333	0.00100076
CN(C)C(=O)N(C)C	1139	1129	1.00886	0.00101697
CSC(C)=O	1137	1060	1.07264	0.000954818
CN(C)C(=O)NC	1108	1100	1.00727	0.000990849
c1csnn1	1106	1098	1.00729	0.000989048
cN1C(=O)ccC1=O	1087	1048	1.03721	0.000944009
c-n(c)[nH]c	1085	1079	1.00556	0.000971933
cOC(=O)NC	1083	1075	1.00744	0.00096833
cC=C1SC(=S)N(C)C1=O	1066	1052	1.01331	0.000947612
COP(O)(=S)OC	1062	88	12.0682	7.92679e-05
cOP(=O)(O)O	1062	1016	1.04528	0.000915184
cS(=O)(=O)NC(C)=O	1053	1050	1.00286	0.00094581
cC=C1ccNC1=O	1052	1026	1.02534	0.000924192
C[N-][N+]#N	1044	998	1.04609	0.00089897
cC(=O)N(C)C(c)=O	1044	938	1.11301	0.000844924
cC(=O)n(c)c	1043	1033	1.00968	0.000930497
CO[N+](=O)[O-]	1040	886	1.17381	0.000798084
CNC(=S)N(C)C	1030	1020	1.0098	0.000918787
COC(=O)C1=C(C)NC(C)=C(C(=O)OC)C1	1025	1017	1.00787	0.000916085
CS(=O)(=O)NC	1010	1003	1.00698	0.000903474
cNC(=O)N(c)C	1007	1004	1.00299	0.000904375
cC1=NN(C(C)=O)CC1	998	997	1.001	0.00089807
cN=C(C)C	997	992	1.00504	0.000893566
cC(c)=CC	991	990	1.00101	0.000891764
cC=Nn(c)c	978	960	1.01875	0.000864741
cC(=O)NS(c)(=O)=O	977	966	1.01139	0.000870146
cOS(c)(=O)=O	968	950	1.01895	0.000855733
cN=Nc	954	861	1.10801	0.000775565
CP(C)(=O)O	950	930	1.02151	0.000837718
cC1=NCCN1	948	700	1.35429	0.00063054
cC(C)=NOC	932	918	1.01525	0.000826909
CC(=O)N(C)C(C)=O	925	920	1.00543	0.00082871
CN1CCOC1=O	922	922	1	0.000830512
cOC(C)=N	912	910	1.0022	0.000819702
CNC(=S)NC	910	859	1.05937	0.000773763
C[N+](=O)[O-]	895	852	1.05047	0.000767458
cC(=NOC)C(=O)NC	886	886	1	0.000798084
cC(=C)C	882	847	1.04132	0.000762954
cC(=O)NO	877	876	1.00114	0.000789076
cC=NNc	876	868	1.00922	0.00078187
cC=CC(=O)O	872	857	1.0175	0.000771961
cC=NC	864	725	1.19172	0.00065306
cNC(=S)Nc	859	832	1.03245	0.000749442
CS(=O)(=O)O	852	754	1.12997	0.000679182
CC1=CC(=O)C=CC1	852	851	1.00118	0.000766557
cn(c)O	850	835	1.01796	0.000752145
cC(=N)NC	847	607	1.39539	0.000546769
cN1CCC1=O	845	844	1.00118	0.000760251
cC1=NN(c)CC1	843	831	1.01444	0.000748541
cC=CC(=O)NO	836	836	1	0.000753045
CC1=NCCN1	834	825	1.01091	0.000743137
c=NC	829	733	1.13097	0.000660266
cN(C)C(=O)OC	811	809	1.00247	0.000728724
CN1ccC(=O)C1=O	809	778	1.03985	0.000700801
O=C1ccC(=O)N1	807	805	1.00248	0.000725121
cC=NOC	803	786	1.02163	0.000708007
CC(C)=CC(C)=O	784	779	1.00642	0.000701701
cNC(=S)NC(c)=O	777	759	1.02372	0.000683686
CC=CC(C)=O	776	771	1.00649	0.000694495
cO[C@H](C)OC	770	719	1.07093	0.000647655
cC(=O)C1=C(O)C(=O)N(C)C1	769	769	1	0.000692694
CC(=O)NC(C)=O	764	737	1.03664	0.000663869
cC=NO	752	684	1.09942	0.000616128
cC=C1SC(=O)N(C)C1=O	749	749	1	0.000674678
[O-][n+]1ccno1	745	733	1.01637	0.000660266
cC(c)=C(C)C	744	744	1	0.000670174
CO[C@@](C)(C)OC	739	708	1.04379	0.000637746
cOS(=O)(=O)O	738	471	1.56688	0.000424264
C[C@@H](OC)OC	735	634	1.15931	0.000571089
CC1=CCOC1=O	731	720	1.01528	0.000648556
c[nH][nH]c	719	672	1.06994	0.000605319
cC=C(c)C	713	703	1.01422	0.000633243
cC(C)=NO	699	690	1.01304	0.000621533
cN=CC	689	639	1.07825	0.000575593
cn(c)C(C)=O	673	660	1.0197	0.000594509
CB(O)O	666	666	1	0.000599914
cN=c	664	635	1.04567	0.00057199
cC(C)=C(c)C	660	601	1.09817	0.000541364
O=C1CSC(=O)N1	659	659	1	0.000593609
cn(C)n(c)C	658	656	1.00305	0.000590906
cC=C(C)C(=O)C(C)=Cc	655	627	1.04466	0.000564784
COC(C)(C)OC	647	580	1.11552	0.000522448
CC(=O)N(C)O	646	531	1.21657	0.00047831
cS(=O)(=O)NC(=O)NC	641	604	1.06126	0.000544066
cN1C(=O)CN(C)C1=O	639	639	1	0.000575593
COCOC	636	485	1.31134	0.000436874
CN(C)C(=O)OC	631	552	1.14312	0.000497226
c[nH]n(c)C	630	622	1.01286	0.00056028
c[N-][N+]#N	622	592	1.05068	0.000533257
CNC(=O)NC(C)=O	621	617	1.00648	0.000555776
cNC(=O)NS(c)(=O)=O	621	621	1	0.000559379
CN1CC(=O)N(C)C1=O	620	620	1	0.000558479
C=C(C)C(C)=O	618	616	1.00325	0.000554875
CN(O)C=O	613	609	1.00657	0.00054857
CNC(N)=O	606	560	1.08214	0.000504432
CNC(=O)C(=O)NC	605	604	1.00166	0.000544066
COOC	603	592	1.01858	0.000533257
cC=C(C#N)C(=O)NC	601	482	1.24689	0.000434172
CC=CC(=O)OC	600	588	1.02041	0.000529654
CI	598	542	1.10332	0.000488218
cC=C1OccC1=O	595	595	1	0.000535959
C#Cc	595	583	1.02058	0.00052515
cC1=NCCO1	585	580	1.00862	0.000522448
CSC(=S)N(C)C	583	576	1.01215	0.000518845
cN=C(c)N(C)C	580	555	1.04505	0.000499928
cOS(C)(=O)=O	571	557	1.02513	0.00050173
cC(=O)NNC(c)=O	567	566	1.00177	0.000509837
cC=CC(C)=O	564	538	1.04833	0.000484615
O=C1CNC(=O)N1	563	560	1.00536	0.000504432
cC=C	563	552	1.01993	0.000497226
cC(=O)NN(C)C	562	560	1.00357	0.000504432
cC(=O)n(c)nc	560	560	1	0.000504432
cC=C(C)C(C)=O	560	560	1	0.000504432
cNC(N)=O	560	552	1.01449	0.000497226
CC(=O)NN	559	537	1.04097	0.000483714
CNC(=O)C(C)=O	558	557	1.0018	0.00050173
cC=C1SC(=O)NC1=O	553	552	1.00181	0.000497226
cNC(=O)C(=O)NC	552	551	1.00181	0.000496325
cnn(c)C(C)=O	550	543	1.01289	0.000489119
CN(C)S(=O)(=O)N(C)C	532	519	1.02505	0.000467501
CC1=CC(=O)OC1	529	524	1.00954	0.000472004
CC1=C(C(=O)O)N2C(=O)CC2SC1	527	527	1	0.000474707
COP(C)(=O)O	526	457	1.15098	0.000411653
cC=C(c)C#N	524	523	1.00191	0.000471104
cC(=O)C(=O)N(C)C	522	505	1.03366	0.00045489
cC1=C(c)C(=O)NC1=O	522	522	1	0.000470203
cC(=O)C(C)=C(C)O	521	516	1.00969	0.000464798
O=C1NCCN1	515	504	1.02183	0.000453989
cN1C(N)=NC(N)=NC1(C)C	514	472	1.08898	0.000425164
O=C1CC(=O)NC(=O)N1	512	493	1.03854	0.000444081
cC(=O)Nn(c)c	509	488	1.04303	0.000439577
CC(C)=NO	507	485	1.04536	0.000436874
c[nH]oc	507	501	1.01198	0.000451287
CC(=O)NNC(C)=O	505	496	1.01815	0.000446783
cnnn(c)C	504	472	1.0678	0.000425164
cn[n+](c)[O-]	500	500	1	0.000450386
c/C=N/NC(c)=O	497	495	1.00404	0.000445882
cC(C)=C(C)C	496	495	1.00202	0.000445882
COC(=O)C1=C(C)NC(=O)NC1	494	494	1	0.000444981
cC(C)=NC	493	486	1.0144	0.000437775
cC(c)=NOC	491	488	1.00615	0.000439577
c1cn[nH]n1	488	483	1.01035	0.000435073
cNC(c)=N	484	374	1.29412	0.000336889
c-n1nccn1	482	477	1.01048	0.000429668
cC(=O)NN=C(c)C	480	464	1.03448	0.000417958
cOS(N)(=O)=O	479	446	1.07399	0.000401744
CC=C(C)C(=O)O	477	472	1.01059	0.000425164
cNC(=O)NC(c)=O	476	475	1.00211	0.000427867
cN(C)C(=O)NC	475	475	1	0.000427867
cNC(=O)Oc	471	469	1.00426	0.000422462
cC1SCC(=O)N1c	469	456	1.02851	0.000410752
cn(c)C(=O)OC	469	463	1.01296	0.000417057
COC(C)O	469	457	1.02626	0.000411653
CC=C(C)N(C)C(C)=O	468	468	1	0.000421561
C=C(C)C(C)=CC=C(C)C	463	463	1	0.000417057
CN(C)C(=N)N	462	436	1.05963	0.000392737
cC(=N)NO	461	373	1.23592	0.000335988
C[C@@]1(C)OOC[C@H](OC)O1	461	344	1.34012	0.000309866
cC(=O)C(=O)NC	447	445	1.00449	0.000400843
CC(C)=CC=CC	441	441	1	0.00039724
O=C1NCCO1	435	434	1.0023	0.000390935
cOC(C)OC	432	393	1.09924	0.000354003
cN(C)C(=O)N(C)C	430	430	1	0.000387332
CC(=O)C=CC	427	426	1.00235	0.000383729
cC(=O)NN	426	410	1.03902	0.000369316
C[C@@]1(C)CO1	426	420	1.01429	0.000378324
cC1=NNC(=O)CC1	423	421	1.00475	0.000379225
cOCOC	422	358	1.17877	0.000322476
cn1ccnn1	422	421	1.00238	0.000379225
CN1C(=O)CN=C1N	421	421	1	0.000379225
c[nH]n(c)c	421	415	1.01446	0.00037382
c[n+](c)c	421	409	1.02934	0.000368416
COS(C)(=O)=O	420	334	1.25749	0.000300858
COC(=O)OC	416	390	1.06667	0.000351301
cC=C(C)C(c)=O	415	415	1	0.00037382
cC(c)=C(c)C	414	414	1	0.00037292
cC(C)=C(C)C(=O)OC	413	413	1	0.000372019
CNC(C)=S	412	403	1.02233	0.000363011
C=C(C)C(=O)OC	408	383	1.06527	0.000344996
cNC(=N)NC	406	365	1.11233	0.000328782
cS(c)=O	405	400	1.0125	0.000360309
csn(c)C	404	394	1.02538	0.000354904
cC(=O)C(c)=O	403	391	1.03069	0.000352202
CC=CC(=O)NC	399	389	1.02571	0.0003504
cN1CNC(=O)C1	399	399	1	0.000359408
CC=CC=CC	397	389	1.02057	0.0003504
cNC(=O)C=C	396	395	1.00253	0.000355805
CN=C(C)C	393	391	1.00512	0.000352202
cNNC(C)=O	391	386	1.01295	0.000347698
cN(C)OC	391	375	1.04267	0.000337789
cOP(C)(=O)Oc	390	380	1.02632	0.000342293
c/C(=N/O)N(C)C	390	390	1	0.000351301
CC(=O)NS(C)(=O)=O	384	384	1	0.000345896
CNC=O	384	371	1.03504	0.000334186
c-n(c)sc	382	382	1	0.000344095
cS(=O)(=O)NC(=O)OC	382	382	1	0.000344095
CC(=N)N	378	343	1.10204	0.000308965
CN1C(=O)ccS1(=O)=O	378	377	1.00265	0.000339591
cC(=O)N(C)C(C)=O	378	374	1.0107	0.000336889
cNC(=O)C(c)=O	377	375	1.00533	0.000337789
C[C@](C)(OC)OC	374	369	1.01355	0.000332385
C[Si](C)(C)OC	371	307	1.20847	0.000276537
cC(=S)N(C)C	370	368	1.00543	0.000331484
cC(=O)NOC	369	369	1	0.000332385
CC(=O)C(C)=C(C)C	368	368	1	0.000331484
CN1CCNC1=O	367	367	1	0.000330583
cC(C)=Nn(c)c	366	364	1.00549	0.000327881
COP(=O)(O)OP(=O)(O)OC	366	366	1	0.000329683
cS(=O)(=O)OC	364	337	1.08012	0.00030356
c-[n+](c)c	363	338	1.07396	0.000304461
c[nH]sc	357	356	1.00281	0.000320675
cC=CC(=O)C=Cc	354	354	1	0.000318873
cNC(=O)C(=O)OC	353	311	1.13505	0.00028014
COP(=O)(N(C)C)N(C)C	353	77	4.58442	6.93594e-05
COP(=O)(O)OP(=O)(O)OP(=O)(O)O	353	353	1	0.000317972
cC(=O)N1CCC(c)=N1	351	351	1	0.000316171
CC1=C(C)C(=O)ccC1=O	349	323	1.0805	0.000290949
cC(=O)N=C(N)N	346	346	1	0.000311667
cN=NN(C)C	343	343	1	0.000308965
C[C@H]1O[C@@]1(C)C	343	340	1.00882	0.000306262
c/N=N/c	341	324	1.05247	0.00029185
c/C(=N\O)N(C)C	339	339	1	0.000305362
O=C1OCCO1	339	339	1	0.000305362
cn(c)OC	339	336	1.00893	0.000302659
CC1=C(C(=O)O)N2C(=O)C[C@H]2SC1	339	339	1	0.000305362
cN1CCN(C)C1=O	338	338	1	0.000304461
cS	338	328	1.03049	0.000295453
cC1=NN(C)C(=O)CC1	337	337	1	0.00030356
cC=C(NC(c)=O)C(=O)NC	336	335	1.00299	0.000301759
cn(c)NC(C)=O	335	324	1.03395	0.00029185
CNC(=N)NC	335	318	1.05346	0.000286445
cNC(=S)NC(C)=O	333	333	1	0.000299957
O=C1CCC(=O)N1	332	320	1.0375	0.000288247
CC=C(NC(C)=O)C(=O)NC	331	325	1.01846	0.000292751
C[18F]	328	328	1	0.000295453
cSSc	327	320	1.02188	0.000288247
cP(=O)(O)O	325	314	1.03503	0.000282842
CC1CO1	324	276	1.17391	0.000248613
CC=C(C)C(=O)NC	324	322	1.00621	0.000290049
cC(C)=NNC(C)=O	324	321	1.00935	0.000289148
cC1SCC(=O)N1C	322	314	1.02548	0.000282842
CC(=O)O[C@@H](C)OC	322	319	1.0094	0.000287346
cNC=O	321	316	1.01582	0.000284644
cB(O)O	320	303	1.05611	0.000272934
CC=C1CCOC1=O	319	317	1.00631	0.000285545
CC1=CC(=O)ccC1=O	318	313	1.01597	0.000281942
cNC(=O)C(=O)O	315	292	1.07877	0.000263025
CN1CCC1=O	315	315	1	0.000283743
cNN=C(c)C	314	314	1	0.000282842
cC=NN(C)C	313	306	1.02288	0.000275636
cB(O)OC	307	307	1	0.000276537
c[P+](c)(c)C	307	234	1.31197	0.000210781
CNC(C)=N	307	284	1.08099	0.000255819
cC=C(C)C(=O)O	306	306	1	0.000275636
c[N+](C)(C)C	305	287	1.06272	0.000258522
cN=C=S	305	293	1.04096	0.000263926
CN(C)C=O	304	299	1.01672	0.000269331
cOC(=O)OC	300	226	1.32743	0.000203574
CO[Si](C)(C)C	299	270	1.10741	0.000243208
c[se]c	299	291	1.02749	0.000262125
CNC(N)=N[N+](=O)[O-]	297	294	1.0102	0.000264827
cNC1=NCCN1	295	274	1.07664	0.000246811
con(c)C	294	293	1.00341	0.000263926
COC1=CC(=O)ccC1=O	293	291	1.00687	0.000262125
CC(=N)N(C)C	291	285	1.02105	0.00025672
cNn(c)c	291	282	1.03191	0.000254018
C[C@@](C)(OC)OC	290	274	1.05839	0.000246811
CN(O)C(N)=O	287	287	1	0.000258522
cn1cnnn1	287	284	1.01056	0.000255819
CSC(=N)N	285	224	1.27232	0.000201773
cC(=COC)C(=O)OC	285	285	1	0.00025672
COS(N)(=O)=O	284	269	1.05576	0.000242308
C[Si](C)(C)C	283	262	1.08015	0.000236002
CNC(=O)C(C)=NO	281	189	1.48677	0.000170246
CC=NOC	280	280	1	0.000252216
cC(=O)NN=C(C)C	279	277	1.00722	0.000249514
COP(=O)(O)OP(=O)(O)O	278	276	1.00725	0.000248613
CC1=C(C(=O)N(C)C)CCC(=O)N1C	277	277	1	0.000249514
CN(C)N=O	276	242	1.1405	0.000217987
CC1=CCCC1=O	273	273	1	0.000245911
CN(C)C(=O)C(=O)[C@](C)(O)OC	272	272	1	0.00024501
CN1CCN(C)C1=O	272	272	1	0.00024501
cNC(=N)Nc	269	267	1.00749	0.000240506
c[125I]	268	257	1.0428	0.000231498
cC=C1SC(=Nc)N(C)C1=O	268	258	1.03876	0.000232399
CN=C(C)NC	268	261	1.02682	0.000235101
cN1CC(=O)N(C)C1	265	264	1.00379	0.000237804
cC(=O)SC	265	248	1.06855	0.000223391
cN(c)C(=O)NC	264	264	1	0.000237804
CC(=O)N1CSCC1	264	259	1.01931	0.0002333
cC1=NNCC1	263	261	1.00766	0.000235101
C1OCCO1	262	262	1	0.000236002
cC(=O)NNC	262	249	1.05221	0.000224292
cn(c)C(=O)NC	262	259	1.01158	0.0002333
cS(=O)(=O)n(c)nc	261	261	1	0.000235101
cN=CN(C)C	261	249	1.04819	0.000224292
CON(C)C	259	253	1.02372	0.000227895
CC1(C)OOC(C)(C)OO1	259	241	1.07469	0.000217086
CC1=C(O)C(=O)ccC1=O	258	254	1.01575	0.000228796
CC1OCCO1	256	248	1.03226	0.000223391
cNC(=O)C=CC	256	256	1	0.000230598
CC(=O)C(=O)N(C)C	254	252	1.00794	0.000226995
Cn1nccn1	253	251	1.00797	0.000226094
CC(=O)C1=C(C)OC(=N)CC1	253	253	1	0.000227895
cC(OC)OC	252	229	1.10044	0.000206277
COC(=O)C1=C(C)NC(C)=C(C(C)=O)C1	252	252	1	0.000226995
cC(=O)NC(C)=O	252	250	1.008	0.000225193
CC1(C)OC[C@H](OC)O1	250	240	1.04167	0.000216185
cN=O	249	249	1	0.000224292
CC1(C)OCCOO1	248	218	1.13761	0.000196368
cC=C1SC(=S)NC1=O	248	248	1	0.000223391
CO[C@H](C)O	248	246	1.00813	0.00022159
CN(C)O	248	225	1.10222	0.000202674
cC(=N)N(C)C	247	232	1.06466	0.000208979
cC(=O)N=c	246	246	1	0.00022159
O=C1C=CC(=O)cc1	246	242	1.01653	0.000217987
cssc	246	238	1.03361	0.000214384
cC=C(C#N)C(=O)Nc	245	245	1	0.000220689
c-n1ncnn1	245	245	1	0.000220689
CN(C)[O]	244	242	1.00826	0.000217987
cN=C(C)N(C)C	243	226	1.07522	0.000203574
C[N+](C)(C)[O-]	242	235	1.02979	0.000211681
CN1C(=O)ccN2CCN=C21	241	241	1	0.000217086
cC=CC(=O)N(c)C	241	217	1.1106	0.000195467
cC=C1CCOC1=O	241	241	1	0.000217086
cC(=O)NN(C)C(c)=O	240	240	1	0.000216185
COP(=O)(OC)OC	240	208	1.15385	0.000187361
cNC(C)=C(C)C(=O)OC	239	233	1.02575	0.00020988
CN=C=S	238	236	1.00847	0.000212582
cNC(=O)C(C)=C(C)Nc	238	238	1	0.000214384
cC(C)=CC(C)=O	238	238	1	0.000214384
cC=C(c)C(=O)O	236	234	1.00855	0.000210781
cOCN(C)C	236	218	1.08257	0.000196368
CC(=O)N1CCSC1	236	236	1	0.000212582
cOP(=O)(O)OC	235	233	1.00858	0.00020988
cN/N=C(/c)C	235	235	1	0.000211681
C[C@](C)(O)OC	235	231	1.01732	0.000208078
CO[PH](OC)(OC)N(C)C	234	18	13	1.62139e-05
O=C1CCO1	233	233	1	0.00020988
CN1CCNC(=O)C1=O	232	232	1	0.000208979
O=C1C=CCC1	232	219	1.05936	0.000197269
C[S+](C)C	232	228	1.01754	0.000205376
CC(C)=CC=C(C)C	231	231	1	0.000208078
cNC1=C(Cl)C(=O)ccC1=O	231	231	1	0.000208078
C[C@@H]1O[C@@H]1C	230	223	1.03139	0.000200872
COC(=O)C=CC	230	229	1.00437	0.000206277
CB1OCCO1	229	229	1	0.000206277
O=C1C=CCCO1	229	229	1	0.000206277
cN=C(c)c	228	216	1.05556	0.000194567
cC1NCCS1	227	227	1	0.000204475
CO[C@](C)(C)OC	227	217	1.04608	0.000195467
c/C=N/NC(C)=O	227	227	1	0.000204475
cNN=C(C)C	227	227	1	0.000204475
CC1=CC(=O)CCC1=C(C)C	226	226	1	0.000203574
cC1(C)OCCO1	225	224	1.00446	0.000201773
cNNC(c)=O	225	222	1.01351	0.000199971
cC(=O)C(=C)C	224	217	1.03226	0.000195467
cNC(c)=S	224	214	1.04673	0.000192765
cC(=O)C(C)=CC	224	221	1.01357	0.000199071
CNC(=O)N(C)N=O	224	209	1.07177	0.000188261
O=C1CCC(O)O1	223	223	1	0.000200872
CC=C(C)C(C)=O	223	223	1	0.000200872
CC(=O)C1=C(C)N=C(C)CC1	221	221	1	0.000199071
cC=CC(=O)NS(c)(=O)=O	218	218	1	0.000196368
CC(C)=CC(=O)OC	218	216	1.00926	0.000194567
cC=C(C)C(=O)NC	216	216	1	0.000194567
cNC(C)=S	215	214	1.00467	0.000192765
CO[C@H](C)O[C@H]1COO[C@@](C)(C)O1	215	193	1.11399	0.000173849
O=C1COC(=O)N1	215	215	1	0.000193666
c/C=N/NC(=S)NC	214	213	1.00469	0.000191864
c[o+]c	214	213	1.00469	0.000191864
COC(=O)C=C(C)C	213	201	1.0597	0.000181055
CC(=O)NN=C(C)C	211	206	1.02427	0.000185559
cC=C1SC(=S)N(c)C1=O	210	208	1.00962	0.000187361
cC1=NN(C(C)=O)C(c)O1	209	208	1.00481	0.000187361
CC(=CC)C(=O)O	209	209	1	0.000188261
CN1CCN(C)C(=O)C1=O	208	208	1	0.000187361
cN(c)C(=O)N(C)C	207	203	1.0197	0.000182857
CC1=NOCC1	207	206	1.00485	0.000185559
cS(=O)(=O)F	207	206	1.00485	0.000185559
cC(=NC)NC	207	155	1.33548	0.00013962
CC=C(C)C=O	206	206	1	0.000185559
cOP(=O)(NC)OC	206	203	1.01478	0.000182857
cC=NNS(c)(=O)=O	206	203	1.01478	0.000182857
cC(=O)NC(=N)N	205	204	1.0049	0.000183757
CON1C(N)=NC(N)=NC1(C)C	204	197	1.03553	0.000177452
cC(=O)NNS(c)(=O)=O	204	203	1.00493	0.000182857
C[C@H]1O[C@]1(C)C	204	201	1.01493	0.000181055
cn(c)C(=O)N(C)C	204	204	1	0.000183757
cC=C(C)C(=O)OC	204	198	1.0303	0.000178353
cC(=O)NNC(=S)NC	203	202	1.00495	0.000181956
cNC1=NCCS1	203	202	1.00495	0.000181956
CN(C)OC	203	203	1	0.000182857
cN(C(C)=O)C(C)=O	202	201	1.00498	0.000181055
c[C@H](OC)OC	202	202	1	0.000181956
CN=C(NC)NC	201	170	1.18235	0.000153131
cNC1=CC(=O)ccC1=O	201	201	1	0.000181055
O=C1C[C@H]2SCCN12	201	198	1.01515	0.000178353
CO[C@](C)(C)O	199	198	1.00505	0.000178353
cN(C)C=O	199	198	1.00505	0.000178353
cNN	199	191	1.04188	0.000172047
CON(C)C(C)=O	198	194	1.02062	0.00017475
CC=CC(=O)N(C)C	198	198	1	0.000178353
cC=C1SC(=Nc)NC1=O	197	197	1	0.000177452
CC#CC=CC	196	191	1.02618	0.000172047
CC(=O)NC(=N)N	196	190	1.03158	0.000171147
CO[C@@H](C)O	195	190	1.02632	0.000171147
cC(=O)NC(=S)N(C)C	194	193	1.00518	0.000173849
CNC1=CC(=O)ccC1=O	194	193	1.00518	0.000173849
c[Si](C)(C)C	193	175	1.10286	0.000157635
CC=CC(C)=CC	193	189	1.02116	0.000170246
C[C@]1(C)CO1	193	191	1.01047	0.000172047
CO[C@@](C)(C)O	192	189	1.01587	0.000170246
cC=C(c)c	192	186	1.03226	0.000167544
CC(=O)SC	192	191	1.00524	0.000172047
cC=C(SC)C(c)=O	191	191	1	0.000172047
CC=C(NC(C)=O)C(=O)O	190	188	1.01064	0.000169345
COC(C)(C)O	190	180	1.05556	0.000162139
cC1=NN(C(N)=S)CC1	190	182	1.04396	0.00016394
cNC(=NC)NC#N	190	190	1	0.000171147
CC(=O)C(=O)NC	189	189	1	0.000170246
C[C@@](C)(O)OC	188	182	1.03297	0.00016394
cNC=NC	188	188	1	0.000169345
CNS(N)(=O)=O	187	186	1.00538	0.000167544
cC(=O)NC(=S)NC	187	186	1.00538	0.000167544
C[C@]1(C)O[C@H]1C	187	185	1.01081	0.000166643
CS[C@@H](C)OC	186	146	1.27397	0.000131513
cC1=NCCS1	186	179	1.03911	0.000161238
CN=C(NC)NC#N	186	177	1.05085	0.000159437
CO[C@H](C)OC(C)=O	185	185	1	0.000166643
CC(C=CC(C)=O)=CC	185	185	1	0.000166643
CC1=NCCO1	185	161	1.14907	0.000145024
CC=CC=CC(=O)OC	185	174	1.06322	0.000156734
cSSC	183	179	1.02235	0.000161238
cC=C(NC(c)=O)C(=O)N(C)C	182	179	1.01676	0.000161238
cNC(=S)NNC(c)=O	182	181	1.00552	0.00016304
c/C=N/NC(=S)Nc	182	182	1	0.00016394
cC(=O)NC(=O)OC	182	145	1.25517	0.000130612
cC=NNC(=N)N	182	174	1.04598	0.000156734
cC=[N+](C)[O-]	182	180	1.01111	0.000162139
CC1OC1(C)C	182	171	1.06433	0.000154032
COC1=C(C)C(=O)ccC1=O	182	182	1	0.00016394
CN(C)S(=O)(=O)NC	181	181	1	0.00016304
CC1=C(C)C(=O)OCC1	181	180	1.00556	0.000162139
COC(=O)N(C)C(C)=O	181	180	1.00556	0.000162139
cS(=O)(=O)NC(=N)N	179	174	1.02874	0.000156734
CC(=O)NN(C)C	178	177	1.00565	0.000159437
COC1=C(C)C(=O)C(C)=C(C)C1=O	177	103	1.71845	9.27795e-05
cNC(C)=CC(C)=O	177	177	1	0.000159437
COC(C)SC	176	140	1.25714	0.000126108
CC1=NCCN1C	175	173	1.01156	0.000155834
COC(=CC)C(C)=O	175	151	1.15894	0.000136017
cC1=NCCN1C	175	167	1.0479	0.000150429
CC=C(C)C=CC	174	173	1.00578	0.000155834
cN=C1NC(=O)CN1C	174	174	1	0.000156734
cN1C(=O)C(Cl)=C(N(C)C)C1=O	174	174	1	0.000156734
CNS(=O)(=O)N(C)C	172	172	1	0.000154933
CNC(=O)C1=NOCC1	172	151	1.13907	0.000136017
c=NC(C)=O	172	172	1	0.000154933
CSC1=NccC2=NCC(=O)N21	172	172	1	0.000154933
cNC(=NC)NC	171	171	1	0.000154032
CC(=O)NN=C1ccNC1=O	170	170	1	0.000153131
CNC1=NS(=O)(=O)ccN1	170	170	1	0.000153131
CP(=O)(O)OC	170	140	1.21429	0.000126108
CO[C@](C)(OC)C(=O)O	170	170	1	0.000153131
c/C=N/c	168	165	1.01818	0.000148627
cNS(=O)(=O)N(C)C	167	166	1.00602	0.000149528
CC1(C)CO1	167	165	1.01212	0.000148627
cC=CS(C)(=O)=O	167	164	1.01829	0.000147727
CSC1=C(C(=O)O)N2C(=O)C[C@H]2C1	166	166	1	0.000149528
CN1CCN=C1N	166	166	1	0.000149528
cOP(=O)(OC)OC	165	157	1.05096	0.000141421
cC=CC(=O)Oc	165	155	1.06452	0.00013962
cNC(=S)N1CCC(c)=N1	164	160	1.025	0.000144123
cNC(=O)C1=C(C)NC(C)=C(C(=O)Nc)C1	164	161	1.01863	0.000145024
COC(=O)C1=C(C)N(C)C(=O)NC1	164	164	1	0.000147727
cC(=O)NC(=O)NC	163	154	1.05844	0.000138719
c/C=N/NC(=N)N	163	162	1.00617	0.000145925
CNC(=O)C=CC(=O)NC	163	163	1	0.000146826
CNC(=N)NC(C)=O	162	158	1.02532	0.000142322
c/C(C)=N/NC(=N)N	162	141	1.14894	0.000127009
cC(=O)C1=C(O)C(=O)N(c)C1	162	162	1	0.000145925
cC=C(C#N)C#N	162	157	1.03185	0.000141421
cn(c)NC	162	161	1.00621	0.000145024
CNC(=O)C1=CCC[C@@H](OC)O1	161	161	1	0.000145024
cn(c)S(C)(=O)=O	159	159	1	0.000143223
cNC(C)OC	159	151	1.05298	0.000136017
CN1C(=O)CSC1=O	159	159	1	0.000143223
CN1C(=O)C(=O)N(C)C1=O	158	158	1	0.000142322
cC=C1C(=O)NC(=O)NC1=O	158	158	1	0.000142322
cN1CCNC1=O	157	157	1	0.000141421
cC(N)=NOC	157	92	1.70652	8.2871e-05
CN=C(C)N(C)C	157	157	1	0.000141421
CNC1=NS(=O)(=O)cc1	157	156	1.00641	0.00014052
COP(N)(=O)OC	156	13	12	1.171e-05
COC=C1CCC(C(=O)OC)=C(C)N1	156	156	1	0.00014052
c=NOC	156	153	1.01961	0.000137818
cC(=O)NS(C)(=O)=O	156	156	1	0.00014052
CNN(C)C(C)=O	155	111	1.3964	9.99857e-05
O=C1CCS(=O)(=O)N1	155	155	1	0.00013962
c[Se]C	155	150	1.03333	0.000135116
cn(c)N(C)C	153	153	1	0.000137818
CN1C(=O)COC1=O	153	153	1	0.000137818
COC=O	153	126	1.21429	0.000113497
CC1=C(C)C(=O)OC1	152	152	1	0.000136917
cN/N=C(/C)C	151	150	1.00667	0.000135116
cNC(=O)NNC(c)=O	151	151	1	0.000136017
cNC(=O)NC1N=C(c)ccN(C)C1=O	150	150	1	0.000135116
C=CC(=O)N(C)C	150	150	1	0.000135116
cNC1=C(c)C(=O)NC1=O	149	149	1	0.000134215
cC(=O)C=C(C)N(C)C(c)=O	149	149	1	0.000134215
cC(=O)NN(c)C	149	149	1	0.000134215
cC=C1C(=O)NC(=S)NC1=O	149	149	1	0.000134215
cNC(C)=NC	149	147	1.01361	0.000132413
cC(=O)C(N)=O	148	148	1	0.000133314
CN(C)C(N)=O	148	147	1.0068	0.000132413
O=C1C=CCC=C1	148	137	1.08029	0.000123406
c/C=C/C	148	148	1	0.000133314
cC(=CC)n(c)c	148	148	1	0.000133314
CNS(=O)(=O)NC	147	147	1	0.000132413
CC=COC1(C)OccC1=O	147	147	1	0.000132413
cC(=N)NOC(C)=O	146	144	1.01389	0.000129711
CC=CC=C(C)C	146	144	1.01389	0.000129711
cS(=O)(=O)NC(C)=NC	146	146	1	0.000131513
COS(=O)(=O)NC(C)=O	146	146	1	0.000131513
CC1OC1C	145	140	1.03571	0.000126108
CS(N)(=O)=O	145	144	1.00694	0.000129711
CC(=O)C(=O)O	145	144	1.00694	0.000129711
cC1(OC)ccC(=O)N1C	145	145	1	0.000130612
cC(c)=C	144	144	1	0.000129711
c=NNC(C)=O	144	142	1.01408	0.00012791
C=CC(=O)NC	144	144	1	0.000129711
c/C=N/NC(=O)Nc	143	143	1	0.00012881
COC(=O)C1=C(C)NC(=S)NC1	143	134	1.06716	0.000120703
C[P+](C)(C)C	142	113	1.25664	0.000101787
O=C1CC2SCCN12	142	141	1.00709	0.000127009
CNO	142	140	1.01429	0.000126108
cC(=S)NC	142	137	1.0365	0.000123406
CONC(C)=O	142	141	1.00709	0.000127009
cnn(c)nc	141	141	1	0.000127009
CC#CC#CC	141	141	1	0.000127009
cNC(=S)NNC(C)=O	141	141	1	0.000127009
CC(=O)C(C#N)=CC	141	139	1.01439	0.000125207
cNC(=O)NC(C)=O	140	140	1	0.000126108
CC1=NCCS1	139	126	1.10317	0.000113497
CC=NC	137	130	1.05385	0.0001171
CSC#N	137	137	1	0.000123406
cN(c)c	137	135	1.01481	0.000121604
CN=O	137	135	1.01481	0.000121604
cNC(=O)C(=C)Br	137	129	1.06202	0.0001162
cC=C[N+](=O)[O-]	136	130	1.04615	0.0001171
C/C=C(/C)C	136	135	1.00741	0.000121604
CN1CSCC1	135	135	1	0.000121604
CNC(=S)NNC(C)=O	134	134	1	0.000120703
cC(=O)N(c)c	134	133	1.00752	0.000119803
CN(C)N	134	134	1	0.000120703
cC=C(C#N)C(=O)OC	134	125	1.072	0.000112596
C[C@@H]1O[C@]1(C)C	133	133	1	0.000119803
cC=CS(=O)(=O)NC	133	133	1	0.000119803
C[C@@H]1O[C@@]1(C)C	132	132	1	0.000118902
cC=CS(=O)(=O)Nc	132	132	1	0.000118902
c=NN	132	128	1.03125	0.000115299
cC=C1NC(=O)NC1=O	132	132	1	0.000118902
cC(C)=CC(=O)NC	132	132	1	0.000118902
CC=CC(=O)O	132	132	1	0.000118902
c[C@@H](OC)OC	131	121	1.08264	0.000108993
O=C1C[C@@H]2N1CCS2(=O)=O	131	131	1	0.000118001
cnnnc	131	131	1	0.000118001
cC(c)=NO	131	131	1	0.000118001
cNC(=O)C(C)=C/C=C\C	131	131	1	0.000118001
C[C@]12CCOC(=O)[C@H]1O2	130	130	1	0.0001171
c/C=C/C(=O)NC	130	129	1.00775	0.0001162
COO	130	130	1	0.0001171
cN=C(C)NC	130	130	1	0.0001171
CNC(=O)C=CC	129	128	1.00781	0.000115299
cN1C(=O)CN(C)C1=S	129	129	1	0.0001162
cNC(=O)NNC(C)=O	129	128	1.00781	0.000115299
O=C1CCN1S(=O)(=O)O	129	129	1	0.0001162
CON=C(N)N	129	129	1	0.0001162
C[C@@]1(OC)C=CCCO1	128	128	1	0.000115299
c/C=N/NC(N)=S	127	127	1	0.000114398
cC(N)=S	127	125	1.016	0.000112596
CC(=N)NO	126	122	1.03279	0.000109894
CC(C)(OC)OC	126	120	1.05	0.000108093
CN=C(C)N	126	126	1	0.000113497
CC(=O)OCOC(C)=O	126	102	1.23529	9.18787e-05
CNC(=O)C(=O)O	125	125	1	0.000112596
c-n(c)nnc	125	124	1.00806	0.000111696
CN(O)C(C)=O	125	124	1.00806	0.000111696
C[C@@H]1O[C@H]1C	125	125	1	0.000112596
CC1(C)OO[C@](C)(C)O1	125	125	1	0.000112596
CN1CC(=O)NC1=O	125	125	1	0.000112596
cC(=O)N(c)C(c)=O	125	121	1.03306	0.000108993
cn[n+](c)C	125	107	1.16822	9.63826e-05
cC(=O)C(=O)O	125	98	1.27551	8.82756e-05
CC=C(OC)OC	125	124	1.00806	0.000111696
c/C(NC(C)=O)=C(/C)OC	124	124	1	0.000111696
cS(=O)(=O)N(C)C(C)=O	124	124	1	0.000111696
cNC(=O)C(C)=O	124	124	1	0.000111696
cS(=O)(=O)NNC(C)=O	123	122	1.0082	0.000109894
CC12CCC(=O)N1CCS2	123	123	1	0.000110795
cN(O)C(C)=O	123	123	1	0.000110795
cC1NccC(=O)N1C	123	123	1	0.000110795
C[C@@]1(C)O[C@H]1C	122	120	1.01667	0.000108093
cP(c)(C)=O	122	115	1.06087	0.000103589
cC1=C(C(=O)O)N2C(=O)C[C@H]2C1	122	122	1	0.000109894
cC(=O)N/N=C(/c)C	122	122	1	0.000109894
C/C=C/C(C)=O	121	121	1	0.000108993
cC=NNC(=O)Nc	121	121	1	0.000108993
CNC(=S)OC	120	120	1	0.000108093
FC1(F)OccO1	120	120	1	0.000108093
c[Si](c)(C)OC	120	115	1.04348	0.000103589
cNC(=O)C=CC(=O)O	120	114	1.05263	0.000102688
cS(=O)(=O)N1CCOC1C	119	119	1	0.000107192
CN1C(=O)CC(=O)N(C)C1=O	119	117	1.01709	0.00010539
cC=C(C)[N+](=O)[O-]	119	114	1.04386	0.000102688
cC=C(NC(c)=O)C(=O)Nc	119	118	1.00847	0.000106291
cN=C(c)NO	118	118	1	0.000106291
cNC(C)=N	118	108	1.09259	9.72834e-05
cC=C1ccC(C)=C1C	118	117	1.00855	0.00010539
CN(C)CN1C(=O)CCC1=O	117	111	1.05405	9.99857e-05
CC=C(Cl)Cl	117	116	1.00862	0.00010449
CNNC(C)=O	117	117	1	0.00010539
C[C@]1(OC=CC)OccC1=O	117	117	1	0.00010539
CNC1=C(C)C(=O)C(NC(=O)C(C)=CC=CC)=CC1=O	117	114	1.02632	0.000102688
CC=C/C=C/C	117	113	1.0354	0.000101787
cS(=O)(=O)NC(=O)N(C)C	117	117	1	0.00010539
c/C=N/O	116	116	1	0.00010449
COC(C)(OC)C(=O)O	116	102	1.13725	9.18787e-05
cC=C1CCC(=Cc)C1=O	116	116	1	0.00010449
cN(C)n(c)c	116	116	1	0.00010449
C=CC(=O)OC	116	95	1.22105	8.55733e-05
cNC(N)=S	115	113	1.0177	0.000101787
cSC(C)=N	115	84	1.36905	7.56648e-05
C[C@@]1(C)OOC[C@H](OC(C)=O)O1	115	111	1.03604	9.99857e-05
CC(=O)N[C@@H](C)O	115	115	1	0.000103589
C1=NCCN1	115	115	1	0.000103589
CC(=S)N(C)C	115	113	1.0177	0.000101787
cN1CCN(C)C(=O)C1=O	115	115	1	0.000103589
cC1OOC(c)OO1	114	114	1	0.000102688
CC(=O)C(C)=CC	114	113	1.00885	0.000101787
C[C@]1(C(C)=O)CO1	114	114	1	0.000102688
cC=C1N=C(c)OC1=O	113	113	1	0.000101787
cNS(N)(=O)=O	113	113	1	0.000101787
cC1=C(c)C(=O)N(C)C1=O	113	102	1.10784	9.18787e-05
cN(c)C(=O)C(=O)O	113	113	1	0.000101787
CS[C@H](C)OC	113	92	1.22826	8.2871e-05
cSC(c)=O	113	108	1.0463	9.72834e-05
cNC(=O)C=C(c)C	113	113	1	0.000101787
cC=CC=O	112	111	1.00901	9.99857e-05
CC(C=CC)=CC	112	110	1.01818	9.90849e-05
cC1(c)OCCO1	112	112	1	0.000100886
cC1=C(C(=O)O)N2C(=O)CC2C1	112	112	1	0.000100886
cN(C)O	111	107	1.03738	9.63826e-05
CC(C)=N	111	106	1.04717	9.54818e-05
cN1C(=N)CCC(C(C)=O)=C1C	111	111	1	9.99857e-05
CC1=C(C(=O)O)N2C(=O)C[C@H]2C1	111	111	1	9.99857e-05
COC(=O)C(C)=CC	110	110	1	9.90849e-05
cS(=O)(=O)NC(=N)NC	110	110	1	9.90849e-05
C[C@@]1(C)O[C@@H]1C	110	109	1.00917	9.81841e-05
cNC(=O)C1=C(C)NC(=O)NC1	110	110	1	9.90849e-05
CN1CCNC1=S	110	110	1	9.90849e-05
cN(C)C1=NS(=O)(=O)cc1	110	110	1	9.90849e-05
cC(SC)SC	109	108	1.00926	9.72834e-05
cC=C1NC(=O)N(C)C1=O	109	109	1	9.81841e-05
cC1NccC(=O)N1	109	109	1	9.81841e-05
cC1=C(C)C(c)(O)OC1=O	109	109	1	9.81841e-05
cC(=C)n(c)c	109	109	1	9.81841e-05
O=C1ccNC1=O	109	105	1.0381	9.4581e-05
CC1(C)SCCS1	109	107	1.01869	9.63826e-05
CN(N=O)C(=O)NC	108	101	1.06931	9.0978e-05
cC1=NN(C2=NC(=O)CS2)CC1	108	108	1	9.72834e-05
CC(N)=S	108	107	1.00935	9.63826e-05
CC1=C(C)COC1=O	108	106	1.01887	9.54818e-05
cC=NOc	108	108	1	9.72834e-05
CC1OccC(=O)N1C	108	106	1.01887	9.54818e-05
cC=CC(=O)C=C(O)C=Cc	108	108	1	9.72834e-05
c/N=C/C	108	105	1.02857	9.4581e-05
CNC=C(C(C)=O)C(C)=O	107	107	1	9.63826e-05
cO[C@@H](c)N(c)C(C)=O	107	107	1	9.63826e-05
cC1(C)N=N1	107	105	1.01905	9.4581e-05
CC(=CC)C(C)=O	107	107	1	9.63826e-05
CN1COccC1=O	107	107	1	9.63826e-05
cNC(=NC)SC	106	106	1	9.54818e-05
C=CC=CC	106	106	1	9.54818e-05
CC=CI	106	105	1.00952	9.4581e-05
cn(c)C=O	106	94	1.12766	8.46726e-05
cC=C(Sc)C(c)=O	106	106	1	9.54818e-05
cC1=NN(c)C(=O)CC1	105	105	1	9.4581e-05
CNC(=O)NNC(C)=O	105	105	1	9.4581e-05
CC(=CC)C(=O)OC	105	105	1	9.4581e-05
C=CC(C)=CC	105	103	1.01942	9.27795e-05
cN(C)N	105	105	1	9.4581e-05
cC=C(C(c)=O)S(C)(=O)=O	105	105	1	9.4581e-05
cN/N=C(\c)C	104	104	1	9.36803e-05
C[C@H]1OCCO1	104	104	1	9.36803e-05
CN1CCN(C)C1=N	104	104	1	9.36803e-05
O=S1(=O)C=CCC1	104	104	1	9.36803e-05
cNC(=NC)Nc	104	103	1.00971	9.27795e-05
cC(=NOC)C(=O)OC	104	104	1	9.36803e-05
cC(=O)NN=CC	103	102	1.0098	9.18787e-05
CSCNC(C)=O	103	57	1.80702	5.1344e-05
c/C=C/C(=O)Nc	103	103	1	9.27795e-05
CC(=O)C1=C(O)C(=O)N(C)C1	103	103	1	9.27795e-05
NC1=NCCN1	103	95	1.08421	8.55733e-05
cN1CCC(C)=N1	103	102	1.0098	9.18787e-05
cNC(C)=C(C)C(=O)N(C)C	103	103	1	9.27795e-05
cC1=C(OC)COC1=O	102	102	1	9.18787e-05
CC=C(C)Cl	102	98	1.04082	8.82756e-05
CC(=O)NC(N)=O	102	100	1.02	9.00772e-05
CN1C(=O)C=CC1=O	102	99	1.0303	8.91764e-05
O=C1C=CCCN1	102	102	1	9.18787e-05
CC(OC)OC	102	97	1.05155	8.73749e-05
cN(C)[C@H](C)N(C)C	102	101	1.0099	9.0978e-05
c[18F]	102	102	1	9.18787e-05
NC1=NCCO1	102	102	1	9.18787e-05
CC(=O)N1CCC1=O	101	97	1.04124	8.73749e-05
cN/N=C(\C)C	101	101	1	9.0978e-05
cNC(=O)C1=C(O)ccS(=O)(=O)N1C	101	101	1	9.0978e-05
cC(=N)NOC(c)=O	101	101	1	9.0978e-05
cSC(C)=C(C(=O)O)N1CCC1=O	101	101	1	9.0978e-05
cC(C)=CN(C)C	101	101	1	9.0978e-05
cNCN(C)C	101	98	1.03061	8.82756e-05
cC(=O)NN=c	100	100	1	9.00772e-05
cC(N(C)C)N(C)C	100	100	1	9.00772e-05
c/C(C)=N/NC(=S)N(C)C	100	98	1.02041	8.82756e-05
cC(=O)N=C(N)NC	99	97	1.02062	8.73749e-05
CNOC	99	92	1.07609	8.2871e-05
c[C@H]1SCC(=O)N1C	99	99	1	8.91764e-05
CON	98	79	1.24051	7.1161e-05
CN(C)S(C)=O	98	98	1	8.82756e-05
CC=CC=CC(=O)NC	98	98	1	8.82756e-05
cC=C1N=C(c)N(c)C1=O	98	87	1.12644	7.83672e-05
C[C@@H]1OCCO1	98	97	1.01031	8.73749e-05
cC(=O)NS(=O)(=O)OC	98	98	1	8.82756e-05
C1=CCCC=C1	98	96	1.02083	8.64741e-05
cC=NNC(=S)NC	98	98	1	8.82756e-05
c[se]n(c)C	98	67	1.46269	6.03517e-05
c/C=N/NC(N)=O	97	97	1	8.73749e-05
cP(C)(=O)OC	97	97	1	8.73749e-05
cON=[N+]([O-])N(C)C	97	93	1.04301	8.37718e-05
cO[Si](C)(C)C	97	88	1.10227	7.92679e-05
c/C(C)=N\NC(N)=S	97	97	1	8.73749e-05
CO[C@]1(C)COC(C)(C)O1	97	97	1	8.73749e-05
COC(C)OC(C)=O	97	95	1.02105	8.55733e-05
cS(=O)(=O)C=CC	97	97	1	8.73749e-05
CNS(=O)(=O)O	97	55	1.76364	4.95425e-05
CN(C(=N)N)C(C)O	96	96	1	8.64741e-05
cC(C)(O)OC	96	86	1.11628	7.74664e-05
CN1ccS(=O)(=O)NC1	96	96	1	8.64741e-05
CN(C)C#N	96	96	1	8.64741e-05
cN(C)[C@@H](C)OC	96	56	1.71429	5.04432e-05
cNC(=O)NOC	96	89	1.07865	8.01687e-05
C[C@H]1O[C@H]1C	95	95	1	8.55733e-05
cN1C(=O)C(C)=C(C)C1=O	95	95	1	8.55733e-05
cN/N=C1\ccNC1=O	95	95	1	8.55733e-05
cC(=O)NN(c)c	95	95	1	8.55733e-05
cC1OCCO1	95	90	1.05556	8.10695e-05
CC1=CC(=O)OCC1	95	95	1	8.55733e-05
cC=NNC(=S)Nc	95	95	1	8.55733e-05
COC(=O)C1=CO[C@@H](O[C@@H](C)OC)CC1	94	92	1.02174	8.2871e-05
CNC(=S)SC	94	91	1.03297	8.19702e-05
cN=C(C)SC	94	93	1.01075	8.37718e-05
c/C=C/C(=O)OC	94	94	1	8.46726e-05
cC=C1ccN(C)C1=O	94	92	1.02174	8.2871e-05
c/C=C/C(=O)O	94	94	1	8.46726e-05
cNC(=S)OC	94	93	1.01075	8.37718e-05
cC(=O)N1C=C(c)CC1	94	91	1.03297	8.19702e-05
cC1N(C)ccC(=O)N1C	94	94	1	8.46726e-05
O=C1CCNC(=O)N1	94	90	1.04444	8.10695e-05
cNC(=O)NN(C)C	94	94	1	8.46726e-05
C[C@@H](O)N(C)C(C)=O	93	93	1	8.37718e-05
COC(C)=C(C)C	93	93	1	8.37718e-05
cnn(c)C(=O)N(C)C	93	93	1	8.37718e-05
cP(=O)(OC)OC	93	92	1.01087	8.2871e-05
COC(=O)C(C)=O	93	93	1	8.37718e-05
cC=C1C=C(C)cc1	93	93	1	8.37718e-05
cN(C)NC(C)=O	93	93	1	8.37718e-05
c=[N+](C)C	93	93	1	8.37718e-05
cNO	92	91	1.01099	8.19702e-05
CNN1C(=O)ccC1=O	92	92	1	8.2871e-05
cC(O)=C(C(C)=O)C(C)=O	92	92	1	8.2871e-05
CC1=C(C)C(=O)CC1	92	91	1.01099	8.19702e-05
CN1CCC(=O)N(C)C1=O	92	92	1	8.2871e-05
CNC1=NCCN1	92	76	1.21053	6.84587e-05
cN1C(C)=C(C(C)=O)CC(C(C)=O)=C1C	92	75	1.22667	6.75579e-05
cN1C(=O)C=CC1=O	92	87	1.05747	7.83672e-05
cC(=O)NN1C(=O)CSC1c	92	89	1.03371	8.01687e-05
CN(C)NC(C)=O	92	68	1.35294	6.12525e-05
cN=C(C(c)=CC)N(C)C	91	91	1	8.19702e-05
[CH-][N+]#N	91	85	1.07059	7.65656e-05
C[N@+](C)(C)C	91	76	1.19737	6.84587e-05
COC(=O)C1=C(C)NC(C)=C(C#N)C1	91	91	1	8.19702e-05
cNC(=O)C(O)=CC(c)=O	91	89	1.02247	8.01687e-05
CC1=NCC(=O)N1C	91	91	1	8.19702e-05
CC=C(C)C(C)=CC	91	91	1	8.19702e-05
cC(=O)C1=C(O)CN(C)C1=O	90	90	1	8.10695e-05
CC(=O)C(C(C)=O)=C(C)O	90	84	1.07143	7.56648e-05
cS(=O)(=O)N(C)C(C)OC	90	90	1	8.10695e-05
cC=C1C(=O)NN(c)C1=O	90	90	1	8.10695e-05
CN=C(N)NC	90	90	1	8.10695e-05
COC(=O)C1=C(C)OC(=N)CC1	90	90	1	8.10695e-05
cN=C1NC(=O)CS1	90	90	1	8.10695e-05
cN/C(=N/C#N)NC	90	90	1	8.10695e-05
c/N=N/C	89	88	1.01136	7.92679e-05
cN1C(=C)C(C)=C(C#N)C1=O	89	89	1	8.01687e-05
CC(=O)NC1=NCCS1	89	89	1	8.01687e-05
cC1=C(c)C(=O)OC1	89	89	1	8.01687e-05
cC(C)=C(C)C(C)=O	89	89	1	8.01687e-05
CN1C(=O)CC(=O)N1C	89	89	1	8.01687e-05
cC(C)=NNS(c)(=O)=O	88	88	1	7.92679e-05
O=C1ccC(=O)C2=C1CCS2	88	88	1	7.92679e-05
CC(=O)N[C@@H](C)OC	88	68	1.29412	6.12525e-05
cN(C)S(=O)(=O)N(C)C	88	88	1	7.92679e-05
cNS(=O)(=O)NC	88	88	1	7.92679e-05
c/N=c	88	88	1	7.92679e-05
cSC(C)=O	87	87	1	7.83672e-05
CNC(N)=NC(C)=O	87	83	1.04819	7.47641e-05
CC1(C)OC(=O)CC(=O)O1	87	87	1	7.83672e-05
CSC1=C(C(=O)O)N2C(=O)CC2C1	87	87	1	7.83672e-05
con(c)C(=O)N(C)C	87	87	1	7.83672e-05
cC(=O)O[C@@H](C)OC	86	70	1.22857	6.3054e-05
CSC1=NCCS1	86	85	1.01176	7.65656e-05
cOC1CC(=O)N1C(=O)NC	86	86	1	7.74664e-05
CN1ccC2=NCCN2C1=O	86	86	1	7.74664e-05
CS(=O)(=O)C=CC	86	86	1	7.74664e-05
cC=NN(C)S(c)(=O)=O	85	85	1	7.65656e-05
C[C@](C)(OC)O[C@H](C)OC	85	84	1.0119	7.56648e-05
CNC1=NC(=O)CS1	85	85	1	7.65656e-05
cC1=N[C@H](NC(C)=O)C(=O)N(C)cc1	85	85	1	7.65656e-05
cC=C1NC(=S)NC1=O	85	85	1	7.65656e-05
cO[C@](C)(OC)C(=O)O	85	85	1	7.65656e-05
CN1C(=O)CNC1=S	85	85	1	7.65656e-05
O=C1CCC(=O)O1	85	83	1.0241	7.47641e-05
cn(c)C=CC	85	85	1	7.65656e-05
COP(=O)(O)NC	85	85	1	7.65656e-05
cC=C(c)C(C)=O	84	84	1	7.56648e-05
cnn(c)O	84	84	1	7.56648e-05
cC(=O)NN1CCC1=O	84	84	1	7.56648e-05
CN(C)C(=O)N1CCC1=O	84	84	1	7.56648e-05
cC1NccC(=O)N1c	84	84	1	7.56648e-05
cC(C)=CC(=O)O	84	84	1	7.56648e-05
cC(N)=NC	84	84	1	7.56648e-05
cC=C(C(c)=O)S(c)(=O)=O	83	83	1	7.47641e-05
cO[11CH3]	83	83	1	7.47641e-05
CC1CS1	83	74	1.12162	6.66571e-05
c[C@@]1(C)OCCO1	83	83	1	7.47641e-05
CSC(=S)SC	83	83	1	7.47641e-05
CC1=CCN(C)C1=O	83	83	1	7.47641e-05
cC1=NN(C(=S)NC)CC1	83	80	1.0375	7.20617e-05
CON=CC	83	83	1	7.47641e-05
CN(c)C	82	82	1	7.38633e-05
CC1=NS(=O)ON1	82	82	1	7.38633e-05
cOC(C)=C(C)C(C)=O	82	82	1	7.38633e-05
cNC(=O)Nn(c)c	82	82	1	7.38633e-05
cC1=NN(C)CC1	82	82	1	7.38633e-05
cNC(=O)N[C@@H]1N=C(c)ccN(C)C1=O	81	81	1	7.29625e-05
CN(C)C1=NC(=O)CS1	81	80	1.0125	7.20617e-05
cNC(=N)N(c)C	81	81	1	7.29625e-05
NC1=NC(N)=NCC1	81	81	1	7.29625e-05
cC(C)=NNC(=N)N	81	80	1.0125	7.20617e-05
cC=C(C#N)C(c)=O	81	81	1	7.29625e-05
COP(=O)(O)OP(=O)(O)O[C@H](C)OC	81	81	1	7.29625e-05
cC(=NO)C(=O)NC	81	81	1	7.29625e-05
CC1=C(C(=O)O)N2C(=O)C[C@H]2S1	80	80	1	7.20617e-05
cS(=O)(=O)N1CCN(C)C1=N	80	80	1	7.20617e-05
CC(=O)C(C)=C(C)O	80	77	1.03896	6.93594e-05
cNC1=NCCO1	80	80	1	7.20617e-05
cN(C)[C@](c)(C)O	80	80	1	7.20617e-05
cC(=O)N(C)O	80	79	1.01266	7.1161e-05
cNN(C)C	80	79	1.01266	7.1161e-05
CC=NO	80	79	1.01266	7.1161e-05
CNC(C)=CC(C)=O	79	78	1.01282	7.02602e-05
CC1(C)OOC(C)(C)O1	79	79	1	7.1161e-05
cNN=C1ccC=CC1=O	79	78	1.01282	7.02602e-05
COC(=O)C1=COCCO1	79	79	1	7.1161e-05
c[C@H]1O[C@@H]1C	79	79	1	7.1161e-05
cS(=O)(=O)N1CCNC1=O	79	79	1	7.1161e-05
cS(=O)(=O)NC(=S)NC	79	79	1	7.1161e-05
CN1ccC(N)=NS1(=O)=O	79	79	1	7.1161e-05
CO[C@@H]1CCC=C(C(=O)N(C)C)O1	79	79	1	7.1161e-05
cC1=NC(NC(C)=O)C(=O)N(C)cc1	79	79	1	7.1161e-05
cC(c)=CC#N	78	78	1	7.02602e-05
cN/C(=N/C)NC#N	78	78	1	7.02602e-05
cN=C(C)N	78	78	1	7.02602e-05
COC1=C(C)C(=O)SC1	78	78	1	7.02602e-05
CNNC	78	78	1	7.02602e-05
cC(C)=C(C)C(=O)N(C)C	78	78	1	7.02602e-05
cC(=O)C=C(C)O	78	78	1	7.02602e-05
cOP(=O)(O)Oc	78	78	1	7.02602e-05
cN1C(=O)CC(=O)N1c	78	78	1	7.02602e-05
CN(C)C1=CC(=O)ccC1=O	78	78	1	7.02602e-05
cNC(C)=C(C)C(C)=O	78	78	1	7.02602e-05
c[s+]c	77	77	1	6.93594e-05
c/C(C)=N/NC(N)=S	77	75	1.02667	6.75579e-05
CC1=CC(=O)OC1O	77	77	1	6.93594e-05
CC1(C)OC[C@@H](OC)O1	77	77	1	6.93594e-05
cNS(=O)(=O)O	76	69	1.10145	6.21533e-05
COP1(=S)NCCO1	76	76	1	6.84587e-05
cC=CS(c)(=O)=O	76	76	1	6.84587e-05
O=C1CC(=O)NC(=S)N1	76	72	1.05556	6.48556e-05
CNC(=O)C1=CCC[C@H](OC)O1	76	76	1	6.84587e-05
cC1=C(c)C(=O)CC1	76	76	1	6.84587e-05
CN(C)S(N)(=O)=O	76	76	1	6.84587e-05
c/C=C1/ccNC1=O	76	75	1.01333	6.75579e-05
O=C1ccNC1=C1ccNC1=O	76	76	1	6.84587e-05
cS(=O)(=O)Nn(c)c	76	76	1	6.84587e-05
cC(=O)N/N=C(/C)C	76	75	1.01333	6.75579e-05
cNC(=O)n(c)nc	76	76	1	6.84587e-05
cC=C1C(=N)N2N=C(C)SC2=NC1=O	76	76	1	6.84587e-05
CC(=O)NC(C)=C(C)C(=O)O	76	76	1	6.84587e-05
cC=C1C(=O)N(c)N=C1C	76	76	1	6.84587e-05
cN1CC(=O)N(c)C1=O	76	76	1	6.84587e-05
cN1CCSC1=NC(C)=O	76	76	1	6.84587e-05
C[C@@](OC)(OC)C(=O)O	76	72	1.05556	6.48556e-05
cC1=N[C@](C)(C)N(C)C1=O	76	76	1	6.84587e-05
CN(C)C(=O)C(C)=O	76	54	1.40741	4.86417e-05
CC(=O)C(N)=O	75	75	1	6.75579e-05
cC(=O)ON=C(c)C	75	75	1	6.75579e-05
cNC(=O)C(O)=C(C)C(c)=O	75	75	1	6.75579e-05
cN(C(C)=O)S(c)(=O)=O	75	74	1.01351	6.66571e-05
CC=C(C)OC	75	69	1.08696	6.21533e-05
COP(=O)(O)OP(C)(=O)O	75	71	1.05634	6.39548e-05
c1cssn1	75	75	1	6.75579e-05
cNC(=S)N/N=C(/c)C	75	73	1.0274	6.57563e-05
c/C=N/NC(=O)OC	75	75	1	6.75579e-05
CC1=C(N2CC2)C(=O)ccC1=O	75	75	1	6.75579e-05
cC=C1SC(NC)=NC1=O	74	48	1.54167	4.3237e-05
cC=C1C(=O)N(C)C(=O)N(C)C1=O	74	74	1	6.66571e-05
cS[C@@H](C)OC	74	67	1.10448	6.03517e-05
cO[C@](C)(C)OC	74	54	1.37037	4.86417e-05
c[C@]1(C)OCCO1	74	74	1	6.66571e-05
C1CN2CCSC2=N1	74	74	1	6.66571e-05
cC=Cn(c)c	74	74	1	6.66571e-05
C[Se]C	74	74	1	6.66571e-05
cB1OCCO1	74	74	1	6.66571e-05
CN1CC1	74	67	1.10448	6.03517e-05
CSc	74	73	1.0137	6.57563e-05
cN1C(=O)CSC12ccN(C)C2=O	74	74	1	6.66571e-05
cN/C(=N/C#N)N(C)C	73	73	1	6.57563e-05
cC(=O)N1CCOC1	73	73	1	6.57563e-05
c/C(C)=N/NC(=S)NC	73	72	1.01389	6.48556e-05
cOC(C)=C(C)C(=O)OC	73	73	1	6.57563e-05
COOC(C)(C)OC	73	73	1	6.57563e-05
CNC1=NCC(C(=O)OC)=C(C)N1C	73	73	1	6.57563e-05
cNN=C1C(=O)ccC=C1S(=O)(=O)O	73	55	1.32727	4.95425e-05
cNC(=O)C(C)=CC	73	73	1	6.57563e-05
CC=C(C)Br	73	66	1.10606	5.94509e-05
CN1ccNC1	73	73	1	6.57563e-05
cNN1C(=O)C=C(C)C1=O	72	72	1	6.48556e-05
CC1=CC(=O)CC1	72	71	1.01408	6.39548e-05
cP(c)C	72	37	1.94595	3.33286e-05
c/C=N/NC(=N)NC	72	71	1.01408	6.39548e-05
CC1=C(C)OCC1	72	72	1	6.48556e-05
cC=C(c)NC(c)=O	72	66	1.09091	5.94509e-05
cN[C@@H](C)OC	72	72	1	6.48556e-05
cC=CNC(C)=O	72	68	1.05882	6.12525e-05
CC1=NNC(=O)C1	71	69	1.02899	6.21533e-05
c=NC(C)=C(C)C(=O)OC	71	71	1	6.39548e-05
COP(O)(O)=S	71	58	1.22414	5.22448e-05
cN(c)S(C)(=O)=O	71	71	1	6.39548e-05
cN1C(=O)CNC1=O	71	71	1	6.39548e-05
cOC(C)(C)OC	71	66	1.07576	5.94509e-05
O=C1C=C(N2CC2)C(=O)cc1	71	71	1	6.39548e-05
cN1CC(=O)N(c)C1=S	71	71	1	6.39548e-05
C/C=C(/C)C(C)=O	71	70	1.01429	6.3054e-05
cNC(=O)C(=O)N(C)C	71	71	1	6.39548e-05
CN1C(=O)CC(=O)NC1=O	71	71	1	6.39548e-05
COC(C)=CC	71	71	1	6.39548e-05
cNNC(=O)Nc	71	71	1	6.39548e-05
cC=CC(O)=CC(=O)/C=C/c	70	70	1	6.3054e-05
CC(C)=C1CCOC1=O	70	70	1	6.3054e-05
cS(=O)(=O)N(C)OC	70	57	1.22807	5.1344e-05
cOCN(c)C	70	70	1	6.3054e-05
cNC(=S)n(c)nc	70	70	1	6.3054e-05
cC=CS(=O)(=O)N(C)C	70	70	1	6.3054e-05
CNC1=NCCO1	70	69	1.01449	6.21533e-05
cN(c)C(N)=O	70	70	1	6.3054e-05
cn(C)n(c)c	70	70	1	6.3054e-05
cC(=O)NCN(C)C	70	70	1	6.3054e-05
cN(C)C(C)N(C)C	70	70	1	6.3054e-05
CN1CC([N+](=O)[O-])=C(N(C)C)N(C)C1	70	70	1	6.3054e-05
CC=CC=CC=CC	70	69	1.01449	6.21533e-05
cNC(=S)NN=C(c)C	70	70	1	6.3054e-05
CSC1=C(C#N)CCC(=O)N1	70	70	1	6.3054e-05
cC(=O)NN=C1ccNC1=O	70	68	1.02941	6.12525e-05
CNC(=O)C=CC(=O)O	70	68	1.02941	6.12525e-05
cNC=NOC	70	70	1	6.3054e-05
CNC1=CC(=O)C(NC)=CC1=O	69	69	1	6.21533e-05
CN1C(=O)CCN=C1N	69	69	1	6.21533e-05
CN1CCN(C)C1=N[N+](=O)[O-]	69	47	1.46809	4.23363e-05
CNC(=S)NC(C)=O	69	69	1	6.21533e-05
CSC(=O)N(C)C	69	51	1.35294	4.59394e-05
cC=C1ccC(=O)O1	69	69	1	6.21533e-05
cC=C(c)C(c)=O	69	69	1	6.21533e-05
C[C@]1(C)OCCO1	69	69	1	6.21533e-05
cC=C1C(=O)NC(=O)N(c)C1=O	69	69	1	6.21533e-05
cC1=C(C(=O)OC)CC(C(=O)OC)=C(C)N1	69	69	1	6.21533e-05
CC=NNC(C)=O	69	67	1.02985	6.03517e-05
CC(=O)ON=C(C)C	69	69	1	6.21533e-05
cC=C1SC(=Nc)N(c)C1=O	69	69	1	6.21533e-05
CC(=O)N/N=C(/C)C	68	68	1	6.12525e-05
CC(=O)OC1COOC(C)(C)O1	68	47	1.44681	4.23363e-05
cNC(C)=C(C)C(N)=O	68	68	1	6.12525e-05
CC1=C(C)C(=O)C(C)=C(C)C1=O	68	66	1.0303	5.94509e-05
cC=C(C#N)C(N)=O	68	67	1.01493	6.03517e-05
cC1=NNCO1	68	68	1	6.12525e-05
CO[C@H]1CCC=C(C(=O)N(C)C)O1	68	68	1	6.12525e-05
cC=C1N=C(c)C=C1OC	68	68	1	6.12525e-05
cC=CC=Cc	68	66	1.0303	5.94509e-05
cC(=O)N(c)C(C)=O	67	67	1	6.03517e-05
O=C1ccC2=C(CCO2)C1=O	67	67	1	6.03517e-05
COC(C)=CC(C)=O	67	65	1.03077	5.85502e-05
cC=CN(C)C	67	67	1	6.03517e-05
CSC(C)(C)SC	67	67	1	6.03517e-05
CSC(C)SC	67	66	1.01515	5.94509e-05
CN1CCC=CC1=O	67	67	1	6.03517e-05
CNC(=O)N(C)C(C)=O	67	67	1	6.03517e-05
CNC(=O)N1CC(C(=O)OC)=C(C)NC1=O	67	67	1	6.03517e-05
c/C=N/NC(=S)N(C)C	67	64	1.04688	5.76494e-05
cNNC	67	66	1.01515	5.94509e-05
CNOC(C)=O	67	50	1.34	4.50386e-05
CN1CC(=O)N(C)C1(C)C	67	67	1	6.03517e-05
cC=CC=CC	67	66	1.01515	5.94509e-05
cC1=C(c)C(=O)N(C)CC1	67	67	1	6.03517e-05
CC=CBr	67	46	1.45652	4.14355e-05
CC(=O)C(C)=O	67	67	1	6.03517e-05
c-n1ncn[n+]1-c	66	63	1.04762	5.67486e-05
C=C(C)C(=O)NC	66	65	1.01538	5.85502e-05
CNC(=O)NS(=O)(=O)N(C)C	66	66	1	5.94509e-05
CC(=O)NC1=CC(=O)ccC1=O	66	66	1	5.94509e-05
c[C@](C)(OC)OC	66	66	1	5.94509e-05
cC1=C(c)C(=O)CO1	66	66	1	5.94509e-05
c[C@]1(C)O[C@]1(C)C	66	66	1	5.94509e-05
cOP(=S)(OC)OC	66	65	1.01538	5.85502e-05
CN1C(=O)CN(C)C1=O	66	66	1	5.94509e-05
cN(c)NC(C)=O	66	56	1.17857	5.04432e-05
cNC(=O)N=C(C)N(C)C	66	66	1	5.94509e-05
O=C1CCN1	66	66	1	5.94509e-05
CNC(=O)N=C(N)NC	66	55	1.2	4.95425e-05
CC(=O)C=C(C)O	66	66	1	5.94509e-05
CO[C@H]1CCC(=O)O1	66	66	1	5.94509e-05
O=C1ccC2SCCN12	66	66	1	5.94509e-05
cN(C)C(C)=NC	66	66	1	5.94509e-05
CC(=O)N1CCC(C)=N1	66	66	1	5.94509e-05
C=CC(=C)C	66	66	1	5.94509e-05
CN1CCN(C)C1=S	65	65	1	5.85502e-05
COC(=O)NC(C)=O	65	65	1	5.85502e-05
c/C(c)=N/NC(N)=S	65	65	1	5.85502e-05
cNNc	65	65	1	5.85502e-05
cC=C1SC(=NC)N(C)C1=O	65	65	1	5.85502e-05
cC#CP(C)(=O)O	65	65	1	5.85502e-05
c1c[se]nn1	65	54	1.2037	4.86417e-05
CC(=O)C1=C(C)NC(=O)NC1	65	65	1	5.85502e-05
CN1CCN2CCN=C12	65	65	1	5.85502e-05
CNN1CCOC1=O	64	64	1	5.76494e-05
CC(=O)N1CCC=N1	64	64	1	5.76494e-05
CNC(=O)N(C)O	64	64	1	5.76494e-05
cC(=O)NNC(=O)NC	64	64	1	5.76494e-05
COC1=C(OC)C(=O)C(C)=C(C)C1=O	64	61	1.04918	5.49471e-05
CC1=C(C(=O)O)N2C(=O)CC2C1	64	64	1	5.76494e-05
CC(C)=NOC	64	64	1	5.76494e-05
CC(=O)C1=C(C)NC(=O)CC1	64	64	1	5.76494e-05
cC(c)=NNC(C)=O	64	64	1	5.76494e-05
cC=C(c)Oc	64	64	1	5.76494e-05
[CH-]C(C)=O	64	60	1.06667	5.40463e-05
CN=NC	64	64	1	5.76494e-05
cC=C1C(=O)N(C)C(=O)N1C	64	64	1	5.76494e-05
cNC(=N)SC	64	61	1.04918	5.49471e-05
CC(C)=CC(=O)O	64	64	1	5.76494e-05
CNC1=C(C)C(=O)ccC1=O	64	60	1.06667	5.40463e-05
c-n1cn(C)nn1	64	64	1	5.76494e-05
c[As](=O)(O)O	63	58	1.08621	5.22448e-05
cC(=O)N[C@@H]1N=C(c)ccN(C)C1=O	63	63	1	5.67486e-05
C[C@H]1O[C@@H]1C	63	63	1	5.67486e-05
cC(=O)ON=C(C)C	63	63	1	5.67486e-05
CC#CC=CC#CC	63	63	1	5.67486e-05
CN=C(NC)SC	63	63	1	5.67486e-05
cC=C(NC(C)=O)C(=O)NC	63	62	1.01613	5.58479e-05
cC1=NNC(=O)C1	63	63	1	5.67486e-05
cC=C(C)C(=O)N(C)C	63	63	1	5.67486e-05
C/C=C(\C)C(C)=O	63	63	1	5.67486e-05
CC1=CC=CC1	63	63	1	5.67486e-05
CNC(=O)C=C(C)C	63	60	1.05	5.40463e-05
CC#CI	63	63	1	5.67486e-05
CN=C(C)SC	63	63	1	5.67486e-05
c/C(C)=N/NC(C)=O	63	63	1	5.67486e-05
cSC(C)(C)Sc	62	62	1	5.58479e-05
cNC(=O)C#CC	62	62	1	5.58479e-05
cNN=C(c)c	62	62	1	5.58479e-05
COC1COC(C)(C)O1	62	59	1.05085	5.31455e-05
cNC1=NCCN1C	62	62	1	5.58479e-05
cC1=C(C)CN(C)C1=O	62	62	1	5.58479e-05
CC=CC(C)=CC(=O)OC	62	62	1	5.58479e-05
c/C=C/C(c)=O	62	62	1	5.58479e-05
cN(C)CN(c)C	62	62	1	5.58479e-05
cNC1=NS(=O)(=O)cc1	62	60	1.03333	5.40463e-05
cnn(c)S(C)(=O)=O	62	62	1	5.58479e-05
cNC(=O)C1=C(C)OCCS1	62	62	1	5.58479e-05
c[Si](c)(C)C	62	62	1	5.58479e-05
cC1=NN(C(=NC)NS(c)(=O)=O)CC1	62	62	1	5.58479e-05
cC=C(C(=O)OC)C(=O)OC	62	62	1	5.58479e-05
O=C1C=CCO1	62	61	1.01639	5.49471e-05
cC=C1N=C(SC)N(C)C1=O	62	62	1	5.58479e-05
cN(C(C)=O)S(C)(=O)=O	62	62	1	5.58479e-05
cS(=O)(=O)NN=C(C)C	61	61	1	5.49471e-05
cOP(C)(=O)O	61	59	1.0339	5.31455e-05
cC1=NC(=O)CS1	61	61	1	5.49471e-05
cnn(c)C(=O)NC	61	60	1.01667	5.40463e-05
CC(C)=CC=CC=CC	61	61	1	5.49471e-05
COC1CCC(=O)O1	61	61	1	5.49471e-05
cC=NNC(N)=S	61	60	1.01667	5.40463e-05
cOC1=CC(=O)C(=C(C)O)C(=O)C1	61	61	1	5.49471e-05
CNC(C)O	61	61	1	5.49471e-05
O=C1OCC(O)=C1O	61	61	1	5.49471e-05
cC=NN=c	61	61	1	5.49471e-05
CN(C)N(C)C	61	61	1	5.49471e-05
COP(N)(=O)N(C)C	61	61	1	5.49471e-05
cC1N(C)CC(=O)N1c	61	61	1	5.49471e-05
C[PH](=O)O	61	61	1	5.49471e-05
CON1C(=O)ccC1=O	60	59	1.01695	5.31455e-05
CNC(=O)O	60	59	1.01695	5.31455e-05
cC=CC(=O)C(=Cc)C(=O)C=Cc	60	60	1	5.40463e-05
CNC(=O)OCOC(C)=O	60	28	2.14286	2.52216e-05
CN(C)C(C)(C)O	60	60	1	5.40463e-05
cn(c)S(=O)(=O)N(C)C	60	59	1.01695	5.31455e-05
CS(=O)(=O)OC	60	53	1.13208	4.77409e-05
cC=C(O)C(=O)Nc	60	54	1.11111	4.86417e-05
C[Si](C)(C)C#CC	60	60	1	5.40463e-05
CC1NCCS1	60	49	1.22449	4.41378e-05
cC=CC=CC(=O)NC	60	60	1	5.40463e-05
cNN=c	60	54	1.11111	4.86417e-05
cC=C1C=Ccc1	60	60	1	5.40463e-05
cNC(=O)n(c)c	60	60	1	5.40463e-05
cC=C1SC(=NC)N(c)C1=O	60	60	1	5.40463e-05
cP(C)(=O)O	60	56	1.07143	5.04432e-05
cNN1C(=O)CCC1=O	60	60	1	5.40463e-05
cC=CC(=O)NC(=S)Nc	60	60	1	5.40463e-05
CC1=C(C)CCC1=O	60	60	1	5.40463e-05
cNC1=C(N(C)C)C(=O)ccC1=O	60	60	1	5.40463e-05
cC=C(C)C1=NN(C)CC1	59	59	1	5.31455e-05
cN(C)N=O	59	48	1.22917	4.3237e-05
cNC(=O)C(C)=C(C)C(=O)O	59	58	1.01724	5.22448e-05
cN(C)C(=O)C(=O)O	59	59	1	5.31455e-05
CNC(C)=C(C(C)=O)C(C)=O	59	59	1	5.31455e-05
cC(=O)N(C)C(=O)OC	59	59	1	5.31455e-05
cC=Cn(c)nc	59	59	1	5.31455e-05
cC=NNC(N)=O	59	59	1	5.31455e-05
CO[C@H]1COO[C@@](C)(C)O1	59	58	1.01724	5.22448e-05
COC=C(C)N=C(C)C	59	59	1	5.31455e-05
cC=C1SC(c)=NC1=O	59	59	1	5.31455e-05
CC(=O)N1CCSC1C	59	59	1	5.31455e-05
cC=NNC(=O)C(=O)NC	59	59	1	5.31455e-05
cN(C)C(=O)C=CC	59	59	1	5.31455e-05
COC(=O)C1(C(=O)OC)OccO1	58	58	1	5.22448e-05
CC=CCl	58	58	1	5.22448e-05
cOC(c)=CC	58	58	1	5.22448e-05
cN/N=C/C	58	58	1	5.22448e-05
CNN(C)C	58	58	1	5.22448e-05
O=S1(=O)C=CccO1	58	58	1	5.22448e-05
cC1=C(Br)C(=O)NC1=O	58	58	1	5.22448e-05
CN(C)C(=O)n1ccnn1	58	58	1	5.22448e-05
cC1=CCNC(=S)N1	58	58	1	5.22448e-05
cN/N=C1\C(=O)ccNC1=O	58	58	1	5.22448e-05
cN/C=C1/ccC(=O)NC1=O	58	58	1	5.22448e-05
cNC(=O)NN=C(c)C	58	58	1	5.22448e-05
cN(c)C(=O)OC	58	58	1	5.22448e-05
CNC(=N)N(C)C	58	56	1.03571	5.04432e-05
COC(=O)C1=CN(C)C=C(C(=O)OC)C1	58	58	1	5.22448e-05
cNC(=O)C(=C)C	58	57	1.01754	5.1344e-05
cNC(=O)N(c)c	58	58	1	5.22448e-05
CC(=O)OCOP(C)(=O)OCOC(C)=O	58	47	1.23404	4.23363e-05
C=C(C)C=O	58	58	1	5.22448e-05
C=C(C)Cl	58	56	1.03571	5.04432e-05
cC=CC=NNC(C)=O	58	55	1.05455	4.95425e-05
CC(=O)C1=C(C)OC(C)=C(C(C)=O)C1	58	48	1.20833	4.3237e-05
cC(=O)N(C)C(=O)NC	58	57	1.01754	5.1344e-05
c/C=N/C	58	56	1.03571	5.04432e-05
cS(=O)(=O)N1N=CccB1O	58	57	1.01754	5.1344e-05
cC(=O)NC(N)=O	58	57	1.01754	5.1344e-05
CNC(=N)SC	58	58	1	5.22448e-05
cP(C)(C)=O	57	57	1	5.1344e-05
C/C(C)=N/NC(N)=S	57	57	1	5.1344e-05
C=Cn(c)c	57	51	1.11765	4.59394e-05
cN1C(=O)CCN(C)C1=O	57	57	1	5.1344e-05
CN1ccC(=NO)C1=O	57	57	1	5.1344e-05
cOC(c)N(C)C	57	57	1	5.1344e-05
cNC(C)=C(C(C)=O)C(C)=O	57	57	1	5.1344e-05
cC(c)=NOC(C)=O	57	57	1	5.1344e-05
CC1=CCCN(C)C1=O	57	57	1	5.1344e-05
cN1N=C(C)CC1=O	57	53	1.07547	4.77409e-05
CC1=NN(C)C(=O)N(C)cc1	57	57	1	5.1344e-05
COP(C)(C)=O	57	56	1.01786	5.04432e-05
[C-]#[N+]C	57	52	1.09615	4.68401e-05
CC(=O)OC(C)=O	57	56	1.01786	5.04432e-05
cC=C(C)C(c)=NC	57	57	1	5.1344e-05
CC(C=O)=CC	57	57	1	5.1344e-05
cN/C(c)=C1\ccNC1=O	57	57	1	5.1344e-05
COC1=C(C)C(=O)C2=C(C[C@@]3(OC)C4NC4CN23)C1=O	57	57	1	5.1344e-05
cC(=O)OCOC(C)=O	57	57	1	5.1344e-05
cNC(=NC(c)=O)NC	57	57	1	5.1344e-05
CC(=O)N=C1SCCN1C	57	57	1	5.1344e-05
cN1CCNC(=O)N1	57	57	1	5.1344e-05
cC(=C(C)C)N(C)C(C)=O	57	57	1	5.1344e-05
cC=C1C(=O)NC(=O)N(C)C1=O	57	57	1	5.1344e-05
cC1SCC(=O)N1NC(C)=O	57	57	1	5.1344e-05
cC=NN(C)C(c)=O	56	56	1	5.04432e-05
cC(c)=N	56	56	1	5.04432e-05
C[C@@H]1O[C@@]12C[C@@]1(C)O[C@H]1[C@@H]1O[C@@]12C	56	56	1	5.04432e-05
cC(C)=C(c)C=C	56	49	1.14286	4.41378e-05
C=C=CC	56	51	1.09804	4.59394e-05
CC(C)=C(C)F	56	56	1	5.04432e-05
c/C=C1/N=C(NC)N(C)C1=O	56	56	1	5.04432e-05
CC(=O)C=C(C)N(C)C	56	54	1.03704	4.86417e-05
CN(C)CN1ccC(=O)C1=O	56	56	1	5.04432e-05
CNN	56	56	1	5.04432e-05
cP(=O)(OC)N(C)C	56	56	1	5.04432e-05
cC(=O)C=CN(C)C	56	55	1.01818	4.95425e-05
cNC(=O)C1=C(C)NC(=S)NC1	56	56	1	5.04432e-05
cNC1=NC(=O)NC(=O)C1	56	56	1	5.04432e-05
COC1=C(Br)CCC=C1Br	56	45	1.24444	4.05347e-05
cNC(=O)C(C)=CC=CC	56	56	1	5.04432e-05
cON=C(C)C	56	56	1	5.04432e-05
CC1=NC2=C(CC1)S(=O)(=O)CC2	55	55	1	4.95425e-05
cNC(=O)C(F)=C(c)C	55	55	1	4.95425e-05
cN1C(=O)CC(=O)NC1=O	55	55	1	4.95425e-05
cP(c)(=O)NC	55	55	1	4.95425e-05
CC1CN1C	55	54	1.01852	4.86417e-05
cC1=N[C@@H](NC(=O)N(C)C)C(=O)N(C)cc1	55	55	1	4.95425e-05
COC(=O)C1=C(C)N(C)C(=S)NC1	55	55	1	4.95425e-05
cC(=O)NC(=N)NC	55	55	1	4.95425e-05
c[N+]#N	55	54	1.01852	4.86417e-05
cC1(O)ccC2=NCCN21	55	55	1	4.95425e-05
N=C1NC(=O)CS1	55	55	1	4.95425e-05
CON1C(=O)CCC1=O	55	54	1.01852	4.86417e-05
cC(=O)n(c)[nH]c	55	55	1	4.95425e-05
O=C1NccC1=C1NccC1=NO	55	55	1	4.95425e-05
cC1N(C)CCN1C	55	53	1.03774	4.77409e-05
CNC(=O)C=CC(=O)OC	54	50	1.08	4.50386e-05
CC=C(C)C=C(C)C	54	54	1	4.86417e-05
cN1CC(C(C)=O)=C(O)C1=O	54	54	1	4.86417e-05
CSCSC	54	51	1.05882	4.59394e-05
CN/C(=N/C#N)NC	54	53	1.01887	4.77409e-05
cN(C)C#N	54	53	1.01887	4.77409e-05
cC1=NN(S(c)(=O)=O)CC1	54	54	1	4.86417e-05
CC(Cl)=C(C)Cl	54	52	1.03846	4.68401e-05
cN1ccN(C)S1(=O)=O	54	54	1	4.86417e-05
cN/C=C/C(c)=O	54	54	1	4.86417e-05
cC(NC(C)=O)NC(C)=O	54	54	1	4.86417e-05
C[C@H](OC)N1CCN=C1N	54	54	1	4.86417e-05
cNC(=O)SC	54	49	1.10204	4.41378e-05
cS(=O)(=O)N=c	54	54	1	4.86417e-05
cC=CC(=O)C=CC(C)=C(C)C	54	54	1	4.86417e-05
cN=C(C)OC	54	53	1.01887	4.77409e-05
CO[C@@]12CC3=C(C(=O)C(C)=C(N)C3=O)N1C[C@@H]1N[C@@H]12	54	54	1	4.86417e-05
cC=C1SccNC1=O	54	54	1	4.86417e-05
cC=CC(=O)C=C(O)/C=C/c	54	54	1	4.86417e-05
CNP(=O)(OC)OC	54	53	1.01887	4.77409e-05
cC(C)=NNC(N)=S	54	54	1	4.86417e-05
CON=C(C)C(=O)O	53	53	1	4.77409e-05
cS(=O)(=O)N1C=CNC(=O)C1	53	53	1	4.77409e-05
cOC(C)(C)N1CCC(c)=N1	53	53	1	4.77409e-05
COC(=O)C1=C(C)CS(=O)(=O)[C@@H]2CC(=O)N12	53	53	1	4.77409e-05
cN1CC(=O)N(C)C1=O	53	53	1	4.77409e-05
CC1=C(C(=O)N(C)C)SC2=NCCN21	53	53	1	4.77409e-05
CC(C)=C(C)C=O	53	53	1	4.77409e-05
C=C(C)C(=O)O	53	53	1	4.77409e-05
cN/N=C1/ccNC1=O	53	53	1	4.77409e-05
cC=C1C(=O)NN=C1c	53	53	1	4.77409e-05
CNC(=O)C(=O)OC	53	48	1.10417	4.3237e-05
cC#CC(c)=O	53	53	1	4.77409e-05
CC(C=CC)=CC(=O)O	53	53	1	4.77409e-05
cN=C1ccNC1=O	53	52	1.01923	4.68401e-05
cN1CCC(=O)C(C)=C1C	53	53	1	4.77409e-05
cNC(=O)C1=COCCO1	53	53	1	4.77409e-05
CC1(C)OccO1	53	52	1.01923	4.68401e-05
CO[C@@H](C)O[C@H](C)OC	53	53	1	4.77409e-05
cC=C(c)N(C)C	53	53	1	4.77409e-05
cC1=C(O)C(=O)C=C(O)C1=O	53	53	1	4.77409e-05
cC(C)=NN(C)S(c)(=O)=O	53	53	1	4.77409e-05
cC=C(c)C(=O)OC	53	52	1.01923	4.68401e-05
cC=NOC(c)=O	53	53	1	4.77409e-05
c/C=C/C(=O)NO	52	52	1	4.68401e-05
cC=C1NC(=S)N(C)C1=O	52	52	1	4.68401e-05
CS(=O)(=O)F	52	52	1	4.68401e-05
cN(C)NC(=O)OC	52	52	1	4.68401e-05
CS(=O)(=O)NC(C)=O	52	52	1	4.68401e-05
cC=NNC1=NCCN1	52	39	1.33333	3.51301e-05
cN=C(N(c)C)N(C)C	52	52	1	4.68401e-05
c/C=C1/NC(=S)NC1=O	52	52	1	4.68401e-05
CN(C)C=C1C(=O)OCC2C(C)=C(C)C(=O)C(O)=C12	52	52	1	4.68401e-05
CNC1=C(Cl)C(=O)ccC1=O	52	52	1	4.68401e-05
c/C=N/NC(=O)NC	52	52	1	4.68401e-05
COP(=O)(O)OP(=O)(O)OP(=O)(O)OP(=O)(O)OC	52	52	1	4.68401e-05
cN1CCN=N1	52	52	1	4.68401e-05
cB(OC)OC	52	50	1.04	4.50386e-05
cC(C)(OC)OC	52	52	1	4.68401e-05
cn[n+](c)c	52	50	1.04	4.50386e-05
CN(C)C1=NS(=O)(=O)cc1	52	52	1	4.68401e-05
cN=C(N)SC	52	52	1	4.68401e-05
c/C=C1/C(=O)N(c)N=C1C	52	52	1	4.68401e-05
cC(=O)N(C)C=C(c)C(=O)OC	52	52	1	4.68401e-05
cn(c)C(C)=CC	52	52	1	4.68401e-05
cC(=N)OC	52	50	1.04	4.50386e-05
cSC#N	52	51	1.01961	4.59394e-05
NC(=O)NC1=NCCC(=O)N1	52	52	1	4.68401e-05
CNC1=NccS(=O)(=O)N1	52	52	1	4.68401e-05
cSC(=S)N(C)C	51	49	1.04082	4.41378e-05
CN1CCSC1	51	50	1.02	4.50386e-05
c[123I]	51	51	1	4.59394e-05
cNC1=C(C)C(=O)cc1	51	51	1	4.59394e-05
cC=C1C(=O)ON=C1c	51	51	1	4.59394e-05
cC(C)(SC)SC	51	51	1	4.59394e-05
c/C=C1\NC(C)=C(C(=O)OC)C1=O	51	51	1	4.59394e-05
C=C(C)C=CC	51	51	1	4.59394e-05
cn(c)NS(C)(=O)=O	51	51	1	4.59394e-05
cC=CC=CC(C)=O	51	51	1	4.59394e-05
CC1=CCCOC1=O	51	51	1	4.59394e-05
CNS(=O)(=O)OC	51	48	1.0625	4.3237e-05
CNC(=O)C(=O)N(C)C	51	51	1	4.59394e-05
cC1SccN1C(C)=O	51	51	1	4.59394e-05
cN=C(c)NC	51	51	1	4.59394e-05
cC=C1NN=C(SC)N1c	51	51	1	4.59394e-05
cNC(=N)NC(=N)N	51	50	1.02	4.50386e-05
cn(c)-n(c)c	51	51	1	4.59394e-05
COC(=O)C(C)=C(C)C	51	46	1.1087	4.14355e-05
O=C1CCS(=O)S1	51	51	1	4.59394e-05
CN1C(=O)CCNC1=O	51	51	1	4.59394e-05
CC(=S)NC	51	51	1	4.59394e-05
cC1N(C)ccC(=O)N1c	51	51	1	4.59394e-05
cC=C1SC(N(C)C)=NC1=O	51	51	1	4.59394e-05
O=C1CNC(=S)N1	51	51	1	4.59394e-05
C[N@@+](C)(C)C	51	46	1.1087	4.14355e-05
c/C=C1/SC(=O)NC1=O	50	50	1	4.50386e-05
cC#CC(C)=CC	50	47	1.06383	4.23363e-05
cn(c)N1C(=O)ccC1=O	50	50	1	4.50386e-05
cC(=O)C=C(C)C	50	50	1	4.50386e-05
cN=NNc	50	50	1	4.50386e-05
cN[C@@H](C)N(C)C(C)=O	50	45	1.11111	4.05347e-05
CNC(C)OC	50	44	1.13636	3.9634e-05
COC(=O)C1=NOCC1	50	50	1	4.50386e-05
cN=C(SC)N(C)C(=S)SC	50	50	1	4.50386e-05
cnn(c)C(=S)NC	50	50	1	4.50386e-05
CN(Cl)Cl	50	50	1	4.50386e-05
cC(=O)NC(c)=O	50	50	1	4.50386e-05
cNC(N)=NC	50	50	1	4.50386e-05
cC1=NOC(c)O1	50	40	1.25	3.60309e-05
CC(=O)N(C)N(C)C(C)=O	50	50	1	4.50386e-05
C=C(C)Br	50	45	1.11111	4.05347e-05
c/C=C1\ccNC1=O	50	50	1	4.50386e-05
CON=CC(=O)O	50	50	1	4.50386e-05
c/N=C(/Nc)NC	50	50	1	4.50386e-05
COC1=C(C)C(=O)C(=O)cc1	50	50	1	4.50386e-05
CC=CN(C)C	50	50	1	4.50386e-05
cNC(=S)NN(C)C	50	50	1	4.50386e-05
cC(C)=NNC(=S)NC	49	49	1	4.41378e-05
cN(C)C(=O)N(c)C	49	40	1.225	3.60309e-05
cS(=O)(=O)N(C)C1=NC(C(=O)OC)=C(C(=O)OC)CC1	49	49	1	4.41378e-05
cC(=O)C(C)=C(c)C(=O)O	49	49	1	4.41378e-05
CO[C@@H]1COO[C@@](C)(C)O1	49	49	1	4.41378e-05
cNC(=N)NC(=N)NC	49	39	1.25641	3.51301e-05
cOC(C)N(C)C	49	47	1.04255	4.23363e-05
cNNC(=S)NC	49	49	1	4.41378e-05
CN1CSCC1=O	49	49	1	4.41378e-05
COP(=O)(OC)SC	49	40	1.225	3.60309e-05
C1=NC=NC1	49	44	1.11364	3.9634e-05
COP(=O)(OC)N(C)C	49	49	1	4.41378e-05
CNC(C)=C(C#N)C(=O)OC	49	49	1	4.41378e-05
CC(=O)C1=C(O)CN(C)C1=O	49	49	1	4.41378e-05
cO[C@@](c)(C)Oc	49	45	1.08889	4.05347e-05
cC=C1C(=O)OC(C)(C)OC1=O	49	49	1	4.41378e-05
COC(C)=N	49	48	1.02083	4.3237e-05
CC=C(OC)C(=O)O	49	49	1	4.41378e-05
CC1NccS(=O)(=O)N1	49	49	1	4.41378e-05
cC=C(c)C(=O)NC	49	49	1	4.41378e-05
CNC(=N)NO	49	49	1	4.41378e-05
CN=C1NS(=O)(=O)CCO1	49	49	1	4.41378e-05
cN1C(=O)N(C)ccS1(=O)=O	49	49	1	4.41378e-05
cC(=O)NC1=NCCS1	49	49	1	4.41378e-05
cNC(=O)NS(C)(=O)=O	49	49	1	4.41378e-05
cC#C[Si](C)(C)C	49	46	1.06522	4.14355e-05
c/C=C(/c)C	49	49	1	4.41378e-05
cOC(=O)N(c)C	49	49	1	4.41378e-05
cOP(=O)(Oc)OC	48	43	1.11628	3.87332e-05
CN=CNC	48	48	1	4.3237e-05
CC(C)=CC(=O)NC	48	48	1	4.3237e-05
cC(=O)N(C)OC	48	48	1	4.3237e-05
C/C=N/C	48	47	1.02128	4.23363e-05
c/C=C/c	48	46	1.04348	4.14355e-05
c/N=C(\c)Nc	48	48	1	4.3237e-05
cN=C1NN=CccS1	48	48	1	4.3237e-05
cC(c)=C(C)C(=O)O	48	48	1	4.3237e-05
cS(=O)(=O)C1(C)SC(=O)NC1=O	48	48	1	4.3237e-05
CN(C)C(=O)n1ncnn1	48	48	1	4.3237e-05
cC=C(C#N)S(c)(=O)=O	48	48	1	4.3237e-05
cNC(=O)C(C)=C(C)N=c	48	48	1	4.3237e-05
c[O+]=NN(O)N(C)C	48	48	1	4.3237e-05
cC=C(C)C(C)=NO	48	48	1	4.3237e-05
CC(=O)C(C)=C(C)C(C)=O	48	48	1	4.3237e-05
cNC#N	48	46	1.04348	4.14355e-05
O=C1NCCS1	48	48	1	4.3237e-05
CSC1=NNCO1	48	48	1	4.3237e-05
CNP(=O)(OC)N(C)C	48	48	1	4.3237e-05
cN(C)C(C)=N	48	46	1.04348	4.14355e-05
c[Se][Se]c	48	48	1	4.3237e-05
CC1=NNCC1	48	48	1	4.3237e-05
cSN(C)C	48	48	1	4.3237e-05
cC=C(c)N(c)C	48	48	1	4.3237e-05
cC1=CccC2=NCCN12	47	47	1	4.23363e-05
cC(C)=NNC(=S)N(C)C	47	47	1	4.23363e-05
cS(=O)(=O)N=C(C)N(C)C	47	47	1	4.23363e-05
cC(=O)OCN1C(=O)ccS1(=O)=O	47	47	1	4.23363e-05
COC(=O)C1=C(C)CSC2CC(=O)N12	47	47	1	4.23363e-05
[C-][N+]#N	47	45	1.04444	4.05347e-05
CN=C(N)N	47	20	2.35	1.80154e-05
cC(=O)NC1N=C(c)ccNC1=O	47	47	1	4.23363e-05
c=N\NC(C)=O	47	47	1	4.23363e-05
CC(=O)N1CCOC1=O	47	47	1	4.23363e-05
CN1ccS(=O)(=O)N(C)C1	47	47	1	4.23363e-05
cC1(O)ccC(=O)N1C	47	47	1	4.23363e-05
cC=CC=CC(c)=O	47	46	1.02174	4.14355e-05
CC(O)OC	47	47	1	4.23363e-05
cC(=O)NC1N=C(c)ccN(C)C1=O	47	47	1	4.23363e-05
cNC=C(C(=O)OC)C(=O)OC	47	47	1	4.23363e-05
c/C=N/NC	47	47	1	4.23363e-05
CNC(=O)C1=C(C)C(=O)OC1	47	47	1	4.23363e-05
cC(=O)N/N=C1/ccN(C)C1=O	47	47	1	4.23363e-05
C[C@H](N)NC(C)=O	47	47	1	4.23363e-05
CC1=CC=C(C)SS1	47	47	1	4.23363e-05
cC(C)=CC(=O)N(C)C	47	47	1	4.23363e-05
CNC(N)=S	47	47	1	4.23363e-05
cOC(C)(C)O	47	47	1	4.23363e-05
CC1=CC=CCC1	47	46	1.02174	4.14355e-05
CC=C(C)C=C(C)OC	46	46	1	4.14355e-05
COC1CCC([N+](=O)[O-])=C2N(C)CCN21	46	46	1	4.14355e-05
C/C=C/C=CC(=O)OC	46	46	1	4.14355e-05
CC=C(Br)Br	46	45	1.02222	4.05347e-05
c-[n+](c)nc	46	46	1	4.14355e-05
CC(I)=C(I)I	46	46	1	4.14355e-05
cOS(=O)(=O)NC(C)=O	46	46	1	4.14355e-05
cC=C1OC(=O)C(c)=C1c	46	46	1	4.14355e-05
C=COC	46	42	1.09524	3.78324e-05
cC(=O)N/N=C/C	46	46	1	4.14355e-05
cC=C1C=C(C)C(=O)O1	46	46	1	4.14355e-05
c/C=N/NC1=NCCN1	46	43	1.06977	3.87332e-05
cNC(=S)N/N=C1\ccNC1=O	46	46	1	4.14355e-05
cC(=O)N/N=C(\C)C	46	46	1	4.14355e-05
cC(N)=NN	46	46	1	4.14355e-05
cNC(=O)ON=C(C)C	46	46	1	4.14355e-05
c[C@]12CCC(=O)N1CCO2	46	46	1	4.14355e-05
CN=C(NC#N)N(C)C	46	46	1	4.14355e-05
CN1CC(=O)N(C)C1=S	46	46	1	4.14355e-05
cSC1=C(Sc)C(=O)ccC1=O	46	46	1	4.14355e-05
Cn1cn(C)nn1	46	46	1	4.14355e-05
CO[C@H](C)O[C@H]1CCC=CO1	46	44	1.04545	3.9634e-05
C#CC=CC	46	44	1.04545	3.9634e-05
CN/C(=N\C#N)NC	46	45	1.02222	4.05347e-05
cNC(=S)Nn(c)c	45	45	1	4.05347e-05
CSC1=NCCN1C(C)=O	45	45	1	4.05347e-05
c/C=N/NC(=N)NO	45	45	1	4.05347e-05
COC(=O)NC1=NCCN1C	45	45	1	4.05347e-05
cN(S(C)(=O)=O)S(C)(=O)=O	45	45	1	4.05347e-05
cC=NOC(=O)Nc	45	45	1	4.05347e-05
cC1=[N+]([O-])ccC1=O	45	44	1.02273	3.9634e-05
CON=C1ccNC1=C1ccNC1=O	45	45	1	4.05347e-05
cC=C(C)C(=O)Nc	45	45	1	4.05347e-05
cS1=NS(=O)(=O)cc1	45	45	1	4.05347e-05
COC1=NOCC1	45	45	1	4.05347e-05
cC(=C(C)C)N(c)C	45	45	1	4.05347e-05
CC1=C(C)C(=O)OC(C)(C)O1	45	45	1	4.05347e-05
cC(c)=C1ccNC1=O	45	45	1	4.05347e-05
cN(C(C)=O)C1=C(N(C)C)C(=O)ccC1=O	45	45	1	4.05347e-05
CN1SccS1=O	45	45	1	4.05347e-05
cN=C(N)N(C)C	45	45	1	4.05347e-05
C[C@@H](O)OC	45	45	1	4.05347e-05
CC1=NS(=O)(=O)ccN1	45	45	1	4.05347e-05
cP(c)(c)=S	45	45	1	4.05347e-05
cC=C1SC(=N)NC1=O	45	45	1	4.05347e-05
COC(=O)C1(C)CO1	45	45	1	4.05347e-05
c/N=C(\Nc)NC	45	45	1	4.05347e-05
cNP(=O)(OC)OC	45	45	1	4.05347e-05
cC(N)=NC(=O)OC	45	41	1.09756	3.69316e-05
CNC(=O)NO	45	45	1	4.05347e-05
CNC1=NC(=O)NC(=O)C1	45	44	1.02273	3.9634e-05
cNC(=S)NN	45	45	1	4.05347e-05
cP(c)(c)=O	45	43	1.04651	3.87332e-05
O=C1CC2N1CCS2(=O)=O	45	45	1	4.05347e-05
CC=COC	45	44	1.02273	3.9634e-05
COOC(C)(C)OOC	45	45	1	4.05347e-05
cC(O)=CS(c)(=O)=O	45	45	1	4.05347e-05
cC=CC(C)=NOC	45	44	1.02273	3.9634e-05
cC=CC(=O)N(C)N=Cc	45	45	1	4.05347e-05
cNC1=NCC(C(C)=O)=C(C)N1	45	45	1	4.05347e-05
cC=C(C)C1=C(C)CNC(=S)N1	45	45	1	4.05347e-05
C[C@@]1(C)OCCO1	44	44	1	3.9634e-05
CC1=CC(=O)NCC1	44	44	1	3.9634e-05
COC(=O)N/N=C(\C)C	44	44	1	3.9634e-05
cC(=O)C(c)=NC	44	44	1	3.9634e-05
cC(=O)NN=C(c)c	44	41	1.07317	3.69316e-05
COP(=O)(O)OP(=O)(O)OP(=O)(O)OC	44	44	1	3.9634e-05
CC=CC=CC=CC=CC=CC=CC=CC	44	41	1.07317	3.69316e-05
cC(C)=NN(C)C	44	43	1.02326	3.87332e-05
cOP(=S)(NC)OC	44	44	1	3.9634e-05
cC=C1SccN1C	44	44	1	3.9634e-05
O=C1ccC(=O)C(=O)N1	44	44	1	3.9634e-05
c/C=C1\SC(=S)NC1=O	44	44	1	3.9634e-05
cC=NO[C@@H](C)OC	44	44	1	3.9634e-05
CC(O)N(C)C	44	44	1	3.9634e-05
c[C@H]1OCCO1	43	43	1	3.87332e-05
cC=C(C#N)C(=O)N(C)C	43	41	1.04878	3.69316e-05
cNC=C(C(C)=O)C(C)=O	43	41	1.04878	3.69316e-05
cP(=O)(NC)NC	43	43	1	3.87332e-05
c[131I]	43	26	1.65385	2.34201e-05
CN=CN(C)C	43	42	1.02381	3.78324e-05
cN1ccC(=CN(C)C)C1=O	43	43	1	3.87332e-05
cC(=O)OC(c)=O	43	43	1	3.87332e-05
CN=C1CN=C(N)N1C	43	43	1	3.87332e-05
CSC1=CC(=O)ccC1=O	43	43	1	3.87332e-05
cC=CC(=O)N(C)C(C)=O	43	43	1	3.87332e-05
cNC(=O)ON=C(c)C	43	43	1	3.87332e-05
CC=C(C)C=NO	43	43	1	3.87332e-05
cC(=CC)N(C)C(C)=O	43	43	1	3.87332e-05
CC(=O)C1=C(O)CNC1=O	43	43	1	3.87332e-05
cC1=CC(=O)ccC1=O	43	42	1.02381	3.78324e-05
c/N=C1/SCC(=O)N1C	43	43	1	3.87332e-05
CC1=C(F)C=C2C(=O)C(C(=O)O)=CN(C)C2C1	43	43	1	3.87332e-05
cC=NNC(=N)NO	43	43	1	3.87332e-05
CC(=O)O[C@@H](C)O[C@H]1COO[C@@](C)(C)O1	43	35	1.22857	3.1527e-05
cC1SCCN1C(C)=O	43	42	1.02381	3.78324e-05
COC(=CC(C)=CC)C(=O)OC	43	43	1	3.87332e-05
cNC(=O)C(=O)Nc	43	43	1	3.87332e-05
c/C=N/n(c)c	43	43	1	3.87332e-05
c/C=C/C(=O)N(C)C	43	43	1	3.87332e-05
cC(=O)N1COCC1	43	43	1	3.87332e-05
cC(=O)NN1C(=O)CCC1=O	43	43	1	3.87332e-05
cN1C(C)=C(C(=O)OC)CC(C(=O)OC)=C1C	42	42	1	3.78324e-05
CC(=O)OC(C)OC(C)=O	42	41	1.02439	3.69316e-05
cC(=O)N1N=C(C)CC1(C)O	42	42	1	3.78324e-05
cOC(=O)NS(=O)(=O)Oc	42	42	1	3.78324e-05
CSC1=NccS(=O)(=O)N1	42	42	1	3.78324e-05
cC(=O)NC(=C)C(N)=O	42	42	1	3.78324e-05
CC(=O)C1=C(C)N(C)C(=O)NC1	42	42	1	3.78324e-05
O=C1ccC(=O)C2=C1CCO2	42	42	1	3.78324e-05
c=NN1C(=O)C=C(C)C1=O	42	42	1	3.78324e-05
COC(=O)NNC(C)=O	42	42	1	3.78324e-05
CC(=O)NN1C(=O)ccC1=O	42	41	1.02439	3.69316e-05
cC=C1NC(=O)CS1	42	42	1	3.78324e-05
CN1CCN(C)C1	42	42	1	3.78324e-05
cC(C)=C1ccNC1=O	42	42	1	3.78324e-05
c/C(=N\OC)C(=O)NC	42	42	1	3.78324e-05
cn(C)[n+](c)C	42	42	1	3.78324e-05
CO[C@H]1CC=CO1	42	42	1	3.78324e-05
cC(=O)NNC(=O)OC	42	42	1	3.78324e-05
COC(=O)C1=C(C)CS[C@@H]2CC(=O)N12	42	42	1	3.78324e-05
cC1=C(C)C(N(C)C)=NS1(=O)=O	42	42	1	3.78324e-05
CC(=O)N1CCNC1=O	42	42	1	3.78324e-05
c/C(C)=N\NC(=N)N	42	42	1	3.78324e-05
cNC1=CC(=O)C(OC)=CC1=O	42	42	1	3.78324e-05
cNC(=O)N/N=C/C	42	42	1	3.78324e-05
CN=C1C=C(NC)C(=O)cc1	42	42	1	3.78324e-05
CC1=C(C)C2=C(C)CCC(=O)C2=C1	42	42	1	3.78324e-05
cC1(OC)OCCO1	42	42	1	3.78324e-05
cNC(=N)N(C)C	42	39	1.07692	3.51301e-05
cC(=S)N(C)NC(C)=O	42	21	2	1.89162e-05
C[C@@]1(OC)OCCO1	41	41	1	3.69316e-05
cC1=N[C@@H](NC(C)=O)C(=O)N(C)cc1	41	41	1	3.69316e-05
O=C1CCON1	41	40	1.025	3.60309e-05
cNC1=NCC(=O)N1C	41	36	1.13889	3.24278e-05
cN1CC1	41	33	1.24242	2.97255e-05
cNC(=O)N/N=C(/c)C	41	41	1	3.69316e-05
cC(=O)NN(c)C(=O)OC	41	41	1	3.69316e-05
cC=C1C(=O)ccC1=O	41	41	1	3.69316e-05
COC(=O)NC1=NCCN1	41	41	1	3.69316e-05
c/C=N/N=C1NC(=O)CS1	41	41	1	3.69316e-05
COC(=O)C(C)=C(C)C(=O)OC	41	41	1	3.69316e-05
cNC(=O)N1CCN(c)C1=O	41	41	1	3.69316e-05
cNC=CC(c)=O	41	41	1	3.69316e-05
CC1=C(N2CC2)C(=O)C(C)=C(N2CC2)C1=O	41	40	1.025	3.60309e-05
c[n+](c)C(C)=O	41	41	1	3.69316e-05
c=NC(=S)N(C)C	41	31	1.32258	2.79239e-05
O=C1ccC(=O)O1	41	37	1.10811	3.33286e-05
cC1=CCOC1=O	41	41	1	3.69316e-05
CC(=O)C(O)=C(C)C	41	41	1	3.69316e-05
c/C=N/NS(c)(=O)=O	41	41	1	3.69316e-05
O=C1C=C(C(=O)O)OC1	41	41	1	3.69316e-05
CNC(=O)SC	41	33	1.24242	2.97255e-05
c/C=N/NC(=N)N(C)C	41	39	1.05128	3.51301e-05
cN/C(=N\C#N)NC(C)NC(c)=O	41	41	1	3.69316e-05
CN1C(=O)CSC1=S	41	41	1	3.69316e-05
cNC(=O)ON=C(C)Cl	41	41	1	3.69316e-05
cN(C)C(C)=S	41	41	1	3.69316e-05
cC(=O)NN1C(C)=C(C(C)=O)CC(C(C)=O)=C1C	41	41	1	3.69316e-05
CN=C=O	41	34	1.20588	3.06262e-05
cC1=NN(S(C)(=O)=O)CC1	41	41	1	3.69316e-05
CN1CCNS1(=O)=O	41	41	1	3.69316e-05
c/C=C1/SC(=S)NC1=O	41	41	1	3.69316e-05
CC=C(C)C(=O)N(C)C	41	41	1	3.69316e-05
CC(C)(O)O	41	41	1	3.69316e-05
CNC(=NC)NC	41	41	1	3.69316e-05
cNN=C(C(C)=O)C(C)=O	40	40	1	3.60309e-05
CN=C(NC)N(C)C	40	37	1.08108	3.33286e-05
CN/C=C1\ccC(=O)NC1=O	40	40	1	3.60309e-05
CNC(=N)NC(N)=NOC	40	40	1	3.60309e-05
cN(C)C1=NCCN1	40	40	1	3.60309e-05
cN/C=C1/C(=O)NC(=O)N(c)C1=O	40	40	1	3.60309e-05
COC(N)=NC	40	40	1	3.60309e-05
CC(C)=C(C)C(=O)O	40	40	1	3.60309e-05
cC=C1ccOC1=O	40	40	1	3.60309e-05
CC1=C(C)CC=CC1=O	40	40	1	3.60309e-05
C=COC(C)=O	40	39	1.02564	3.51301e-05
cC1=NN(c)C(N(C)C)C1	40	40	1	3.60309e-05
CC1=NS(=O)(=O)ccN1C	40	40	1	3.60309e-05
cN1C(=O)NccC1(O)C(=O)NC	40	40	1	3.60309e-05
CC(=O)C1=C(O)COC1=O	40	40	1	3.60309e-05
O=S1(=O)C=Ccc1	40	40	1	3.60309e-05
cOP(C)(=O)OC	40	40	1	3.60309e-05
cOC(=O)C(=C)C	40	40	1	3.60309e-05
c/C=C/C(=O)NNC(c)=O	40	40	1	3.60309e-05
C=C(C)n(c)c	40	40	1	3.60309e-05
O=C1ccC(=O)C(N2CC2)=C1N1CC1	40	39	1.02564	3.51301e-05
cC1=[N+]([O-])[c-]cC1=O	40	40	1	3.60309e-05
CC(N)=NC	40	40	1	3.60309e-05
cC(Cl)=NOC	40	40	1	3.60309e-05
CN1ccC2(OCCO2)C1=O	39	37	1.05405	3.33286e-05
COn1ccnn1	39	39	1	3.51301e-05
cC(C)=C(C)C(=O)NC	39	39	1	3.51301e-05
CSN1CCC1=O	39	38	1.02632	3.42293e-05
cC(=O)N(C)N=C(c)C	39	39	1	3.51301e-05
cC1=CC=C(C=O)CC1	39	39	1	3.51301e-05
C=C(NC(C)=O)C(=O)NC	39	33	1.18182	2.97255e-05
cC(=O)[C@@]1(OC)CCC(=O)N1	39	39	1	3.51301e-05
cC(=O)C=C1NCCN(C)C1=O	39	39	1	3.51301e-05
O=C1C=CC2(C=C1)OCCO2	39	39	1	3.51301e-05
NC1=CC(=O)ccC1=O	39	39	1	3.51301e-05
CC1=CC=C(C)CC1	39	39	1	3.51301e-05
CP(C)(C)=O	39	38	1.02632	3.42293e-05
CN(NC(C)=O)C(=O)NC	39	39	1	3.51301e-05
CNC(=N)NC(=N)NC	39	22	1.77273	1.9817e-05
CO/N=C(/C)C	39	39	1	3.51301e-05
COC(=O)SC	39	39	1	3.51301e-05
CNC1=NCCS1	39	39	1	3.51301e-05
cN=C(c)NS(c)(=O)=O	39	39	1	3.51301e-05
c/C=N/N=c	39	39	1	3.51301e-05
CC#CC#CC=CC	39	39	1	3.51301e-05
cN1CCC(=O)N1	39	39	1	3.51301e-05
cN(C)C(C)OC	39	29	1.34483	2.61224e-05
cO[C@H](C)O[C@H]1COO[C@@](C)(C)O1	39	39	1	3.51301e-05
CN(C)CN1C(=O)CNC1=O	39	39	1	3.51301e-05
cC(=O)NN1C(=O)CCSC1c	38	38	1	3.42293e-05
cC=C1OccN(C)C1=O	38	38	1	3.42293e-05
cOC=CC	38	37	1.02703	3.33286e-05
CN1C(=O)CNC1(C)C	38	38	1	3.42293e-05
CC(=O)O[C@H](C)OC	38	38	1	3.42293e-05
CN/C=C1\C(=O)NC(=O)N(C)C1=O	38	38	1	3.42293e-05
CN(C)C1=NCCN1C	38	38	1	3.42293e-05
cC1=NN(C(=S)N(C)C)CC1	38	36	1.05556	3.24278e-05
cC(=O)N(C)N(C)C(C)=O	38	38	1	3.42293e-05
CN1ccC(=O)N2CCN=C12	38	38	1	3.42293e-05
cC(=S)N(c)C	38	38	1	3.42293e-05
CN(C)C(=O)N(C)N=O	38	38	1	3.42293e-05
C=C(C)[C@@]1(C)O[C@@H]1C	38	38	1	3.42293e-05
cC=NNC	38	37	1.02703	3.33286e-05
c-[n+]1cco[nH]1	38	38	1	3.42293e-05
cNC(=O)C1=CSCCO1	38	38	1	3.42293e-05
C=CC(C)=C(C)C(=O)NC	38	38	1	3.42293e-05
CC(=O)O[C@H]1CC(=CC)[C@@H](OC(C)=O)O1	38	38	1	3.42293e-05
cC(=O)O[C@H](C)OC	38	38	1	3.42293e-05
CN1C=NS(=O)(=O)cc1	38	38	1	3.42293e-05
CC1=CC(=O)C=CC1=O	38	36	1.05556	3.24278e-05
cNC(=O)C1=CCC[C@@H](OC)O1	38	38	1	3.42293e-05
cS(=O)(=O)NN(C)S(c)(=O)=O	38	38	1	3.42293e-05
cOC(=O)N(c)c	38	38	1	3.42293e-05
CO[C@H]1COC(C)(C)O1	38	36	1.05556	3.24278e-05
cC=C1C=CccN1C	38	38	1	3.42293e-05
BrC1=NOCC1	38	38	1	3.42293e-05
C/C=N/NC(=N)N	38	36	1.05556	3.24278e-05
cn1cC=C2C=CC(C)=[N+]2[B-]1(F)F	38	38	1	3.42293e-05
cC1=NN(C)C(=O)C1	38	37	1.02703	3.33286e-05
cN/C=C1\ccC(=O)NC1=O	37	37	1	3.33286e-05
CSS[C@@H](C)OC	37	16	2.3125	1.44123e-05
CO[Si](C)(OC)OC	37	33	1.12121	2.97255e-05
CC(=O)N/N=C(\C)C	37	37	1	3.33286e-05
CS(=O)O	37	30	1.23333	2.70232e-05
cS(=O)(=O)NC(=NC)N1CCC=N1	37	37	1	3.33286e-05
O=C1ccS(=O)(=O)N1	37	37	1	3.33286e-05
CC1=CC2=CC(=O)CC(=O)C2=CN1C	37	37	1	3.33286e-05
cOCOc	37	36	1.02778	3.24278e-05
cC1=NC(c)NCC1	37	37	1	3.33286e-05
cN1C(=O)CC(C(C)=O)=C1C	37	37	1	3.33286e-05
cSC1=C(C(=O)O)N2C(=O)C[C@H]2C1	37	37	1	3.33286e-05
cC(=O)N1CCSC1c	37	37	1	3.33286e-05
CN1ccC(=C(C#N)C#N)C1=O	37	37	1	3.33286e-05
cO[C@@](C)(C)OC	37	37	1	3.33286e-05
c/C=C1\SC(=N)N(c)C1=O	37	37	1	3.33286e-05
cC1(C)NccC(=O)N1	37	37	1	3.33286e-05
cC=C1SC(c)N(c)C1=O	37	37	1	3.33286e-05
cC(=O)C(=O)OC	37	35	1.05714	3.1527e-05
cN(C)C(=S)NC	37	37	1	3.33286e-05
cC(C#N)(SC)SC	37	37	1	3.33286e-05
cC=NN(c)C	37	37	1	3.33286e-05
cC(=O)Cl	37	31	1.19355	2.79239e-05
CN(C=O)C=CC	37	37	1	3.33286e-05
COC(=O)C1=C(C)NC(=O)CC1	37	37	1	3.33286e-05
cC1=NCC(=O)O1	37	37	1	3.33286e-05
cC#CC#Cc	37	37	1	3.33286e-05
CON=C(C)N	37	36	1.02778	3.24278e-05
CSSSC	37	37	1	3.33286e-05
C[C@@]1(O)CCOC(=O)N1	37	37	1	3.33286e-05
COP(=S)(OC)OC	36	27	1.33333	2.43208e-05
cNC(C)(NC(C)=O)C(=O)OC	36	36	1	3.24278e-05
cSCSc	36	36	1	3.24278e-05
cNC1OCCOO1	36	36	1	3.24278e-05
cC1=C(n(c)c)C(=O)NC1=O	36	36	1	3.24278e-05
CN1CCN2CCN=C21	36	36	1	3.24278e-05
C/C(C)=N\O	36	36	1	3.24278e-05
CC=CC=CC(=O)O	36	36	1	3.24278e-05
CC1=C(C)C(=O)OC1=O	36	33	1.09091	2.97255e-05
CC=CC(C)=CC(=O)O	36	36	1	3.24278e-05
cC1Nn(c)cS1	36	36	1	3.24278e-05
C[C@@]1(C)OOC[C@H](O[C@@H](C)OC)O1	36	34	1.05882	3.06262e-05
cC=CC(N)=O	36	35	1.02857	3.1527e-05
cC=C[C@H]1OCCO1	36	36	1	3.24278e-05
cN1C(=O)CNC1=S	36	36	1	3.24278e-05
CN1C(=O)NccC12NC(=O)NC2=O	36	36	1	3.24278e-05
cN1N=C(C)C(=CC)CC1=N	36	36	1	3.24278e-05
CN(C#N)N(C)C(C)=O	36	36	1	3.24278e-05
CC(=O)ON1C(=O)CCC1=O	36	35	1.02857	3.1527e-05
CC=CC1=CCOC1=O	36	36	1	3.24278e-05
csn(c)c	36	36	1	3.24278e-05
cC=CC#N	36	34	1.05882	3.06262e-05
cN1CCN(c)C1=O	36	36	1	3.24278e-05
CN(C)C(=O)C(=O)N(C)C	36	36	1	3.24278e-05
cC(=O)C=C(O)C(=O)O	36	36	1	3.24278e-05
cC1=CC(=O)CCC1=O	36	36	1	3.24278e-05
cC(=O)N=C(NC(c)=O)[Se]C	36	36	1	3.24278e-05
cC(=O)C=CC	36	36	1	3.24278e-05
cC=CBr	36	36	1	3.24278e-05
CN1C(=O)CCS1(=O)=O	36	36	1	3.24278e-05
CN=C1C(=O)ccN1C	36	36	1	3.24278e-05
CC(C)=C[C@@]1(C)O[C@@]1(C)C(C)=O	36	36	1	3.24278e-05
CN1CCSC1=O	36	36	1	3.24278e-05
C=C1CC1	36	36	1	3.24278e-05
cN(C)C(=O)C(=O)OC	36	36	1	3.24278e-05
cS(=O)(=O)N1CCOC1(C)C	36	36	1	3.24278e-05
cC=CC=CC(=O)Nc	36	36	1	3.24278e-05
cNC1=C(Br)C(=O)ccC1=O	36	36	1	3.24278e-05
CC(=O)SC(C)=C(C)N(C)C=O	36	19	1.89474	1.71147e-05
CC(=O)C1=C(C)N(C)C(C)=C(C(C)=O)C1	36	36	1	3.24278e-05
cC=C(C)C#N	36	36	1	3.24278e-05
c/C=C(\C)C(=O)OC	36	36	1	3.24278e-05
cC(c)=CC=CC(=O)NC	35	35	1	3.1527e-05
c=[O+]C	35	35	1	3.1527e-05
C[C@@H]1CO1	35	34	1.02941	3.06262e-05
cNC(=N)NO	35	29	1.2069	2.61224e-05
cP(Cl)Cl	35	35	1	3.1527e-05
cC(c)=Nn(c)c	35	35	1	3.1527e-05
cC1=NN(CN(C)C)C(=O)CC1	35	35	1	3.1527e-05
cN(c)C(C)=C(C)C(C)=O	35	35	1	3.1527e-05
cpc	35	35	1	3.1527e-05
cO[C@H]1CC(=O)N1C(=O)NC	35	35	1	3.1527e-05
cC=C1SC(=O)NC1=S	35	35	1	3.1527e-05
c[nH]n(c)C(C)=O	35	35	1	3.1527e-05
CC(=O)ON(C)C	35	35	1	3.1527e-05
CNC(=O)P(=O)(O)O	35	34	1.02941	3.06262e-05
c/C=C1\SC(=O)NC1=O	35	35	1	3.1527e-05
CC(=O)NN=C1ccN(C)C1=O	35	34	1.02941	3.06262e-05
cC1=NOC(c)N1c	35	35	1	3.1527e-05
cC=CC=C1SccN1C	35	29	1.2069	2.61224e-05
cN1CC(=O)N(S(c)(=O)=O)C1=O	35	35	1	3.1527e-05
cC(=CC)C(=S)NC	35	35	1	3.1527e-05
cC(=O)C=C(C)NC	35	32	1.09375	2.88247e-05
C/C=C(\C)C	35	35	1	3.1527e-05
C=C(C)C=C(C)C	35	35	1	3.1527e-05
CNC1=NCCN1OC	35	35	1	3.1527e-05
cC=C(C)C1=NOCCN1C	35	35	1	3.1527e-05
cC1=C(C#N)CCC(=N)O1	35	35	1	3.1527e-05
CC1=C(C(=O)O)N2C(=O)C[C@H]2CO1	35	35	1	3.1527e-05
cNC1=C(C)C(=O)C2=C(CC3(OC)[C@@H]4N[C@@H]4CN23)C1=O	35	35	1	3.1527e-05
cC=C(C(C)=O)C(C)=O	35	34	1.02941	3.06262e-05
cC(C)=N	35	35	1	3.1527e-05
cC1=NNC(=C2C=CC(O)=CC2=O)S1	35	35	1	3.1527e-05
cN/C=C1\ccNC1=O	35	35	1	3.1527e-05
cC(=O)NNC(=S)SC	35	35	1	3.1527e-05
COC(C)=NC	35	26	1.34615	2.34201e-05
cNN=C(Nc)C(C)=O	35	35	1	3.1527e-05
CN1CSC(=S)N(C)C1	35	23	1.52174	2.07178e-05
cn1ccnn1c	35	35	1	3.1527e-05
CC#CC(=O)OC	35	35	1	3.1527e-05
c/N=C(/c)C	35	34	1.02941	3.06262e-05
cC=NN(C)C(C)=O	35	34	1.02941	3.06262e-05
cC=C(OC)C(=O)Nc	35	35	1	3.1527e-05
cC1=C(S(c)(=O)=O)CCO1	35	35	1	3.1527e-05
cC=COC	35	35	1	3.1527e-05
CO[C@H]1CCC=C(C(=O)O)O1	35	35	1	3.1527e-05
cN/N=C1\C(=O)NN=C1c	35	35	1	3.1527e-05
cnn1cnnn1	34	34	1	3.06262e-05
cNC(=O)C=CC=CC	34	34	1	3.06262e-05
CN=C(NC)NC(C)=O	34	34	1	3.06262e-05
cC=CNC=O	34	34	1	3.06262e-05
CSC1=NC(C)=C(C(C)=O)CC1	34	34	1	3.06262e-05
CC1=CccC(=O)C1=O	34	34	1	3.06262e-05
CC(=O)N1N=C(C)CC1(C)O	34	34	1	3.06262e-05
COC(=S)SC	34	33	1.0303	2.97255e-05
cS(=O)(=O)NN=C(N)N	34	34	1	3.06262e-05
c[P+](C)(C)C	34	26	1.30769	2.34201e-05
O=C(O)C1=NOCC1	34	34	1	3.06262e-05
CC(=O)C1=C(C)NC(=S)NC1	34	34	1	3.06262e-05
c/N=N/Nc	34	33	1.0303	2.97255e-05
cNC1=NCN(C)CN1	34	34	1	3.06262e-05
COC(=O)C=CC(=O)O	34	33	1.0303	2.97255e-05
CN(C)C(=O)C=CC(=O)N(C)NC(C)=O	34	34	1	3.06262e-05
cC=CC1=CC(=O)CO1	34	34	1	3.06262e-05
cn(c)N=C(C)C	34	34	1	3.06262e-05
CS(=O)(=O)N(C)C	34	34	1	3.06262e-05
cS(=O)(=O)Cl	34	33	1.0303	2.97255e-05
CC(C)=NNC(N)=S	34	34	1	3.06262e-05
cN/C=C(/c)C(=O)OC	34	34	1	3.06262e-05
CC(=O)ON	34	34	1	3.06262e-05
CNC1=NC(=O)CO1	34	34	1	3.06262e-05
COC(=O)C1=C(C)NC(C)=C([N+](=O)[O-])C1	34	34	1	3.06262e-05
c/C=C1\C(=O)NN=C1c	34	34	1	3.06262e-05
cC=CC(=O)n(c)c	34	34	1	3.06262e-05
cS(=O)(=O)NC(=N)OC	34	34	1	3.06262e-05
cC(=O)N1CCN=C1SC	34	34	1	3.06262e-05
CC1(OC)OCCO1	34	34	1	3.06262e-05
COC(=O)C=CC(=O)N(C)NC(C)=O	34	34	1	3.06262e-05
COC(C)O[C@H]1COO[C@@](C)(C)O1	34	26	1.30769	2.34201e-05
CC=CC=CC(=O)N(C)C	34	34	1	3.06262e-05
cC=CS(=O)(=O)OC	33	33	1	2.97255e-05
cNC1=NS(=O)N=C1NC	33	33	1	2.97255e-05
cNC(=O)NS(=O)(=O)N(C)C	33	33	1	2.97255e-05
cn(c)C(N)=O	33	33	1	2.97255e-05
cC=CC(=O)NC(=S)N(C)C	33	33	1	2.97255e-05
cC=C(C)C=O	33	33	1	2.97255e-05
[truncated: 25,997 more rows]

## Sheet: Top_unique_viral
Fragments_viral	Total	Distinct	Per_mol	Percent_viral
cSC1=C(O)OCCC1=O	207	207	1	0.000793511
CN1CCC(=O)C(=C2NccS(=O)(=O)N2)C1=O	164	164	1	0.000628675
cC(=O)C(C(C)=O)=C1NccS(=O)(=O)N1	83	83	1	0.000318171
cC(=O)N(O)C(C)=O	81	81	1	0.000310504
cC12ccC(=O)N1CCS2	58	58	1	0.000222336
CN=C1ccSC(=N)N1C	53	53	1	0.000203169
CN1ccS(=O)(=O)N(C)C1=O	51	51	1	0.000195503
CO[C@@H]1C=C(F)CO1	43	43	1	0.000164836
CC1=NS(=O)(=O)cc1	40	40	1	0.000153335
cC=CC(=O)C(=O)NC	40	40	1	0.000153335
cN=C1NN=C(c)CS1	39	39	1	0.000149502
cC=Nn(c)sc	39	39	1	0.000149502
cN=C(OC)SSC(=Nc)OC	38	38	1	0.000145669
cNC(=S)NNC(=S)N/N=C(/c)C	36	36	1	0.000138002
cC(=O)NC(C(=O)N(C)C)=C(c)Cl	35	35	1	0.000134169
CSC1=C(O)OCCC1=O	35	35	1	0.000134169
CC(=O)N(C)N(C)C(=O)N(C)C	31	31	1	0.000118835
O=C1ccC2(OccC2=O)O1	31	31	1	0.000118835
COC1=CS(=O)(=O)OC1	31	31	1	0.000118835
cC(=O)NC(C(=O)N(C)C)=C(c)Br	30	30	1	0.000115002
cNC(=S)NN=C1ccN(C)C1=O	29	29	1	0.000111168
cNN1CCNC1=S	29	29	1	0.000111168
cC1=NC(=C2NN=C(C)O2)C(=O)cc1	28	28	1	0.000107335
COB(C)O	27	27	1	0.000103501
cC1=NCC(C(C)=O)=C(C)N1	26	26	1	9.9668e-05
cC=CS(=O)(=O)CS(=O)(=O)C=Cc	25	25	1	9.58346e-05
cS(=O)(=O)N(C)N(C)C(=O)N(C)C	25	25	1	9.58346e-05
cn1cN(C)C(=O)N(C)S1(=O)=O	24	24	1	9.20013e-05
cC=CC(=O)C1=C(C=Cc)N=C2SC=C(C)N2C1	23	23	1	8.81679e-05
cN=NC(C)=C(C)N(C)C	23	23	1	8.81679e-05
CN(C)CN1cc/C(=N/NC(=S)NO)C1=O	22	22	1	8.43345e-05
cN=NC(C)=CN(C)C	21	21	1	8.05011e-05
CONC(=S)N/N=C1\ccN(CN(C)C)C1=O	21	21	1	8.05011e-05
cN=NC=C(C)N(C)C	20	20	1	7.66677e-05
COC(=O)C1=C(N(C)C)CC1	20	20	1	7.66677e-05
cN=NC=CN(C)C	20	20	1	7.66677e-05
cNN1C=NCC1	19	19	1	7.28343e-05
cNC(=S)N=C(C)N	19	19	1	7.28343e-05
COC(=O)P(=O)(OC)OC	18	18	1	6.90009e-05
COC(C)N1C(=O)NC(=O)C[C@H]1OC	17	17	1	6.51676e-05
O=C1ccC(=O)C(C2=C(C3=C(O)C(=O)ccC3=O)C(=O)ccC2=O)=C1O	17	17	1	6.51676e-05
cSC1=C(C)C(=O)NC(=O)C1	17	17	1	6.51676e-05
cC(=O)N1CCO[C@@H]1C	16	16	1	6.13342e-05
cC1=NccS(=O)(=O)N1	16	16	1	6.13342e-05
CC=C(OC)C(O)O	15	15	1	5.75008e-05
cC(=O)C1=NS(=O)(=O)ccS1	15	15	1	5.75008e-05
cC(=O)NC(=O)NC1=CS(=O)(=O)OC1	14	14	1	5.36674e-05
cSC1CC(C)=NN1c	14	14	1	5.36674e-05
cC(=O)C1NS(=O)(=O)ccS1	14	14	1	5.36674e-05
cC1=CC(=O)ccS1(=O)=O	14	14	1	5.36674e-05
CC(=O)O[C@H](C)NC(C)=O	14	14	1	5.36674e-05
cN(C)C(=O)C(=O)N(C)C	14	14	1	5.36674e-05
cN/N=C(\C=O)C(c)=O	14	14	1	5.36674e-05
cC(=O)NNC(C)=C(C)C(C)=O	13	13	1	4.9834e-05
CON=C(C)[C@H]1O[C@H]1C	13	13	1	4.9834e-05
CSC(C)(OC)C(=O)O	22	12	1.83333	4.60006e-05
cO[B-](F)(F)O[C+]	12	12	1	4.60006e-05
COCON(C(C)=O)C(C)=O	11	11	1	4.21672e-05
cNC(=O)NC1(C)OccO1	11	11	1	4.21672e-05
COCN1ccNC1	11	11	1	4.21672e-05
COC1=NS(=O)(=O)N(C)cc1	11	11	1	4.21672e-05
CSC1CC(=O)N1C(=O)NC	11	11	1	4.21672e-05
cN1ccN(C)C(=O)N(c)C1=O	11	11	1	4.21672e-05
COC(=O)C=C(C)OC(C)OC	10	10	1	3.83339e-05
cNC(=S)NN1C(=O)CCC1=O	10	10	1	3.83339e-05
cC1=NN=NC1=C1NC(C(N)=O)=NN1COC	10	10	1	3.83339e-05
cN/C(C)=C1\C(=O)C=C(Oc)CC1=O	10	10	1	3.83339e-05
c/C=C1\SC(=S)N(c)C1=O	10	10	1	3.83339e-05
cC1=NN2C(=NNC2c)S1	10	10	1	3.83339e-05
cC=C1CC(=O)NC(SC)=N1	10	10	1	3.83339e-05
cC(=O)C1=NN(c)CC1	10	10	1	3.83339e-05
cC(=O)N(C)[C@@H](C)OC	10	10	1	3.83339e-05
cOP(=O)(NC)O[C@@H](C)OC	10	10	1	3.83339e-05
c/C=C(\C#N)C(=O)NC	10	10	1	3.83339e-05
c/C=C(\O)C(=O)O	10	10	1	3.83339e-05
CC=C(OC)C(=O)NC	10	10	1	3.83339e-05
cN=C(SC)N(C)N1C(=O)CCC1=O	10	10	1	3.83339e-05
CC1=NNC(=C2N=CccC2=O)N1	9	9	1	3.45005e-05
CNC(=O)C(=CC)OC	9	9	1	3.45005e-05
cC(=O)/C=C(/c)O	9	9	1	3.45005e-05
CN(C)CN1ccC(=NNC(=S)N(C)C)C1=O	9	9	1	3.45005e-05
cN(C)C(=O)OC(=C)C	9	9	1	3.45005e-05
cN/N=C(\C(=O)OC)N(C)C	9	9	1	3.45005e-05
cS(=O)(=O)N=C1C=C(NS(c)(=O)=O)C(=O)cc1	9	9	1	3.45005e-05
C[C@@H](NC)N(C)C(C)=O	9	9	1	3.45005e-05
CONC(=S)N/N=C1/ccN(CN(C)C)C1=O	9	9	1	3.45005e-05
CNC(=O)C1=C(O)C(=O)N(C)C1	9	9	1	3.45005e-05
CNC(=O)N1C(=O)C[C@H]1OC(C)=O	9	9	1	3.45005e-05
cOC(=O)P(=O)(OC)OC	9	9	1	3.45005e-05
CC(C)=CC#CC(=O)OC	8	8	1	3.06671e-05
c=NNC(C)=NC	8	8	1	3.06671e-05
cOCSc	8	8	1	3.06671e-05
COS(=O)(=O)NC(=O)O[C@H](C)OC	8	8	1	3.06671e-05
CN(C)CN1cc/C(=N\NC(=S)NO)C1=O	8	8	1	3.06671e-05
NC1=NC(=O)CCC(=O)N1	8	8	1	3.06671e-05
cN1ccN(C)C(=O)/C(=C/NC)C1=O	8	8	1	3.06671e-05
c/C(C#N)=C(/C)O	8	8	1	3.06671e-05
CC1=NccC(O)N1C	8	8	1	3.06671e-05
cC=CC=C1OccC1=O	8	8	1	3.06671e-05
cN/N=C(/c)C(=O)OC	8	8	1	3.06671e-05
c/C=C/C=C1C(=O)NC(=O)N(c)C1=O	8	8	1	3.06671e-05
c/C=C/[C+]	8	8	1	3.06671e-05
CC=C(OC)P(=O)(O)O	8	8	1	3.06671e-05
c[N+]1=C2SCCN2C(c)(O)C1	8	8	1	3.06671e-05
CC(=CC(C)=C(C#N)C#N)C=C(C)N(C)C	7	7	1	2.68337e-05
CN1CC(=O)C(=C2NccS(=O)(=O)N2)C(=O)N1C	7	7	1	2.68337e-05
CSC1(SC)CCC(N)=N1	7	7	1	2.68337e-05
COC(C)O/C(C)=C/C(=O)O	7	7	1	2.68337e-05
COC(C)N1C(=O)NC(=O)C[C@@H]1OC	7	7	1	2.68337e-05
cC=C1C(=O)N(OCOC)C(=O)CN1C	7	7	1	2.68337e-05
CO[P@@](C)(=O)N(C)C	7	7	1	2.68337e-05
CN[P@](=O)(OC)OC	7	7	1	2.68337e-05
cSC1=C(C)C(=O)NC(=S)C1	7	7	1	2.68337e-05
C[C@@H](OC)N1C(=O)NC(=O)CC1[N-][N+]#N	7	7	1	2.68337e-05
cC=CC(=O)C=C(O)C(=O)O	7	7	1	2.68337e-05
CN[P@@](=O)(OC)OC	7	7	1	2.68337e-05
COP(=S)(S)OP(=O)(O)OP(=O)(O)O	7	7	1	2.68337e-05
cC(=O)N[C@H]1N=C(c)ccNC1=O	7	7	1	2.68337e-05
cN=C(C)NC(C)=O	7	7	1	2.68337e-05
CC(C=CC(C)=CC)=C/C=C/C(C)=C/C(=O)O	7	7	1	2.68337e-05
cS(=O)(=O)N(C)CN(C)C	7	7	1	2.68337e-05
cC=CC(=O)N=c	6	6	1	2.30003e-05
cC(=O)N(C)C(C)N(C)C	6	6	1	2.30003e-05
CN1C(=O)ccC1=S	6	6	1	2.30003e-05
COC(=S)SSC(=S)OC	6	6	1	2.30003e-05
c/C(C)=C1/SC(N(C)C)=NC1=O	6	6	1	2.30003e-05
cS(=O)(=O)NC1=NC(=O)CS1	6	6	1	2.30003e-05
CNC(=O)NC(=S)NC(C)=O	6	6	1	2.30003e-05
CC(=O)N(C)C1=NC(=C2NN=C(C)O2)C(=O)cc1	6	6	1	2.30003e-05
cC1SCC(=S)N1c	6	6	1	2.30003e-05
CN1C(=O)C(=C2SC(=S)N(C)C2=O)SC1=S	6	6	1	2.30003e-05
cC=NNC(=O)C(O)=CC(c)=NC	6	6	1	2.30003e-05
cOC(=O)P(=O)(O)O	6	6	1	2.30003e-05
cn1cNC(SC)NC1=O	6	6	1	2.30003e-05
CC(=NC)NS(C)(=O)=O	6	6	1	2.30003e-05
CN(C)N(C)C(=O)NC	6	6	1	2.30003e-05
cC=NNP(c)(c)=S	6	6	1	2.30003e-05
cN(C(=NC)SC)S(c)(=O)=O	6	6	1	2.30003e-05
cN(C)C(=O)C(=O)N(c)C	6	6	1	2.30003e-05
CC(C)=C(OC)C(=O)O	6	6	1	2.30003e-05
cN1CCC(N=CN(C)C)=N1	6	6	1	2.30003e-05
COC(=CC)C(=O)O	6	6	1	2.30003e-05
COBC	6	6	1	2.30003e-05
C=C[n+](c)c	7	5	1.4	1.91669e-05
cC(=O)/C=C(\O)C(=O)O	5	5	1	1.91669e-05
c/C=C1\CCC(/C=N/Nc)=C1N(C)C	5	5	1	1.91669e-05
cC(=O)C1=CCN(C)C=C1	5	5	1	1.91669e-05
cNN=C1NCCOC1=O	5	5	1	1.91669e-05
CP(=O)(O)OP(=O)(O)O[PH](O)(O)O	5	5	1	1.91669e-05
cC=CC(=O)N1C(=O)ccC1=O	5	5	1	1.91669e-05
cC(=O)O/N=C\C	5	5	1	1.91669e-05
cC=C1C(=O)N(c)N=C1C(=O)O	5	5	1	1.91669e-05
cC(=O)On(c)c	5	5	1	1.91669e-05
CC(C)=C(C)C=C1C=CC(=O)OCC1	5	5	1	1.91669e-05
cNNC(=O)[C@@H]1O[C@H]1c	5	5	1	1.91669e-05
cN/N=C(\C=NOC)C(c)=O	5	5	1	1.91669e-05
cC1N=C2CCN(C)C=C2S(=O)(=O)N1	5	5	1	1.91669e-05
cC(=O)NC(=S)C=C(C)N(c)C	5	5	1	1.91669e-05
cC(=O)N1C(=S)C(c)=NC1(C)C	5	5	1	1.91669e-05
cC12ccC(=O)N1CCO2	5	5	1	1.91669e-05
COC1=C(C)C(=O)OC1=CC	5	5	1	1.91669e-05
cNC(=O)C(Cl)=C(Cl)S(C)=O	5	5	1	1.91669e-05
c[C@@]12ccC(=O)N1CCS2	5	5	1	1.91669e-05
cC=CC(=O)N1CCC(c)=N1	5	5	1	1.91669e-05
cN=CN(c)c	5	5	1	1.91669e-05
O=P(O)(O)C1OCCO1	5	5	1	1.91669e-05
cNC(=O)C=C(O)C(=O)O	5	5	1	1.91669e-05
CN1C(=O)NCC(O)[N+]1(C)C	5	5	1	1.91669e-05
[O-][n+]1cc[nH]n1	5	5	1	1.91669e-05
CC1NS(=O)(=O)ccS1	5	5	1	1.91669e-05
cC(=O)N1CCO[C@H]1C	5	5	1	1.91669e-05
cN=C1C(Nc)=NccN1C	5	5	1	1.91669e-05
cOP(=O)(O)C(=O)O	5	5	1	1.91669e-05
cC=C(Br)/C=N/NC(c)=O	5	5	1	1.91669e-05
cn(c)O[C@@H]1COC(C)O1	5	5	1	1.91669e-05
cN=C1SCCN1C(c)=O	5	5	1	1.91669e-05
cC(=C)OC(C)=O	5	5	1	1.91669e-05
cN=C1SCC(c)(O)N1C	5	5	1	1.91669e-05
cN=C(Sc)N(C)C	5	5	1	1.91669e-05
CNC(=O)C1=NC(=C2NN=C(C)O2)C(=O)cc1	5	5	1	1.91669e-05
cNC(=O)C=CC(N)=O	5	5	1	1.91669e-05
cC(C)=C1NC(=S)NC1=O	5	5	1	1.91669e-05
cn(c)O[C@H]1COC(C)O1	5	5	1	1.91669e-05
c/N=C/C=C(C)N(c)C	5	5	1	1.91669e-05
cC(=NC)C(=O)N(c)C	5	5	1	1.91669e-05
cNC(=N)NC(=O)N(c)c	5	5	1	1.91669e-05
c/C(C)=N/NC(=S)NNC(=S)NC	5	5	1	1.91669e-05
cC(C)=C(C#N)C(N)=O	5	5	1	1.91669e-05
COCN1ccC(=O)N(C)S1(=O)=O	5	5	1	1.91669e-05
O=C1SccC(=O)N2CCSC12	5	5	1	1.91669e-05
cC=C1CCC(C=NNC(c)=O)=C1N(C)C	5	5	1	1.91669e-05
cC=C1SC(NC(c)=O)=NC1=O	5	5	1	1.91669e-05
CC(=O)OS(=O)(=O)O	8	4	2	1.53335e-05
CNC(=S)SSC(=S)OC	7	4	1.75	1.53335e-05
CC1=C(O)OCC1=O	4	4	1	1.53335e-05
cOP(=O)(OC)C(=O)OC	4	4	1	1.53335e-05
CC(=N)NC(C)=S	4	4	1	1.53335e-05
COP1(=O)OC[C@H](OC)O1	4	4	1	1.53335e-05
CN1CC(=O)C(=C2ccS(=O)(=O)N2)C1=O	4	4	1	1.53335e-05
CC1=CN([C@@H](C)OC)C(=O)NC1	4	4	1	1.53335e-05
cNP(=O)(O)OP(=O)(O)OP(=O)(O)OP(=O)(O)OC	4	4	1	1.53335e-05
cNC(=O)N/N=c	4	4	1	1.53335e-05
CC=CC=CC(C)=CC	4	4	1	1.53335e-05
cC(=O)N/C(C)=C(\C)C(C)=O	4	4	1	1.53335e-05
cn(c)/C=C1/CC1	4	4	1	1.53335e-05
cC(Cl)=C(C)C=NNC(=N)N	4	4	1	1.53335e-05
cNC=C(c)C(C)=O	4	4	1	1.53335e-05
cC1N(S(c)(=O)=O)CCN1S(c)(=O)=O	4	4	1	1.53335e-05
CC(C)=CC1=C(C)C(=O)OC1	4	4	1	1.53335e-05
CN=C(SC)N(C)N1C(=O)CCC1=O	4	4	1	1.53335e-05
c/N=N/C(c)=N/Nc	4	4	1	1.53335e-05
COC1(OC)CCC1(OC)OC	4	4	1	1.53335e-05
c/C=C1\ccN(C)C1=O	4	4	1	1.53335e-05
csn(c)C(C)=O	4	4	1	1.53335e-05
COS(=O)(=O)C=CC	4	4	1	1.53335e-05
cN(C)C(=O)C=C(O)C(=O)O	4	4	1	1.53335e-05
cS[C@@H]1C(=O)CCN1C(C)=O	4	4	1	1.53335e-05
cC(=O)N1CCN(C(c)=O)C1c	4	4	1	1.53335e-05
CC1=NNC(=C2N=C(C(=O)N(C)C)ccC2=O)O1	4	4	1	1.53335e-05
cC=C(Br)C=NN(C)C	4	4	1	1.53335e-05
cNC(=O)C=C(C)N(c)C	4	4	1	1.53335e-05
O=C1COCO1	4	4	1	1.53335e-05
c/C=C/C=C1C(=O)NC(=O)N(C)C1=O	4	4	1	1.53335e-05
cN1C(=O)C2(C)SSC1(C)C(=O)N2C	4	4	1	1.53335e-05
cC(=O)N1CCOC(c)O1	4	4	1	1.53335e-05
cSC1=C(c)S(=O)cc1	4	4	1	1.53335e-05
CP(=O)(NC)OC	4	4	1	1.53335e-05
cC=C(F)F	4	4	1	1.53335e-05
CO[C@@]1(NC(C)=O)C(=O)N2C(C(=O)O)=C(C)CS[C@@H]21	4	4	1	1.53335e-05
cN=C1C=C(C)C(=O)C(C)=C1	4	4	1	1.53335e-05
cN1CCN(C)C1=S	4	4	1	1.53335e-05
CC=C(C)/C=N/NC(=S)NC	4	4	1	1.53335e-05
c/C=C/C=N/NC(=O)OC	4	4	1	1.53335e-05
cNN=C1NccC1=O	4	4	1	1.53335e-05
c/C=C1/N=C(C)C(=O)N(OCOC)C1=O	4	4	1	1.53335e-05
cC(=O)N(C)C1CCC(=O)N1	4	4	1	1.53335e-05
c/C=C1\OccC1=O	4	4	1	1.53335e-05
CC(=O)OC(C)O[C@@H]1COOC(C)(C)O1	4	4	1	1.53335e-05
CNC(=O)[C@@H]1O[C@@H]1C	4	4	1	1.53335e-05
cN=C(c)C(=O)N(c)C	4	4	1	1.53335e-05
cC=C1CCC(C(=O)Nc)=C1N(C)C	4	4	1	1.53335e-05
cC=CC=CC(C)=Cc	4	4	1	1.53335e-05
COP(=O)(OP(=O)(O)O)OP(=O)(O)O	4	4	1	1.53335e-05
cn(c)O[C@H]1CSC(C)O1	4	4	1	1.53335e-05
cN(c)C1=NC(=O)CCS1	4	4	1	1.53335e-05
COC1N=C(C)CC=C1C	4	4	1	1.53335e-05
CC1[C@@H]2CCN(C)C(=O)N12	4	4	1	1.53335e-05
cNC1=C(C(=O)OC)CCC(C)=C1	4	4	1	1.53335e-05
CNC=C1NccC1=O	4	4	1	1.53335e-05
cNC(=O)C1=C(C)N(c)C(=S)NC1	4	4	1	1.53335e-05
COC(=O)C1=C(C)C(=O)ccC1=O	4	4	1	1.53335e-05
cn(c)OCOC	4	4	1	1.53335e-05
cC1=C2ccC(=O)C(c)=C2N(C)C1=O	4	4	1	1.53335e-05
CN=C1SccS(=O)(=O)N1C	4	4	1	1.53335e-05
c/C=C1/SC(=O)N=C1Nc	4	4	1	1.53335e-05
cNC1=C(NC(c)=O)C(=O)ccC1=O	4	4	1	1.53335e-05
COCN1C(=O)ccNS1(=O)=O	4	4	1	1.53335e-05
N#CC1=C2NccN2C(=N)CC1	4	4	1	1.53335e-05
cS[C@H](NC(C)=O)C(=O)NC	4	4	1	1.53335e-05
CN1ccC=CC1=C1OC(=S)N(C)C1=O	4	4	1	1.53335e-05
cC1=NNC2SC(C)=NN12	4	4	1	1.53335e-05
cNC(=O)N1C(=O)CSC1c	4	4	1	1.53335e-05
O=C1C=CCC(=O)N1	4	4	1	1.53335e-05
CC1=CN(C)CC2=C1OC(=N)CC2	4	4	1	1.53335e-05
cN/N=C(\C(N)=O)C(c)=NC	4	4	1	1.53335e-05
CSC1=NC(=O)CN1C(C)=O	4	4	1	1.53335e-05
cS[C@H]1C(=O)CCN1C(C)=O	4	4	1	1.53335e-05
cn(c)O[C@@H]1CSC(C)O1	4	4	1	1.53335e-05
cC(=O)NC(=S)NC(c)=C(C)C(=O)OC	4	4	1	1.53335e-05
COCN1ccC(=O)NS1(=O)=O	4	4	1	1.53335e-05
c/C=C1/N=C(C)C(=O)N(O)C1=O	4	4	1	1.53335e-05
cC=C1SC(N(C)S(c)(=O)=O)=NC1=O	4	4	1	1.53335e-05
cC1(O)CSC2=C(C#N)CCC(=O)N21	4	4	1	1.53335e-05
cC=CC=C1C(=O)NC(=O)N(C)C1=O	4	4	1	1.53335e-05
O=S1(=O)ccSC2=NCCN21	4	4	1	1.53335e-05
C[C@H](OC)O[C@@H](C)OC	4	4	1	1.53335e-05
cS(=O)(=O)S(c)(=O)=O	4	4	1	1.53335e-05
cn(c)/C=C1\CC1	4	4	1	1.53335e-05
cN(C)N(C)C#N	4	4	1	1.53335e-05
cOC(=O)C1=COCCO1	4	4	1	1.53335e-05
CNC(=S)NN1C(=O)CCC1=O	4	4	1	1.53335e-05
cC1=NN(CN2ccC(=O)C2=O)CC1	4	4	1	1.53335e-05
C[C@H]1O[C@H]1C(=O)NC	4	4	1	1.53335e-05
COOS(=O)(=O)O	14	3	4.66667	1.15002e-05
CC(=O)N1N=C(C)O[C@H]1C	3	3	1	1.15002e-05
CONC(=O)NNC(C)=O	3	3	1	1.15002e-05
cC1=NC(C)=C(C)S(=O)(=O)N1	3	3	1	1.15002e-05
cC(=O)C=C(O)C(=O)NNC(C)=O	3	3	1	1.15002e-05
CC(=CC(C)=O)C(Cl)=CC	3	3	1	1.15002e-05
cC(=O)N1C(=O)CCN(c)C1=S	3	3	1	1.15002e-05
cC=C1SC(=S)N(NS(c)(=O)=O)C1O	3	3	1	1.15002e-05
cOP1(=S)NccN1	3	3	1	1.15002e-05
CC1=CC(=C2C(=O)ccC2=O)C=C(C)N1C	3	3	1	1.15002e-05
cC=C(C(=O)Nc)C(=O)Nc	3	3	1	1.15002e-05
cNC(=O)NN1C(=S)SCC1N(O)C(=O)Nc	3	3	1	1.15002e-05
c/N=C(/Nc)N1N=C(C)S[C@H]1c	3	3	1	1.15002e-05
CN/C=C(/C(C)=O)C(C)=O	3	3	1	1.15002e-05
CNC1=NC(=O)NOC1	3	3	1	1.15002e-05
cC(=O)N1ccC(=O)OC1c	3	3	1	1.15002e-05
cC=C1OC(=S)N(C)C1=O	3	3	1	1.15002e-05
cC=C(Br)C=Nn(c)c	3	3	1	1.15002e-05
cC1=CSC(=CC(C)=O)N1c	3	3	1	1.15002e-05
cS(=O)(=O)NC1SC(=S)NC1=O	3	3	1	1.15002e-05
COC(=O)C(=CC=C1SccN1C)C(C)=O	3	3	1	1.15002e-05
cC=CC=C(C)C(c)=O	3	3	1	1.15002e-05
cC(N)=CC(C)=O	3	3	1	1.15002e-05
CC(=O)NNC(=O)NO	3	3	1	1.15002e-05
CN1ccC(=[N+](C)[O-])C1=O	3	3	1	1.15002e-05
cC=CC=C(NC(c)=O)C(=O)OC	3	3	1	1.15002e-05
CC(=O)N1N=C(C)O[C@@H]1C	3	3	1	1.15002e-05
CC(=O)C1=CN(C)CC=C1	3	3	1	1.15002e-05
C/N=C1/SCCN1C	3	3	1	1.15002e-05
CN1C(=S)SCC1NO	3	3	1	1.15002e-05
CP(=O)(O)OP(=O)(O)OP(=O)(O)OP(C)(=O)O	3	3	1	1.15002e-05
cSC(C)=CC#CC	3	3	1	1.15002e-05
cC=NN=C(c)C(c)=O	3	3	1	1.15002e-05
CC=C1CO[C@](C)(OC)C1=O	3	3	1	1.15002e-05
cNC(=O)C(Cl)=C(Cl)Cl	3	3	1	1.15002e-05
CONC(=O)NNC(=O)NNC(C)=O	3	3	1	1.15002e-05
CC=CC=CC=NNS(C)(=O)=O	3	3	1	1.15002e-05
cOP(=O)(O)C(=O)OC	3	3	1	1.15002e-05
cN=CC=C(C)N(c)C	3	3	1	1.15002e-05
CC=C(C)/C(C)=N\NC(C)=O	3	3	1	1.15002e-05
cC=C(C#N)Sc	3	3	1	1.15002e-05
cC1=NS(=O)(=O)C(C)=C(C)N1	3	3	1	1.15002e-05
CC1=NCCN(C)C=C1	3	3	1	1.15002e-05
COP(=O)(O)P(=O)(O)P(=O)(O)O	3	3	1	1.15002e-05
cS(=O)S(c)=O	3	3	1	1.15002e-05
cNC(=S)NN(C)C(=S)Nc	3	3	1	1.15002e-05
C=C1CCN(C)S1(=O)=O	3	3	1	1.15002e-05
CC=NN(C(C)=O)C(C)=O	3	3	1	1.15002e-05
CC=C(F)C(C)=O	3	3	1	1.15002e-05
c/C=C1/SC(=S)N(NS(c)(=O)=O)C1O	3	3	1	1.15002e-05
O=C1ccC2=[N+]([O-])CC[N+]([O-])=C12	3	3	1	1.15002e-05
CC(=S)NC(C)=S	3	3	1	1.15002e-05
C[C@@H](OC)N1C=CCCC1=O	3	3	1	1.15002e-05
C[C@@H]1O[C@@H]1C(=O)NC	3	3	1	1.15002e-05
cC1=NN(C2SC(=O)N(C)C2=O)CC1	3	3	1	1.15002e-05
c/C(C)=N/NS(C)(=O)=O	3	3	1	1.15002e-05
cC(=O)/C(C(=N)NC)=C(\O)OC	3	3	1	1.15002e-05
c/C=C1/CCC2=C1OC(=N)CC2	3	3	1	1.15002e-05
COC(=O)C1=C(C)N=C2ccC(O)=C2C1	3	3	1	1.15002e-05
cNC(=O)N[C@@H](C)OC	3	3	1	1.15002e-05
COC(=NC#N)N(C)C	3	3	1	1.15002e-05
CNP(=O)(C=CC)NC	3	3	1	1.15002e-05
c/C=C/C=NN(C)C	3	3	1	1.15002e-05
cC=C1SC(=S)N(n(c)c)C1=O	3	3	1	1.15002e-05
CNC(=O)C1=CN(C)C2SC(C)=CC2C1=O	3	3	1	1.15002e-05
c[P@@](c)(=O)OC	3	3	1	1.15002e-05
COC(=O)NN(C)C(=O)N(C)C	3	3	1	1.15002e-05
cN1ccS(=O)(=O)N(C)C1=O	3	3	1	1.15002e-05
COCN1C(=O)ccN(C)S1(=O)=O	3	3	1	1.15002e-05
CNC(=S)NN=C1ccN(C)C1=O	3	3	1	1.15002e-05
c/C=N/NC1=NC(=O)CS1	3	3	1	1.15002e-05
cSC#CC	3	3	1	1.15002e-05
CC(=O)N(C)C=C1SccC1=O	3	3	1	1.15002e-05
CC(O)(OC)C(=O)O	3	3	1	1.15002e-05
cC=C1N=C(C)N(C)C1=O	3	3	1	1.15002e-05
CC=CC=CC(=O)ON=CC	3	3	1	1.15002e-05
cOC1(C)CCN(C(c)=O)C(=S)N1c	3	3	1	1.15002e-05
CC=C1OC(=O)C(C)=C1OC	3	3	1	1.15002e-05
cC=C/C(C)=N/NC1=NC(=O)CCS1	3	3	1	1.15002e-05
c/C=C/C=C1N=C(SC)SC1=O	3	3	1	1.15002e-05
cC(=O)N1CCS(=O)C1	3	3	1	1.15002e-05
COP(=O)(NC)N(C)C	3	3	1	1.15002e-05
c/C=N/NC(=O)C(=O)NC	3	3	1	1.15002e-05
CC(=O)NNC(=O)NNC(=O)NO	3	3	1	1.15002e-05
C[C@@H](OC)OC(C)=O	3	3	1	1.15002e-05
cN=C(C)NC(c)=O	3	3	1	1.15002e-05
CN(C)C(=O)C(=CC)OC	3	3	1	1.15002e-05
cNC(=O)C(Cl)=C(Cl)S(C)(=O)=O	3	3	1	1.15002e-05
cSC1C(=O)CCN1C(C)=O	3	3	1	1.15002e-05
CC(S(C)(=O)=O)S(C)(=O)=O	3	3	1	1.15002e-05
cC1=NCC(C(=O)OC)=C(C)N1	3	3	1	1.15002e-05
CO[C@H](C)N1C=CCCC1=O	3	3	1	1.15002e-05
CO[C@]1(C)OC(=O)C(C)=C1Br	3	3	1	1.15002e-05
cC(O)=CC(=O)C(=O)NC	3	3	1	1.15002e-05
cC1=NC(NC(=O)N(C)C)C(=O)Ncc1	3	3	1	1.15002e-05
cN[C@H](C)N(c)C	3	3	1	1.15002e-05
cC(Cl)=C(C)/C=N/NC(=N)N	3	3	1	1.15002e-05
CC1=NNC(=C2N=C(N(C)C)ccC2=O)O1	3	3	1	1.15002e-05
CC(=O)N[C@@H]1CCC(C(=O)O)=NN1C(C)=O	3	3	1	1.15002e-05
cNC(=O)N1CCN2C(=O)ccC21c	3	3	1	1.15002e-05
CC(=O)NC1=CS(=O)(=O)OC1	3	3	1	1.15002e-05
cS(=O)(=O)N1CCC(C(=O)C2CO2)=N1	3	3	1	1.15002e-05
cC(=O)N(c)C(=NC)SC	3	3	1	1.15002e-05
CNC(=O)NC1=CS(=O)(=O)OC1	3	3	1	1.15002e-05
cC=C1NC(=O)C(C=NC)=C1O	3	3	1	1.15002e-05
cNNC(C)(C)NC(c)=O	3	3	1	1.15002e-05
cNN=C(C#N)C(c)=O	3	3	1	1.15002e-05
CNC1=C(C(=O)OC)COC1=O	3	3	1	1.15002e-05
cOC(=O)P(=O)(O)OC	3	3	1	1.15002e-05
cC=C1C(=O)NC=C1O	3	3	1	1.15002e-05
CP(=O)(OCOC(C)=O)OCOC(C)=O	3	3	1	1.15002e-05
COP(=O)(OC)OP(=O)(OC)OP(=O)(OC)OC	3	3	1	1.15002e-05
cC=CC(=O)C(C(N)=O)=C1SCCS1	3	3	1	1.15002e-05
c/C=N/NC(=S)SCN(C(C)=O)C(C)=O	3	3	1	1.15002e-05
cN1ccC(=O)C1=O	3	3	1	1.15002e-05
cC1=C(Cl)C(=O)C(N(C)C)=C(Cl)C1=O	3	3	1	1.15002e-05
cC=CS(=O)(=O)N(C)C(C)=O	3	3	1	1.15002e-05
cNC(C=CN(C)C)=CC(C)=O	3	3	1	1.15002e-05
cC=C(C#N)C(=O)NC(=O)Oc	3	3	1	1.15002e-05
cC(=O)C=C(c)n(c)nc	3	3	1	1.15002e-05
cC(=O)N1CCC(c)=C1C(=O)N(C)C	3	3	1	1.15002e-05
cC1=NNC(=CN(C)C)O1	3	3	1	1.15002e-05
CNC(C)=C1C(=O)ccOC1=O	3	3	1	1.15002e-05
C/C=C/C=C1SC(=S)N(C)C1=O	3	3	1	1.15002e-05
CC(=O)NC(C)SC(=S)N(C)C	3	3	1	1.15002e-05
CC=CC#CC=CBr	3	3	1	1.15002e-05
cNS(=O)(=O)NN(C)C	3	3	1	1.15002e-05
cC=C1C(=O)N(C)C(=O)C(C#N)=C1C	3	3	1	1.15002e-05
cNC(=O)N[C@H](C)OC	3	3	1	1.15002e-05
c/C=C1\NC(=O)N(c)C1=O	3	3	1	1.15002e-05
cC1=C(C#N)CN(C)CN1C	3	3	1	1.15002e-05
cC(=O)OC1OC(=O)C(Cl)=C1N(C)C	3	3	1	1.15002e-05
c/C=N/N(C)P(=S)(Oc)Oc	11	2	5.5	7.66677e-06
c/C=C\P(=O)(O)O	8	2	4	7.66677e-06
COC(=O)C1=CC1	6	2	3	7.66677e-06
cC(=O)NC1=CCC(C(=O)NC2=CCC(C(=O)NC3=CCC(C(=O)NC)=C3)=C2)=C1	4	2	2	7.66677e-06
CNC(=O)NNC(=O)NNC(C)=O	4	2	2	7.66677e-06
CC1=NC(=C(c)C)C=C1	4	2	2	7.66677e-06
cO[C@](C)(OC)C(=O)OC	3	2	1.5	7.66677e-06
CC(=O)NNC(=O)NNC(=O)NC	3	2	1.5	7.66677e-06
CNC1=C(C(C)=O)COC1=O	2	2	1	7.66677e-06
C=C1ccC(=O)N1C	2	2	1	7.66677e-06
cS(=O)(=O)NN1C(=O)ccNC1C	2	2	1	7.66677e-06
COCN1C=NC2C(=O)N=C(N)N=C21	2	2	1	7.66677e-06
cN1C(=S)NCC(C(=O)OC)=C1C	2	2	1	7.66677e-06
cC(C#N)=C1SC(c)(C)NC(=O)N1C	2	2	1	7.66677e-06
cOC1(C)CCN(C(c)=O)C(=O)N1c	2	2	1	7.66677e-06
cN/C=C\C(c)=O	2	2	1	7.66677e-06
COC(=O)N(C)C1(C)CCC=C(C)O1	2	2	1	7.66677e-06
COP(=O)(OC)C(N)=O	2	2	1	7.66677e-06
O=S1(=O)ccN2COccC2=N1	2	2	1	7.66677e-06
cC(Cl)=C(C)C=NOC	2	2	1	7.66677e-06
cC(=O)N(N=C1ccS(=O)(=O)N1)S(c)(=O)=O	2	2	1	7.66677e-06
cC(=CC)C1=CCCC(C(=O)OC)=C1	2	2	1	7.66677e-06
COC1=CC(N)N(O)C(N)=N1	2	2	1	7.66677e-06
COC(=O)N1CCN(C)S1(=O)=O	2	2	1	7.66677e-06
CN(C)C(=C(Cl)Cl)C(=C1SCCS1)[N+](=O)[O-]	2	2	1	7.66677e-06
c/N=C1\SCC(=O)N1S(c)(=O)=O	2	2	1	7.66677e-06
c/C=N/NC=C1ccN(C)C1=O	2	2	1	7.66677e-06
N=C1C=C(O)C(=O)cc1	2	2	1	7.66677e-06
cN(C)C(C)=CC=C1SC(=S)N(C)C1=O	2	2	1	7.66677e-06
cC=NN=C(NN=Cc)N/N=C/c	2	2	1	7.66677e-06
CC=CC1=CC(=CC(C)=O)C[C@@H](O)O1	2	2	1	7.66677e-06
CNC1=NC(=O)N(C)C(=O)C1	2	2	1	7.66677e-06
CC(=O)[C@@]12O[C@@]13OC1=CC(=O)C(=C(C)O)C(=O)C1C3C(=O)C(C)=C2O	2	2	1	7.66677e-06
CON=C1ccNCN1	2	2	1	7.66677e-06
cC1(C#CC)CO1	2	2	1	7.66677e-06
CN(C)C(=S)NN=C1ccNC1=O	2	2	1	7.66677e-06
c/C=C/C=C1SC(=O)N(c)C1=O	2	2	1	7.66677e-06
c/C=C/C(C)=C/C(=O)O	2	2	1	7.66677e-06
cN1NC(=C)C=[N+]1[O-]	2	2	1	7.66677e-06
COC1=C(OC)C(C)=C(C)CC1	2	2	1	7.66677e-06
CNC(=O)N1C(=O)CC1SC	2	2	1	7.66677e-06
cN=C1/C(=N/c)N(c)C(=S)N1c	2	2	1	7.66677e-06
cn(C)[n+](c)c	2	2	1	7.66677e-06
cC#CC=C1ccC(=O)N1c	2	2	1	7.66677e-06
CC(=O)N(C)C1=C(Cl)C(=O)ccC1=O	2	2	1	7.66677e-06
cN=C(Nc)SC1SC(=O)N(c)C1=O	2	2	1	7.66677e-06
cC(NC(=O)NC)=C(Cl)Cl	2	2	1	7.66677e-06
cC#CC=C(C)C(c)=O	2	2	1	7.66677e-06
CN1C(=O)N(C)S(=O)(=O)C2=CCC=C21	2	2	1	7.66677e-06
cC(=O)N(c)C=C1SccC1=O	2	2	1	7.66677e-06
cN(c)NC(=S)C(=C)O	2	2	1	7.66677e-06
cC=C1CCC(C=O)=C1N(C)C	2	2	1	7.66677e-06
cNC(=O)N1C(=O)C[C@H]1OC(C)=O	2	2	1	7.66677e-06
cS[C@@H](C)NC(=O)OC	2	2	1	7.66677e-06
cS(=O)(=O)N(C(C)=O)C(C)=O	2	2	1	7.66677e-06
cC(=O)N=C(c)N=C1C=CC(Cl)=CN1C	2	2	1	7.66677e-06
cS(=O)(=O)NN1C(=O)CSC1=S	2	2	1	7.66677e-06
CC=C1C(=O)N(OCOC)C(=O)CN1C	2	2	1	7.66677e-06
cNC(=S)NCN(C)C	2	2	1	7.66677e-06
CC(=O)N(C)[C@H](C)N(C)C	2	2	1	7.66677e-06
cS(=O)(=O)N(C)S(C)=O	2	2	1	7.66677e-06
cNC(=S)N(C)N(c)C	2	2	1	7.66677e-06
cC(=O)OC1OCC=C2OC(=O)C=C21	2	2	1	7.66677e-06
cC(=O)C=C(O)P(=O)(O)O	2	2	1	7.66677e-06
cC=C(Cl)Cl	2	2	1	7.66677e-06
CC(C)=C1SC(=S)NC1=O	2	2	1	7.66677e-06
BP(C)(=O)OP(=O)(O)OP(=O)(O)O	2	2	1	7.66677e-06
cC=C(Cl)/C=N/Nc	2	2	1	7.66677e-06
cNS(=O)(=O)N1C(=O)CSC1c	2	2	1	7.66677e-06
CC(C=CC(C)=CC)=CC=CC(C)=CC(=O)O	2	2	1	7.66677e-06
cC=C(O)OC	2	2	1	7.66677e-06
CO[C@@](C)(OC)C(C)=O	2	2	1	7.66677e-06
cC(=S)NNC(=S)N/N=C(/c)C	2	2	1	7.66677e-06
cN1C(=O)CS/C1=C(\C(Cl)=C(Cl)Cl)[N+](=O)[O-]	2	2	1	7.66677e-06
CC1=NNC(=C2N=C(N3CCN(C)C3=O)ccC2=O)O1	2	2	1	7.66677e-06
c/C=C(\C)C=C1SccN1C	2	2	1	7.66677e-06
CN=C1NccC(=O)N1C	2	2	1	7.66677e-06
COCO[C@](C)(C)OC	2	2	1	7.66677e-06
CN(C)COC(=O)OC(C)=O	2	2	1	7.66677e-06
CC1=C(Br)C(=CI)OC1=O	2	2	1	7.66677e-06
cC1=C(SC)CC1=NC	2	2	1	7.66677e-06
cC1=NC(N(C)C)C(=O)Ncc1	2	2	1	7.66677e-06
cC(=O)C1=CN2ccNC2=CN=C1	2	2	1	7.66677e-06
CN=C1CCC(C(=O)OC)=C(C(=O)OC)N1	2	2	1	7.66677e-06
COC(=O)OP(C)(=O)OC(=O)OC	2	2	1	7.66677e-06
cN1C(=O)C(=O)N(c)P1(=O)N(C)C	2	2	1	7.66677e-06
cC(=O)NC(C)NC(=S)N(C)C	2	2	1	7.66677e-06
cN1C(=O)C(=S)N(c)C1=O	2	2	1	7.66677e-06
cNC1(C)NC(=O)N(C)C1=O	2	2	1	7.66677e-06
cC1=CC(=CN(C)C)C(=O)O1	2	2	1	7.66677e-06
cC(C#N)=C1C=C(Br)C(=NO)C=C1Cl	2	2	1	7.66677e-06
cNC(=O)NC(=S)NC(c)=O	2	2	1	7.66677e-06
CC1=NNC(=C2N=C(N(C)S(C)(=O)=O)ccC2=O)O1	2	2	1	7.66677e-06
cC(=O)NC(=O)NC1(C)OCCO1	2	2	1	7.66677e-06
cN(C)C(=O)C=C(C)C(=O)O	2	2	1	7.66677e-06
c=NP(=O)(NC)NC	2	2	1	7.66677e-06
cNC(=S)N=C(c)NCS(c)(=O)=O	2	2	1	7.66677e-06
C[C@@](C)(NC(C)=O)NC(C)=O	2	2	1	7.66677e-06
cNN=C1NC(=O)CS1	2	2	1	7.66677e-06
cC=C1SC(=S)N(NS(C)(=O)=O)C1=O	2	2	1	7.66677e-06
CC(C=CC(C)=C(C)C)=CC=CC(C)=C/C=C/C=C(C)/C=C/C=C(C)/C=C/C(C)=C(C)C	2	2	1	7.66677e-06
c/C=N/N(C(c)=O)C(c)=O	2	2	1	7.66677e-06
cOC(=O)P(=O)(O)Oc	2	2	1	7.66677e-06
cC1=C(C(=O)OC)CN=C(N)N1	2	2	1	7.66677e-06
cSC(C)=CC(=O)OC	2	2	1	7.66677e-06
cNC(=O)N(c)NC(C)=O	2	2	1	7.66677e-06
COC(C)O/C(C)=C\C(=O)O	2	2	1	7.66677e-06
CC1=C(C)OCO1	2	2	1	7.66677e-06
cC=C1SC(=NNC(c)=O)NC1=O	2	2	1	7.66677e-06
cC=CC(=O)N(c)C(=S)OC	2	2	1	7.66677e-06
CO[C@@H](C)OP(=O)(O)NP(=O)(O)OP(=O)(O)O	2	2	1	7.66677e-06
cC(C#N)=C1C=C(C)N(C)C(C)=C1	2	2	1	7.66677e-06
cC1SC(N)=NN1C(C)=O	2	2	1	7.66677e-06
CC(=NOC)[C@H]1O[C@H]1C	2	2	1	7.66677e-06
cC=CC=C1N=C(C=Cc)OC1=O	2	2	1	7.66677e-06
cS(=O)(=O)NC1OC(=O)C(Cl)=C1Cl	2	2	1	7.66677e-06
CC(O)=C1O[C@@]1(C)C	2	2	1	7.66677e-06
CN1C(=O)N(C)CN1C	2	2	1	7.66677e-06
cC(NC(=O)C=C)NC(=O)C=C	2	2	1	7.66677e-06
CC1=C(C(=O)OC)CN(C)C(N)=N1	2	2	1	7.66677e-06
CC1=NNC(=C2N=CccC2=O)O1	2	2	1	7.66677e-06
cON=C1ccN(C)C1=O	2	2	1	7.66677e-06
CC(=O)C=C(C)NC1=CCCOC1=O	2	2	1	7.66677e-06
cOC(c)=C(C)C=C(C#N)C#N	2	2	1	7.66677e-06
cC1=CC(=CNC)C(=O)S1	2	2	1	7.66677e-06
cN/N=C(/C#N)C(N)=S	2	2	1	7.66677e-06
cC=NNC(=O)C1=NOCC1	2	2	1	7.66677e-06
cN(C(=O)OC)C(=S)OC	2	2	1	7.66677e-06
CC1=CC(=O)C=CCC1	2	2	1	7.66677e-06
cC(=O)N(C)N(S(c)(=O)=O)S(c)(=O)=O	2	2	1	7.66677e-06
cNC(=O)/C=C/C=CC	2	2	1	7.66677e-06
cOP(C)(N)=O	2	2	1	7.66677e-06
cn(c)N=C(SC)N(C)C	2	2	1	7.66677e-06
CC(O)[N+](C)(C)C	2	2	1	7.66677e-06
cC=C1N=C(c)N(Nc)C1=O	2	2	1	7.66677e-06
CN/C=C1/C(=O)NccNC1=O	2	2	1	7.66677e-06
cC(=O)NN=C(c)NS(c)(=O)=O	2	2	1	7.66677e-06
cN(C)C=C1SC(=S)N(C)C1=O	2	2	1	7.66677e-06
cNC(=O)C(=O)N/N=C(\C)C(=NO)C(=O)OC	2	2	1	7.66677e-06
CN/C=C1/C(=O)NccN(C)C1=O	2	2	1	7.66677e-06
cSC(=O)N(C)NC(C)=O	2	2	1	7.66677e-06
c/C=C1/N=C(c)N(C)C1=O	2	2	1	7.66677e-06
c/C=C(C)/C(C)=N/Nc	2	2	1	7.66677e-06
cC=C1CCC(=C(SC)SC)C1=O	2	2	1	7.66677e-06
cC(=O)C(Br)=CC	2	2	1	7.66677e-06
cC=CC=C1SC(N(C)C)=NC1=O	2	2	1	7.66677e-06
C=C1ccNC(=S)N1C	2	2	1	7.66677e-06
COC(C)N1C=NC2NC(=O)NNC(=O)C21	2	2	1	7.66677e-06
CO[C@]1(OC)ccC(C)=C(C)C1=O	2	2	1	7.66677e-06
c/N=C1\SC(=C2SccN2C)C(=O)N1C	2	2	1	7.66677e-06
cnn(c)C1=NCCN1	2	2	1	7.66677e-06
cS(=O)(=O)C[N+](=O)[O-]	2	2	1	7.66677e-06
cNC(=S)N=C1SCC(=O)N1c	2	2	1	7.66677e-06
CN1CCSC1=CC=C1SC(=S)N(C)C1=O	2	2	1	7.66677e-06
cN1C(=NC(=S)N(C)C)SCS1(=O)=O	2	2	1	7.66677e-06
c/N=C/NO	2	2	1	7.66677e-06
cOC(=O)C(c)=C	2	2	1	7.66677e-06
cC(=O)NC(C(=O)N(C)C)=C(c)C	2	2	1	7.66677e-06
CC(=O)N(C)C1=NC2=C(CC1)C(=O)N(C)C2=O	2	2	1	7.66677e-06
COC(=O)C(=C/C=C1\SccN1C)C(C)=O	2	2	1	7.66677e-06
CC1=C(C)CC2O[C@](C)(OC)C(=O)C2=CC1=O	2	2	1	7.66677e-06
cC=CC=C1C(=O)N(c)N=C1C	2	2	1	7.66677e-06
BP(C)(=O)O	2	2	1	7.66677e-06
CN1C=CC(=CC=C(C#N)C#N)cc1	2	2	1	7.66677e-06
CC1=C([N+](=O)[O-])CC2=C(O)ccC2=N1	2	2	1	7.66677e-06
c/C=C1\CC(=O)NC(SC)=N1	2	2	1	7.66677e-06
CC1=C(N(C)C)C(=O)NCC1	2	2	1	7.66677e-06
cN(C)C1=C(N(C)C)C(=O)ccC1=O	2	2	1	7.66677e-06
cP(O)(=S)OC	2	2	1	7.66677e-06
CNC(C)=C1ccNC1=O	2	2	1	7.66677e-06
CNC(N)SC	2	2	1	7.66677e-06
cOC(=O)C(C)=C(C)C(=O)O	2	2	1	7.66677e-06
cC(=O)N1C(=O)CN(c)C1=S	2	2	1	7.66677e-06
cC(=O)NN1CCC(=O)N(c)C1=S	2	2	1	7.66677e-06
CC(=O)C1=C(C)N=C(SSC2=NC(C)=C(C(C)=O)CC2)CC1	2	2	1	7.66677e-06
COC(=O)N(C(C)=O)C(=O)OC	2	2	1	7.66677e-06
cC1=C(C(=O)OC)C(=O)C(=O)N1C	2	2	1	7.66677e-06
cC1N(c)N=C(C(C)=O)N(C)N1C(C)=O	2	2	1	7.66677e-06
COC=C1ccC(=O)N(C)C1=O	2	2	1	7.66677e-06
CP(C)(N)=O	2	2	1	7.66677e-06
N=C(N)NN=C1ccNC1=O	2	2	1	7.66677e-06
c/C=C(\C)C=C1SC(=S)N(C)C1=O	2	2	1	7.66677e-06
CC(=O)NC1(O)C(=O)ccC1=O	2	2	1	7.66677e-06
cNC(=S)N/N=C(/C)C(C)=CC	2	2	1	7.66677e-06
CN1C(=O)[C@](C)(NC(C)=O)O[C@]1(C)O	2	2	1	7.66677e-06
CC1=C(C(N)=O)CC(C(N)=O)=C(C)N1	2	2	1	7.66677e-06
cC1=CCC(N(C)C)=NC=C1	2	2	1	7.66677e-06
cC(=O)C1=C(OC)CC(O)=C(C)C1=O	2	2	1	7.66677e-06
cn1cNC=NC1N	2	2	1	7.66677e-06
cN(C(C)=O)C1=C(Cl)C(=O)ccC1=O	2	2	1	7.66677e-06
BOP(C)(=O)O	2	2	1	7.66677e-06
cC1=NN(C2SC(=O)NC2=O)CC1	2	2	1	7.66677e-06
CO[C@H](C)OP(=O)(OC)OC	2	2	1	7.66677e-06
cN1C(=O)CN(O)[C@H]1C	2	2	1	7.66677e-06
cNC1=NCN(C)CN1C	2	2	1	7.66677e-06
CC(C=CC1=CC2=C(Cl)C(=O)CC(=O)C2=CO1)=CC	2	2	1	7.66677e-06
cS(=O)(=O)ON=C1C=CC(=O)C(C)=C1C	2	2	1	7.66677e-06
CN(C)C(=O)OC(C)=O	2	2	1	7.66677e-06
CP(=O)(O)OC(C)OC	2	2	1	7.66677e-06
C[C@H](NC)OC	2	2	1	7.66677e-06
CC(=S)SSC(C)=S	2	2	1	7.66677e-06
c/C(C)=C1\SC(=S)N(C)C1=O	2	2	1	7.66677e-06
csn(c)/N=C/C	2	2	1	7.66677e-06
C[C@](O)(OC)P(=O)(O)O	2	2	1	7.66677e-06
C/C=N/NC(=N)NO	2	2	1	7.66677e-06
CON(C)C(=O)C=CC=C(C)C	2	2	1	7.66677e-06
cnn(c)C1=NC(=C2NN=C(C)O2)C(=O)cc1	2	2	1	7.66677e-06
C/C=C(/C)C(=O)/C=C(\C)C	2	2	1	7.66677e-06
cC(=O)C1=C(O)CC(O)=C(C)C1=O	2	2	1	7.66677e-06
cC12ccC(=O)N1CCN2C(C)=O	2	2	1	7.66677e-06
cC=C1CCC(C(=O)NC(=O)N(C)S(C)(=O)=O)=C1N(C)C	2	2	1	7.66677e-06
cC(Cl)=C/C=N/NC(=N)N	2	2	1	7.66677e-06
cC(=O)C1=C(N(C)C)C(=O)NCC1	2	2	1	7.66677e-06
cC=CC(=O)N(c)C(C)=CC	2	2	1	7.66677e-06
COC1=C(OC)C(C)(O)OC1=O	2	2	1	7.66677e-06
c/C=C/C=C/[C+]	2	2	1	7.66677e-06
cC=C1C(=O)N(c)N=C1OC(C)=O	2	2	1	7.66677e-06
O=C1CC[C@]2(CC[C@@]3(OCCC3=O)O2)O1	2	2	1	7.66677e-06
O=P(O)(O)[C@H]1OCCO1	2	2	1	7.66677e-06
cC=C(Br)/C=N/Nc	2	2	1	7.66677e-06
CN1CCSC1(C)C	2	2	1	7.66677e-06
cC=NN=CC1=C(N(C)C)C(=Cc)CC1	2	2	1	7.66677e-06
cC(=S)NNC(=S)N/N=C(\C)C	2	2	1	7.66677e-06
cC(=O)N/N=C1\C=C(C)CC1	2	2	1	7.66677e-06
cC(C)=NN=c	2	2	1	7.66677e-06
CNC(=S)N=C(C)N	2	2	1	7.66677e-06
cC1=NN(c)C(=S)CC1	2	2	1	7.66677e-06
cN=C1ccC(NC(c)=O)=N1	2	2	1	7.66677e-06
cN(C)C=C1C=C(C)SC1=O	2	2	1	7.66677e-06
cC=CC=CN(c)C(C)=O	2	2	1	7.66677e-06
COC(=O)N1C(C)C1(C(=O)OC)C(=O)OC	2	2	1	7.66677e-06
cC1CN1S(c)(=O)=O	2	2	1	7.66677e-06
cC1=NN=C(c)N(O)C1	2	2	1	7.66677e-06
cC=C(C)C=C(C(=O)OC)C(=O)OC	2	2	1	7.66677e-06
cC(=O)N1C(C)=C(C)C(=O)NC1(C)C	2	2	1	7.66677e-06
cOC1(N2CCC(c)=N2)ccN(C)C1=O	2	2	1	7.66677e-06
cONC(c)=N	2	2	1	7.66677e-06
cC(=O)N1CCSC1=NC	2	2	1	7.66677e-06
cC(F)=C(Cl)Cl	2	2	1	7.66677e-06
cNC(=O)C1=C(c)S(=O)(=O)CCS1(=O)=O	2	2	1	7.66677e-06
cC=CC=CC=CC=CC=CC(C)=CC(=CC)C(=O)O	2	2	1	7.66677e-06
cC1=NccP(=S)(N(C)C)O1	2	2	1	7.66677e-06
c/N=N/C(N)=S	2	2	1	7.66677e-06
cC1OCCN1c	2	2	1	7.66677e-06
CP(=O)(O)OP(=O)(O)OP(C)(=O)O	2	2	1	7.66677e-06
CC#CC#CC=CBr	2	2	1	7.66677e-06
cN(C)C(C)=CC	2	2	1	7.66677e-06
cC(=O)NC1N=C(C)ccNC1=O	2	2	1	7.66677e-06
c/C=N/NC(=S)NNC(=S)Nc	2	2	1	7.66677e-06
cNC(=O)/C(C#N)=C/C=C(C)N(c)C	2	2	1	7.66677e-06
cC=CC=Nn(c)sc	2	2	1	7.66677e-06
cOC(=O)P(=O)(Oc)OC	2	2	1	7.66677e-06
cC(=O)C(=CC)C(C)=O	2	2	1	7.66677e-06
C=C(C)C=CP(=O)(O)O	2	2	1	7.66677e-06
cC=NNC(=O)C1=COCCO1	2	2	1	7.66677e-06
COC1CCNC(=S)N1	2	2	1	7.66677e-06
CSC(C)=NC(C)(C)O	2	2	1	7.66677e-06
cn1cNC=NC1SC	2	2	1	7.66677e-06
cNC(=O)C(C(C)=O)=C(C)Nc	2	2	1	7.66677e-06
CO[C@H](C)N1CC(O)=C(C(=O)C=CC=CC=CC=CC=C(C)Cl)C1=O	2	2	1	7.66677e-06
cS(=O)(=O)NS(=C)(C)=O	2	2	1	7.66677e-06
cOC(=O)P(=O)(Oc)Oc	2	2	1	7.66677e-06
CC(=CF)OC	2	2	1	7.66677e-06
cC=C(Br)C=NNc	2	2	1	7.66677e-06
cC1C(C(=O)NC)N1C	2	2	1	7.66677e-06
CC1=C(C(C)=C2SCCS2)NC(=S)NC1	2	2	1	7.66677e-06
COC1CC(=O)N1C(=O)NC	2	2	1	7.66677e-06
cOC(N)=NC	2	2	1	7.66677e-06
cC(C#N)=C1C=CC(=NO)C(Cl)=C1	2	2	1	7.66677e-06
c/C=N/OC(=O)Nc	2	2	1	7.66677e-06
COC(C)(O)C(=O)O	2	2	1	7.66677e-06
cC=C(C)C=C1SC(=S)N(NS(c)(=O)=O)C1=O	2	2	1	7.66677e-06
COP(=O)(OC)N1CC1C	2	2	1	7.66677e-06
CSP(=O)(O)OC	2	2	1	7.66677e-06
cC(=O)NN1CCOC1=O	2	2	1	7.66677e-06
CN(C)C(=O)N1CC=CS1(=O)=O	2	2	1	7.66677e-06
CN1C(=O)C(=C/C=C2/SccN2C)SC1=S	2	2	1	7.66677e-06
cC=C(NC(c)=O)C(=O)N(c)C	2	2	1	7.66677e-06
CC(=O)N1CCC2(SCCS2)C1=O	2	2	1	7.66677e-06
CC1=NNC(=O)CO1	2	2	1	7.66677e-06
cS(=O)(=O)N1CCN(S(C)(=O)=O)C1	2	2	1	7.66677e-06
cNC(=S)/N=C(\N)Nc	2	2	1	7.66677e-06
CNC1=NCNcc1	2	2	1	7.66677e-06
COC(C)N1C=NCC1	2	2	1	7.66677e-06
cNC(=O)NNC(=S)Nc	2	2	1	7.66677e-06
CP(O)(=S)OP(=O)(O)OP(=O)(O)O	2	2	1	7.66677e-06
c/C=C/C=C1NC(=S)NC1=O	2	2	1	7.66677e-06
cC1=NP(N(C)C)(N(C)C)=Ncc1	2	2	1	7.66677e-06
cC(NC(C)=O)=C(C)C	2	2	1	7.66677e-06
CC(=O)OCOP1(=O)OC[C@H](OC)O1	2	2	1	7.66677e-06
cC=COC(=O)C=Cc	2	2	1	7.66677e-06
cN1CCC(=O)C(=C2NccS(=O)(=O)N2)C1=O	2	2	1	7.66677e-06
CC(=O)NC(=O)C(C)=O	2	2	1	7.66677e-06
cN=CC=C1C=C(c)OC(C)(C)O1	2	2	1	7.66677e-06
cC1=C/C(=C/N(C)C)C(=O)O1	2	2	1	7.66677e-06
CNC(=S)NC=NOC	2	2	1	7.66677e-06
cN1ccNC(=O)/C(=C/NC)C1=O	2	2	1	7.66677e-06
cN/C(c)=N/N	2	2	1	7.66677e-06
cN=NC=C(C)N(c)C	2	2	1	7.66677e-06
CN(C)C(=O)C(=O)NC	2	2	1	7.66677e-06
cNC1=CC(=NS(c)(=O)=O)ccC1=O	2	2	1	7.66677e-06
cS(=O)(=O)N1CCSC1=S	2	2	1	7.66677e-06
cC=NN(C)C(c)=S	2	2	1	7.66677e-06
C=COC(=O)N(C)C(C)=O	2	2	1	7.66677e-06
cC1N=C2OccC=C2C(=O)N1	2	2	1	7.66677e-06
c/N=C(/Nc)NC(=S)Nc	2	2	1	7.66677e-06
c/C=C(\C#N)C(N)=S	2	2	1	7.66677e-06
C#CSc	2	2	1	7.66677e-06
cC=CC1=NC(=CN(C)C)C(=O)O1	2	2	1	7.66677e-06
cC=CC(=Cc)N(C)C(=O)OC	2	2	1	7.66677e-06
CC1=CC2C=CSC2S1	2	2	1	7.66677e-06
CNC(=O)NNC(N)=S	2	2	1	7.66677e-06
CC(=O)C1=C(C)N(C)C(=S)NC1	2	2	1	7.66677e-06
cC(C(C)=CC)=C(C)C(=O)OC	2	2	1	7.66677e-06
cS(=O)(=O)N(C1=NCCS1)S(c)(=O)=O	2	2	1	7.66677e-06
COC(=O)OC(C)OC(=O)C1=C(C)CS[C@@H]2CC(=O)N12	2	2	1	7.66677e-06
cN/N=C1/SC(=S)N(C)C1=O	2	2	1	7.66677e-06
cNC(=O)C1=C2NCCN2CCC1=O	2	2	1	7.66677e-06
CC1=CN2C(NC1=O)OCCO[C@@H]2C	2	2	1	7.66677e-06
cNC(=S)/N=C(/C)NC	2	2	1	7.66677e-06
CC1=NC(=C2N=CccC2=O)NO1	2	2	1	7.66677e-06
O=C(NC1=NNCO1)C1=COCCO1	2	2	1	7.66677e-06
c/C(C)=C(\O)C(=O)O	2	2	1	7.66677e-06
cC(=O)N/N=C(\c)NS(c)(=O)=O	2	2	1	7.66677e-06
cN/N=C(/C)[N+](=O)[O-]	2	2	1	7.66677e-06
cC(=O)NC(=O)NC(=O)NC	2	2	1	7.66677e-06
c/N=C(/Nc)NC(c)=O	2	2	1	7.66677e-06
cC=C1C=CC(=O)O1	2	2	1	7.66677e-06
cC(=O)/C(c)=C(/c)O	2	2	1	7.66677e-06
cC(c)=C1N=C(OC)C(=O)O1	2	2	1	7.66677e-06
CN=C(OC)SSC(=NC)OC	2	2	1	7.66677e-06
cC=CC(O)=C1C(=O)ccC1=O	2	2	1	7.66677e-06
cC(=O)NN=C(SC)SC	2	2	1	7.66677e-06
c[N+]1=NN(C)NC1O	2	2	1	7.66677e-06
cC(O)=C1C(=O)ccC1=O	2	2	1	7.66677e-06
cN(C)C=C(C#N)C(=O)OC	2	2	1	7.66677e-06
O=C1CN2C(=O)ccC2=N1	2	2	1	7.66677e-06
cC=C1C=C(C)SC1=O	2	2	1	7.66677e-06
CO[C@@H](C)OP(=O)(O)P(=O)(O)O	2	2	1	7.66677e-06
c/C=C(/C#N)C(=O)Nn(c)c	2	2	1	7.66677e-06
cC(=O)N1CC1C	2	2	1	7.66677e-06
cS[C@H](C)NC(=O)OC	2	2	1	7.66677e-06
CN1C(=S)ccC1=S	2	2	1	7.66677e-06
COC(=O)[C@H]1N[C@H]1C(=O)OC	2	2	1	7.66677e-06
cC(NC(=O)N(C)C)=C(Cl)Cl	2	2	1	7.66677e-06
cNC(=O)NC1=NCCS1	2	2	1	7.66677e-06
cN/N=C(\C(=O)NN)S(c)(=O)=O	2	2	1	7.66677e-06
cC=C1CCC(C=NN=C2ccNC2=O)=C1N(C)C	2	2	1	7.66677e-06
cNC(=S)NN=C1ccN(CN(C)C)C1=O	2	2	1	7.66677e-06
cNC(=NC(=S)NC)Nc	2	2	1	7.66677e-06
cC#CI	2	2	1	7.66677e-06
cC(=NC)C(=NO)C(=O)OC	2	2	1	7.66677e-06
CC1=CC(=O)ccS1(=O)=O	2	2	1	7.66677e-06
CC1=[N+]([O-])CC(C)(O)[N+]([O-])=C1C	2	2	1	7.66677e-06
COC(=O)OC(C)OC(=O)C(=CC)OC	2	2	1	7.66677e-06
CC=CC=C(Br)Br	2	2	1	7.66677e-06
cSC1=CC(=O)C(C)=CC1=O	2	2	1	7.66677e-06
CC(=O)OC(C(=O)N(C)C)N(C)C(C)=O	2	2	1	7.66677e-06
c/C=C/C=C1C(=O)NC(=S)N(C)C1=O	2	2	1	7.66677e-06
CNC(=S)SSC(=S)NC	2	2	1	7.66677e-06
O=P(O)(O)[C@@H]1OCCO1	2	2	1	7.66677e-06
O=C1ccC2SccN12	2	2	1	7.66677e-06
c[C@]1(O)CCC(=O)O1	2	2	1	7.66677e-06
CC(C=CC(=CC)C(C)=C(C)C)=C/C=C/C(C)=C/C(=O)O	2	2	1	7.66677e-06
cP(C)(=O)NN	2	2	1	7.66677e-06
CN1OCC(=S)NC1=O	2	2	1	7.66677e-06
cSC1CC(=O)NC(=O)N1COC	2	2	1	7.66677e-06
cNC(=O)C(=NOC)C(C)=O	2	2	1	7.66677e-06
cN1CSC(=C(C#N)P(=O)(OC)OC)SC1	2	2	1	7.66677e-06
CON(C)C(=O)N1CCC1=O	2	2	1	7.66677e-06
CC12NC(=O)NC(=O)N1CCS2	2	2	1	7.66677e-06
cC=CC(=O)OC1OC(=O)C=C1C	2	2	1	7.66677e-06
C#C[C@@]1(OC)C=CCO1	2	2	1	7.66677e-06
c/C=C(\Br)C=NNC(C)=O	2	2	1	7.66677e-06
cNC1=NC2C(N=CN2COC)C(=O)N1	2	2	1	7.66677e-06
CN1ccC(=C2SC(N)=NC2=O)C1=O	2	2	1	7.66677e-06
CO[PH](C)(O)OC	2	2	1	7.66677e-06
CSC1=C(C#N)CC2=C(O)ccC2=N1	2	2	1	7.66677e-06
O=S1(=O)ccN=C2ccOCN21	2	2	1	7.66677e-06
cNC(=O)NNC(N)=S	2	2	1	7.66677e-06
cC=CC=C1SC(NS(c)(=O)=O)=NC1=O	2	2	1	7.66677e-06
CC1=CN([C@@H](C)OC)C(=O)NC1N	2	2	1	7.66677e-06
COC(=O)OCOP1(=O)OC[C@H](OC)O1	2	2	1	7.66677e-06
cNC(=S)NC1=NN(c)CC1	2	2	1	7.66677e-06
cC1=NNC(SC)=NN1	2	2	1	7.66677e-06
CC(=O)C(=CC)C(C)=O	2	2	1	7.66677e-06
O=C1ccNC2(ccNC2=O)N1	2	2	1	7.66677e-06
cC=CS1=CN(C)cc1	2	2	1	7.66677e-06
c/N=C1/ccN(C)C1=O	2	2	1	7.66677e-06
cC1NC2=NC(=S)NCC2C(=O)N1c	2	2	1	7.66677e-06
COC(=O)C1=CCC1	4	1	4	3.83339e-06
COC(C)N1C=NC2C(=O)NC(N)=NC21	3	1	3	3.83339e-06
COS(O)(=S)=S	3	1	3	3.83339e-06
cC(=O)OP(C)(=O)OC(c)=O	2	1	2	3.83339e-06
C1=CC2=C(CC1)OCO2	2	1	2	3.83339e-06
CC1=CCC(=S)S1	2	1	2	3.83339e-06
cC1=C(O)C(=O)C1	2	1	2	3.83339e-06
c[C@@H](OC)N(C)C	2	1	2	3.83339e-06
cNC1=NNC(S(c)(=O)=O)N1	2	1	2	3.83339e-06
cNC(=O)OC(C)N(C)C	2	1	2	3.83339e-06
cNNC(=S)SSC(=S)NC	2	1	2	3.83339e-06
cNC(=O)C1SC=CN1C	2	1	2	3.83339e-06
COP(=S)(OC)N(C)C	2	1	2	3.83339e-06
cOC(=O)C(Cl)=C(Cl)Cl	2	1	2	3.83339e-06
cC(=O)N(C)C1=CCC(C(=O)NC2=CCC(C(=O)NC3=CCC(C(=O)NC)=C3)=C2)=C1	2	1	2	3.83339e-06
CONC(=O)NP(=O)(O)O	2	1	2	3.83339e-06
COC(=O)OCN(C(C)=O)C(C)=O	2	1	2	3.83339e-06
cNC(=S)/C=C1\SccN1C	1	1	1	3.83339e-06
cN/C(=N\C(=O)C=C(C)O)NC	1	1	1	3.83339e-06
cC(=O)NC(=S)n(c)c	1	1	1	3.83339e-06
COP(=O)(OC)OP(=O)(OC)OC	1	1	1	3.83339e-06
COC(=O)OCSP(=O)(OC)OC	1	1	1	3.83339e-06
CC(/C=C/C=C[C@H]1O[C@@H]1C)=NOC(=O)N(C)C	1	1	1	3.83339e-06
CNC1=C(C)C(=O)C2=C(C[C@]3(OC)C4NC4CN23)C1=O	1	1	1	3.83339e-06
CN(C)[P@@]1(=O)OCCN1C	1	1	1	3.83339e-06
cNC(=O)N1CCOC1C	1	1	1	3.83339e-06
cNC(=S)NN(c)c	1	1	1	3.83339e-06
COC1=CC(=O)C(C)=C(O)C1=O	1	1	1	3.83339e-06
cOC(c)=C(c)OC	1	1	1	3.83339e-06
cN1N=C(C)C(=C2C=CccN2C)C1=O	1	1	1	3.83339e-06
CC1=C(C)S(=O)(=O)ccN1	1	1	1	3.83339e-06
c/C=C(/NC(c)=O)C(=O)NNc	1	1	1	3.83339e-06
cNC(=O)N(C)C(C)O	1	1	1	3.83339e-06
cNC(=O)C(=CN(C)C)/C=N/OC	1	1	1	3.83339e-06
CN1C(=O)C(C2=C(O)C(=O)ccC2=O)=C(C2=C(O)C(=O)ccC2=O)C1=O	1	1	1	3.83339e-06
cSC1=C(OC)CCOC1=O	1	1	1	3.83339e-06
cC=C1C(=O)N(c)N=C1NC(c)=O	1	1	1	3.83339e-06
cC=NNC(=O)C(SC)SC	1	1	1	3.83339e-06
C=C1SccN1C	1	1	1	3.83339e-06
cC(=O)C=C(O)C(C)=O	1	1	1	3.83339e-06
cC(=O)C=C(C)SC	1	1	1	3.83339e-06
[C-]OC(C)=O	1	1	1	3.83339e-06
cN(C)C(=O)C(N)=O	1	1	1	3.83339e-06
N=C1NC(=O)CO1	1	1	1	3.83339e-06
cC(=O)C1=C(c)OC(N(C)C)C(C)=C1	1	1	1	3.83339e-06
cC=C1ccNC1O	1	1	1	3.83339e-06
O=C1ccN2C(=O)cc[C@@H]2N1	1	1	1	3.83339e-06
cC1=CSCC(=O)N1	1	1	1	3.83339e-06
cN=C1ccC(OC(C)=O)=C1C	1	1	1	3.83339e-06
CO[PH](O)(OC)OC	1	1	1	3.83339e-06
C=CC(=CC)NC(C)=S	1	1	1	3.83339e-06
C=CC(=CC)NC(C)=O	1	1	1	3.83339e-06
cC=NN1C(=O)CS/C1=N/c	1	1	1	3.83339e-06
NNC(=S)SSC(=S)NN	1	1	1	3.83339e-06
COC(=O)C(=O)NC1=NC(=C2NN=C(C)O2)C(=O)cc1	1	1	1	3.83339e-06
cC(c)=CC=C	1	1	1	3.83339e-06
C[C@]1(O)O[C@@](C)(NC(C)=O)C(=O)N1C	1	1	1	3.83339e-06
COP(=O)(NC(C)=O)SC	1	1	1	3.83339e-06
cNC(=N)NC(c)=C	1	1	1	3.83339e-06
cC=C(C#N)C(C)=CC	1	1	1	3.83339e-06
CN1CCC(N2C=NC3C(=N)NC=NC32)O1	1	1	1	3.83339e-06
cC(=O)N(C)NC(=O)NN(C)C(c)=O	1	1	1	3.83339e-06
cNC(=S)N=CNO	1	1	1	3.83339e-06
CN(C)C(=NO)N(C)C	1	1	1	3.83339e-06
cN(C)C=C1C(=O)NC(=O)N(C)C1=O	1	1	1	3.83339e-06
cn(c)OCOC(C)=O	1	1	1	3.83339e-06
cNC(C)=C(C#N)C(C)=O	1	1	1	3.83339e-06
O=C(C=C1ccNC1=O)C=C1ccNC1=O	1	1	1	3.83339e-06
CNC(=O)N(O)C1=NCNcc1	1	1	1	3.83339e-06
c/C=C/C1=NN(c)CC1	1	1	1	3.83339e-06
cN1C(=O)ccN2C(=O)CC[C@H]12	1	1	1	3.83339e-06
cC(c)=C1C=CC=CC1=O	1	1	1	3.83339e-06
cC=CC(C=Cc)=NNC(=N)N	1	1	1	3.83339e-06
CC1=NNC(=C2N=C(NS(C)(=O)=O)ccC2=O)O1	1	1	1	3.83339e-06
CN1ccC2(N=cc=N2)C1=O	1	1	1	3.83339e-06
CN(C)C=C1C=C2C(=O)ccN2C1=O	1	1	1	3.83339e-06
cC(=O)NNC(=O)NNC(c)=O	1	1	1	3.83339e-06
CC(C)=CC1(O)CCC(O)O1	1	1	1	3.83339e-06
cN/N=C1\ccC=C(O)C1=O	1	1	1	3.83339e-06
C[C@@H]1OCC[C@@](C)(O)O1	1	1	1	3.83339e-06
cNN=C1C(=O)N=C(C)N1c	1	1	1	3.83339e-06
CN1C(=O)C2NC(SSC3=NC4C(N3)C(=O)N(C)C(=O)N4C)=NC2N(C)C1=O	1	1	1	3.83339e-06
CN=C1C=CC2=NC3(C)CCC(C)=C(C)N3C2=C1	1	1	1	3.83339e-06
CN1CCC(=O)C(=C2NccS(=O)(=O)N2)C1O	1	1	1	3.83339e-06
cC=CC(=O)NC1=C(C(=O)OC)C(C)=NccN1	1	1	1	3.83339e-06
cN(C)/C(C)=C/C=C/[C+]	1	1	1	3.83339e-06
cC(=O)OCOCN1ccC(=O)N(C)S1(=O)=O	1	1	1	3.83339e-06
c/C=C1/NC(=O)C(C=NC)=C1O	1	1	1	3.83339e-06
CNC(=S)N(C)NC(C)=O	1	1	1	3.83339e-06
O=C(NCNC(=O)NC1C(=O)NC(=O)N1CO)NC1C(=O)NC(=O)N1CO	1	1	1	3.83339e-06
cC(=O)OC(c)O	1	1	1	3.83339e-06
cNN=C(C(c)=O)C(=O)Nc	1	1	1	3.83339e-06
CC1=NNC(=C2N=C(N3CCOC3=O)ccC2=O)O1	1	1	1	3.83339e-06
C[C@]1(O)CCNC(=O)N1	1	1	1	3.83339e-06
O=C1N(CN2ccC3(OCCO3)C2=O)ccC12OCCO2	1	1	1	3.83339e-06
CC=C/C(N)=C1/C(=O)NC(=C(C)C)C1=O	1	1	1	3.83339e-06
C=C(C)[C@@]1(C)O[C@]1(C)C	1	1	1	3.83339e-06
CC(=O)C(=CC=C1SccN1C)C(C)=O	1	1	1	3.83339e-06
O=C1OCCC12CO2	1	1	1	3.83339e-06
cC=CC=CC(=C)C	1	1	1	3.83339e-06
O=C1C(Br)=CC[C@@H]2O[C@H]12	1	1	1	3.83339e-06
cN(C)C(C)=C/C=C1/C(=O)ccOC1=O	1	1	1	3.83339e-06
CC(=O)N1CN(C(C)=O)C(=O)NC1=O	1	1	1	3.83339e-06
cC=C1CCC(C=NNc)=C1N(C)C	1	1	1	3.83339e-06
CC1=NC(=S)NCC1	1	1	1	3.83339e-06
N=C(N)N	1	1	1	3.83339e-06
CN=C(NC)SC(C(C)=O)=C(C)O	1	1	1	3.83339e-06
cN=C1S/C(=C2/ccNC2=O)C(=O)N1C	1	1	1	3.83339e-06
CC(=O)/C=C/C=C[C@H]1O[C@H]1C	1	1	1	3.83339e-06
COC(=O)NN(OC(C)=O)C(=O)OC	1	1	1	3.83339e-06
COP(=O)(O)OP(=O)(O)OP(=O)(O)OP(=O)(O)OP(=O)(O)OP(=O)(O)OP(=O)(O)OC	1	1	1	3.83339e-06
C=C(NC(=O)C(=C)NC(C)=O)C(=O)NC	1	1	1	3.83339e-06
C[O]	1	1	1	3.83339e-06
cN1NC(c)(C)NC1=O	1	1	1	3.83339e-06
CN(C)C=C1NccC1=O	1	1	1	3.83339e-06
CC(=O)OC(C)OC1COOC(C)(C)O1	1	1	1	3.83339e-06
c/C=C/C=C[C@]1(C)NC(=O)CN1c	1	1	1	3.83339e-06
cC(=O)C=NNC(C)=O	1	1	1	3.83339e-06
cP(c)(=O)/C(C#N)=C(\C)N(C)C	1	1	1	3.83339e-06
[N-]=[N+]=[N-]	1	1	1	3.83339e-06
c/C(Cl)=C1/N(c)N=NN1C	1	1	1	3.83339e-06
cN/N=C(/C(C)=O)C(=O)Nc	1	1	1	3.83339e-06
cC(SC)=C(C#N)C(N)=O	1	1	1	3.83339e-06
cN/C(=N\C#N)NC(c)=O	1	1	1	3.83339e-06
cNC1N=NN=N1	1	1	1	3.83339e-06
cNC1(C(=O)OC)SccNC1=O	1	1	1	3.83339e-06
CN(C)N1C(=O)ccC1O	1	1	1	3.83339e-06
CN1CCC=CS1(=O)=O	1	1	1	3.83339e-06
CSC(C)N1CCC(=O)NC1=O	1	1	1	3.83339e-06
O=C1N=C(NO)CON1	1	1	1	3.83339e-06
CC1=NNC(=C2N=C(N(C)C(=O)C(=O)N(C)C)ccC2=O)O1	1	1	1	3.83339e-06
c/C=N/N(c)c	1	1	1	3.83339e-06
cNC(NC)=C(C(c)=O)C(C)=O	1	1	1	3.83339e-06
cON(C)S(c)(=O)=O	1	1	1	3.83339e-06
CN1C(=O)C(=C/C=C2\SCCN2C)SC1=S	1	1	1	3.83339e-06
cC(=O)/C=C(\O)C(=O)OC	1	1	1	3.83339e-06
CC1=C(C#N)C(=O)NCC1	1	1	1	3.83339e-06
NC1=NOC(=O)C1	1	1	1	3.83339e-06
cNC(c)=NNC(N)=O	1	1	1	3.83339e-06
cN=C1C=C(Cl)C(=O)C(Cl)=C1	1	1	1	3.83339e-06
CSC1=NC(=O)CS1	1	1	1	3.83339e-06
O=C1ccN2C(=O)ccC2N1O	1	1	1	3.83339e-06
cNC(=S)C1=COCCS1	1	1	1	3.83339e-06
CC1=C(Cl)C=CCC1	1	1	1	3.83339e-06
CN1C=C(I)C(=O)CC1	1	1	1	3.83339e-06
C/C(C)=C/C=CC=CC	1	1	1	3.83339e-06
CNC(=O)C(=O)N1N=C(C)CC1(C)O	1	1	1	3.83339e-06
cNC(=O)N=C(c)N(C)C	1	1	1	3.83339e-06
CC(OC)=C(F)Cl	1	1	1	3.83339e-06
cOCS(N)(=O)=O	1	1	1	3.83339e-06
CC=C(C)C1=CC(O)=C(C=O)CC1	1	1	1	3.83339e-06
cSC1=NNC(=C2C=CC=CC2=O)O1	1	1	1	3.83339e-06
CC(=O)N1C(=S)NC(=O)/C1=C1\ccN(C)C1=O	1	1	1	3.83339e-06
cC1=C(N)ccS1(=O)=O	1	1	1	3.83339e-06
cN/N=C(\c)C(=O)OC	1	1	1	3.83339e-06
COC(=O)C(=CN(C)C)C(=O)N(C)C	1	1	1	3.83339e-06
cN=C(NC)NC(C)=O	1	1	1	3.83339e-06
CN1CC2COCOC2(O)C1=O	1	1	1	3.83339e-06
cNS(=O)Oc	1	1	1	3.83339e-06
cNC(=S)N=C(N)SC	1	1	1	3.83339e-06
CC(=O)OCOC(=O)C1=C(C)SC2CC(=O)N12	1	1	1	3.83339e-06
c/C=N/NC(=O)NN(c)C	1	1	1	3.83339e-06
C[C@H](OC)O[C@H](C)OC	1	1	1	3.83339e-06
cS(=O)(=O)OC1=CS(=O)(=O)OC1	1	1	1	3.83339e-06
cOC(c)=C(C)C=O	1	1	1	3.83339e-06
CC(=O)N(C)C(=O)C=CC	1	1	1	3.83339e-06
CC1=NCCN1O	1	1	1	3.83339e-06
cN(c)n(c)c	1	1	1	3.83339e-06
cC(C=C(O)C(=O)NN)=NC	1	1	1	3.83339e-06
C=CC=CC=CS(=O)/C=C/C	1	1	1	3.83339e-06
O=C(O)C1=CCCS1	1	1	1	3.83339e-06
CN(C)C1=NC(=[N+](C)C)cc1	1	1	1	3.83339e-06
c/C=C/C=C(c)C#N	1	1	1	3.83339e-06
cC(=O)[C@@H]1O[C@H]1c	1	1	1	3.83339e-06
cC=CC=C1C(=O)NC(=O)N(c)C1=O	1	1	1	3.83339e-06
cS(=O)(=O)ONC(N)=CS(C)(=O)=O	1	1	1	3.83339e-06
cC(=O)NC(=O)NC(c)=O	1	1	1	3.83339e-06
CC(=O)OC1OCC=C2OC(=O)C=C21	1	1	1	3.83339e-06
cOC(=O)NC(=S)NC	1	1	1	3.83339e-06
cN(C)C(=O)N(C)NC(C)=O	1	1	1	3.83339e-06
cC=CS(=O)(=O)CS(=O)(=O)/C=C/c	1	1	1	3.83339e-06
c[n+]([c-])[O-]	1	1	1	3.83339e-06
cNC(=O)C(Sc)Sc	1	1	1	3.83339e-06
cC(=O)C=C1N=C(NO)C(NO)=NC1=O	1	1	1	3.83339e-06
CC(=O)OC(C)SC	1	1	1	3.83339e-06
cN(N)C(N)=O	1	1	1	3.83339e-06
cC1OC1C(=O)C1=NNCC1	1	1	1	3.83339e-06
cNC(=O)C1=C(C)OCCS1(=O)=O	1	1	1	3.83339e-06
CNC(=O)N(C)C1=NC(=C2NN=C(C)O2)C(=O)cc1	1	1	1	3.83339e-06
cC1=CSC(=C(C#N)C(N)=O)N1c	1	1	1	3.83339e-06
CN(C)C(=O)C(=O)NN	1	1	1	3.83339e-06
CC(OC)N1CCC(=O)NC1=O	1	1	1	3.83339e-06
cNC(=O)NC1=NC(=O)CO1	1	1	1	3.83339e-06
CC1=CC(C)=C(C)C=CC1=C(C)C	1	1	1	3.83339e-06
cOC1=C(O)C(=O)C(=O)cc1	1	1	1	3.83339e-06
cOC(=S)NC(=S)N(c)C	1	1	1	3.83339e-06
cSC1(c)ccC(=O)N1C	1	1	1	3.83339e-06
cN(C)C(=O)C1=NN(C)C(=O)CC1	1	1	1	3.83339e-06
c-[n+]1c[nH]n(C)n1	1	1	1	3.83339e-06
c/C=C/C=C1C=C(O)C(=O)C=C1OC	1	1	1	3.83339e-06
cS(=O)(=O)NC1=CC(=C)C(=O)C(C)=C1	1	1	1	3.83339e-06
O=C1NC(O)C(F)=CN1[C@H]1C=CCO1	1	1	1	3.83339e-06
cN/N=C(\C(C)=O)C(=O)N(c)C	1	1	1	3.83339e-06
cC=C(C)C(=O)C(=O)NC	1	1	1	3.83339e-06
OCl	1	1	1	3.83339e-06
cB(C)OC	1	1	1	3.83339e-06
cNC(=O)N1C(=O)C[C@H]1Oc	1	1	1	3.83339e-06
CC(=O)C1NCCS1	1	1	1	3.83339e-06
c/C=N/OC(C)=O	1	1	1	3.83339e-06
CC(=N)C(C#N)=CN(C)C	1	1	1	3.83339e-06
CC(=O)C1=C(C)CCC(=N)O1	1	1	1	3.83339e-06
cC=CC(C)=C1ccC(=O)N1c	1	1	1	3.83339e-06
CC1(C)CN1	1	1	1	3.83339e-06
cC=C1CCC(C#N)=C1N(C)C	1	1	1	3.83339e-06
cC=C(C)C1NccC(=O)N1	1	1	1	3.83339e-06
cN=C(C)NS(C)(=O)=O	1	1	1	3.83339e-06
COC(=O)NC1=C(N2CC2)C(=O)C(NC(=O)OC)=C(N2CC2)C1=O	1	1	1	3.83339e-06
CC(C(=O)O)=C(C)Cl	1	1	1	3.83339e-06
CC(=O)NN=C(C)C(=O)O	1	1	1	3.83339e-06
C=CC=CC=CS(=O)(=O)C=CC	1	1	1	3.83339e-06
c/N=C1\SCCN1C(=O)NC	1	1	1	3.83339e-06
cC1(O)CC(C)=NN1C	1	1	1	3.83339e-06
cN1C(=S)SCC1N(O)C(=O)NC	1	1	1	3.83339e-06
cN/N=C(\C)C(=NO)C(=O)Nc	1	1	1	3.83339e-06
C[C@H](OC)N1C=CC(N)NC1=O	1	1	1	3.83339e-06
CC(=O)N1C=CN(C(C)=O)CC1	1	1	1	3.83339e-06
c/C=N/NC1=NC(=O)NC(=O)C1	1	1	1	3.83339e-06
cNC(=S)OCN1C(=O)ccC1=O	1	1	1	3.83339e-06
CNC(=O)C=C(C)C(=O)O	1	1	1	3.83339e-06
cOC(Oc)C(=O)NC	1	1	1	3.83339e-06
cN(C(=S)NC)C1=NCCS1	1	1	1	3.83339e-06
cOP(C)(=S)Nn(c)c	1	1	1	3.83339e-06
CSC1=NCCC2(C)NccN12	1	1	1	3.83339e-06
CC1=NNC(=C2N=C(C(N)=O)ccC2=O)O1	1	1	1	3.83339e-06
c/C=C1/N=C(C)C(=O)NC1=O	1	1	1	3.83339e-06
c[C@H]1CN1C(=O)C(C)=O	1	1	1	3.83339e-06
cN(C)C(C)=CC=NNC(C)=O	1	1	1	3.83339e-06
N#CC=C1ccNC1=O	1	1	1	3.83339e-06
cC(=O)C=C(C)C(=O)NNC(N)=O	1	1	1	3.83339e-06
C=CC(=CC)C(=O)NC(C)=CC	1	1	1	3.83339e-06
cC1=C(C)C(C)=C(c)CC1	1	1	1	3.83339e-06
CC(=O)C(C#N)=C1N(C)ccN1C	1	1	1	3.83339e-06
cN/C(c)=N/S(c)(=O)=O	1	1	1	3.83339e-06
cC(C#N)=C1C=CC(=NOC(C)=O)C=C1	1	1	1	3.83339e-06
cC=NC1=NN(c)CC1	1	1	1	3.83339e-06
CC(=O)NC1=NC(=C2NN=C(C)O2)C(=O)cc1	1	1	1	3.83339e-06
cNC1=NC2C(N=CN2[C@@H](C)OC)C(=O)N1	1	1	1	3.83339e-06
C[C@@](C)([N-][N+]#N)SC	1	1	1	3.83339e-06
cN1C(=O)CSC1=C(C#N)C#N	1	1	1	3.83339e-06
CN1C(=O)C(=O)S[C@@H]1C	1	1	1	3.83339e-06
COC(=O)C(C#N)=CN1CCNC1=S	1	1	1	3.83339e-06
cn1cC(N(C)C)=C(C#N)C1=O	1	1	1	3.83339e-06
cC(=O)NC1OC(=O)C(Cl)=C1n1ccnn1	1	1	1	3.83339e-06
COC1=C(OC)C(=O)C(SC)=CC1=O	1	1	1	3.83339e-06
NC(=O)C(=O)O	1	1	1	3.83339e-06
CC1=C[C@@](C)(OC)OC1=O	1	1	1	3.83339e-06
cNC(=O)C(=CC)C(c)=O	1	1	1	3.83339e-06
cC(=O)NC(C(N)=O)=C(c)P(c)(c)=O	1	1	1	3.83339e-06
cN1N=C1SC(C(C)=O)=C(C)O	1	1	1	3.83339e-06
CC=C(Cl)C#N	1	1	1	3.83339e-06
c[C@]12ccC(=O)N1CCS2	1	1	1	3.83339e-06
CN1CCN(C(=O)C=CC)C1=O	1	1	1	3.83339e-06
O=C1ccC(=O)C2=C1CCC(O)(S(=O)(=O)O)C2(O)S(=O)(=O)O	1	1	1	3.83339e-06
CN1CCSC1=CC=CC1=[N+](C)CCS1	1	1	1	3.83339e-06
cC(=O)C(=CN1CCNC1=S)C(C)=O	1	1	1	3.83339e-06
O=C1ccNC(=O)NN1	1	1	1	3.83339e-06
COC(C)[N+]1=CCC(=O)NC1=O	1	1	1	3.83339e-06
cC(C)=NOC(=O)NS(c)(=O)=O	1	1	1	3.83339e-06
CC1=NNC(=O)N(C)C1	1	1	1	3.83339e-06
S=P(N1CC1)(N1CC1)N1CC1	1	1	1	3.83339e-06
cN=C1SCCN1S(c)(=O)=O	1	1	1	3.83339e-06
CC(=O)C1=C(C)C(=O)OCC1	1	1	1	3.83339e-06
cC=C1CCC=C1N(C)C	1	1	1	3.83339e-06
C[C@@]12CCC(S(C)(=O)=O)=C(O)C1O2	1	1	1	3.83339e-06
CC1=CC(=CC=C(C#N)C#N)N(C)cc1	1	1	1	3.83339e-06
cOC1=NC(=O)NC(=O)C1	1	1	1	3.83339e-06
cC(=O)C1=C(C)N(c)C(=O)CC1	1	1	1	3.83339e-06
cNC1=NC(=CC(=O)OC)C(=O)N1	1	1	1	3.83339e-06
cC(NC)=C(C)C=O	1	1	1	3.83339e-06
CN1C(=O)/C(=C2/C=CC=CN2C)OC1=S	1	1	1	3.83339e-06
COCN(C)O	1	1	1	3.83339e-06
cNC(=O)N(c)C(=O)NC1=CS(=O)(=O)OC1	1	1	1	3.83339e-06
cNNC(=O)C(=O)N(C)C	1	1	1	3.83339e-06
cN1C(=O)ccC1NC	1	1	1	3.83339e-06
cC=CC1=C(C(=O)OCOC(C)=O)N2C(=O)C[C@H]2SC1	1	1	1	3.83339e-06
cNC(=N)NC(=O)Nc	1	1	1	3.83339e-06
cS(=O)(=O)N=C1SCCN1S(c)(=O)=O	1	1	1	3.83339e-06
cn(C)n(c)N=O	1	1	1	3.83339e-06
c-[n+]1ccn(N)n1	1	1	1	3.83339e-06
cN1C(=O)NCC=C1C	1	1	1	3.83339e-06
CC1N(O)CCN1O	1	1	1	3.83339e-06
CC(O)=C1O[C@]1(C)C	1	1	1	3.83339e-06
CC1=NC(=C2N=C(N(C)S(C)(=O)=O)ccC2=O)NO1	1	1	1	3.83339e-06
CC1=CC2=C(Cl)C(=O)CC(=O)C2=CO1	1	1	1	3.83339e-06
C/C(=C/C=C1OC(=S)N(C)C1=O)N(C)C	1	1	1	3.83339e-06
cC(=C)C(c)=CC	1	1	1	3.83339e-06
cC1=C(c)N(C)C(=C/C=C2\SC(=S)N(C)C2=O)S1	1	1	1	3.83339e-06
cC(=O)N(C)N(C)C(=O)N(C)C	1	1	1	3.83339e-06
CN=C1SC(C(C)=O)=C(C)N1C	1	1	1	3.83339e-06
cNC1=CC(=O)N(C)C1=O	1	1	1	3.83339e-06
cC(C)=C(C)/C=N/NC(=N)N	1	1	1	3.83339e-06
C[C@H]1O[C@H]1C(=O)O	1	1	1	3.83339e-06
C/C=C1\SC(=O)NC1=O	1	1	1	3.83339e-06
cOC=CC#N	1	1	1	3.83339e-06
CC(=O)/C=C/C=C[C@@H]1O[C@H]1C	1	1	1	3.83339e-06
cC1OC(=O)CC(=O)O1	1	1	1	3.83339e-06
cC=CC(=O)NC(=N)Nc	1	1	1	3.83339e-06
CC1=C(C)NC(=S)SC1	1	1	1	3.83339e-06
cC1=C(O)C(=C(c)C(=O)O)OC1=O	1	1	1	3.83339e-06
CC1=C(C)O[C@](C)(OC)CC1	1	1	1	3.83339e-06
CNC(=O)NC(=S)NC(=O)OC	1	1	1	3.83339e-06
CC(C=CC=C(C)C=CC(C)=C(C)C)=CC=CC=C(C)/C=C/C=C(C)/C=C/C(C)=C(C)C	1	1	1	3.83339e-06
CC=[P+]([O-])/C=C/C	1	1	1	3.83339e-06
CNC(=O)/C(C#N)=C1\SCC(=O)N1C	1	1	1	3.83339e-06
cC(=NS(c)(=O)=O)N=C1C=CC=CN1C	1	1	1	3.83339e-06
CC(=O)C(=CC=CN(C)C)C(C)=O	1	1	1	3.83339e-06
cN(C(C)=O)C1=C(N)C(=O)ccC1=O	1	1	1	3.83339e-06
CN(N)N	1	1	1	3.83339e-06
N=C(NO)NN=C1ccNC1=O	1	1	1	3.83339e-06
CC1=CC(=C2C(=O)N(C)C(=S)N(C)C2=O)C=C(C)N1C	1	1	1	3.83339e-06
cC(=O)N(N)C(C)=O	1	1	1	3.83339e-06
cC=CC(=O)ON=C1C=CC(=O)C(C)=C1C	1	1	1	3.83339e-06
CC1=NOCC(=O)N1C	1	1	1	3.83339e-06
cN/N=C1/SccC1=O	1	1	1	3.83339e-06
cNC(=S)NC(C)N(C)C	1	1	1	3.83339e-06
cNC1=NCC=C(C)S1	1	1	1	3.83339e-06
cC12NC(=O)NC1(c)NC(=O)N2	1	1	1	3.83339e-06
cC=CC(=O)ON=C1C=C(C)C(=O)C=C1C	1	1	1	3.83339e-06
CO[C@H](C)N1C=NCC1	1	1	1	3.83339e-06
CNC(=O)ONC(N)=CS(C)(=O)=O	1	1	1	3.83339e-06
cNN=C1SccC1=O	1	1	1	3.83339e-06
CC(=O)N(C)C1=NNCS1	1	1	1	3.83339e-06
cNC(=C(C(Cl)=C(Cl)Cl)[N+](=O)[O-])n(c)nc	1	1	1	3.83339e-06
NC(N)=S	1	1	1	3.83339e-06
cC(c)=C1C=C(I)C(=O)C(I)=C1	1	1	1	3.83339e-06
cS(=O)(=O)NNC(=S)NC(C)=O	1	1	1	3.83339e-06
cNC(C)(O)OC	1	1	1	3.83339e-06
N=C(N)SSC(=N)N	1	1	1	3.83339e-06
CC1=NNC(=C2N=C(N3CCN(C)S3(=O)=O)ccC2=O)O1	1	1	1	3.83339e-06
COCO[C@@H](C)NC(C)=O	1	1	1	3.83339e-06
CC(=O)B(O)O	1	1	1	3.83339e-06
cN1C(=O)CCSC12ccNC2=O	1	1	1	3.83339e-06
cN1C(=O)CN(O)C1C	1	1	1	3.83339e-06
c/C=C1\C(=O)NC(=S)N1C(c)=O	1	1	1	3.83339e-06
cC=C1CCC(=CC)C1=O	1	1	1	3.83339e-06
CPC	1	1	1	3.83339e-06
COC(=O)C1=C(OC)COC1=O	1	1	1	3.83339e-06
cNC(=O)C(O)=C1C(=O)ccOC1=O	1	1	1	3.83339e-06
CC(=O)C(=C(C)O)C1=C(Cl)C(=O)ccC1=O	1	1	1	3.83339e-06
CC1(O)CSC2=C(C#N)CCC(=N)N21	1	1	1	3.83339e-06
CC1=C(C)C2=C(CCC(=N)O2)CC1	1	1	1	3.83339e-06
N#CN	1	1	1	3.83339e-06
S=C(NC1=NCCS1)SSC(=S)NC1=NCCS1	1	1	1	3.83339e-06
cC=C/C=N/N(C)C	1	1	1	3.83339e-06
cC=C(C)C=C1SC(=S)N(c)C1=O	1	1	1	3.83339e-06
cOC(Oc)C(=O)NNC(=S)NC(=O)/C=C/C	1	1	1	3.83339e-06
COC(=O)N[C@@H](C)NC	1	1	1	3.83339e-06
COC(=O)C=S(C)(N)=O	1	1	1	3.83339e-06
cC(=O)NN=C(C)C=CC(C)=C(C)C	1	1	1	3.83339e-06
cN(C=C/C=C/C=C1\SccC1=O)C(C)=O	1	1	1	3.83339e-06
CSC1NccN1C	1	1	1	3.83339e-06
cC=CC=C1C(Cl)=C(Cl)C(Cl)=C1Cl	1	1	1	3.83339e-06
CC(=O)C(=O)C(=O)N(C)C	1	1	1	3.83339e-06
cOC1(C)CCC(C(=O)OC)=C(C)N1C	1	1	1	3.83339e-06
COC(=O)C1=C(SC)NC(=O)CC1	1	1	1	3.83339e-06
N#CNC#N	1	1	1	3.83339e-06
cNC(=O)N(O)C1CN(O)C(=O)N1c	1	1	1	3.83339e-06
cC1(C)OCOCO1	1	1	1	3.83339e-06
cN(OS(c)(=O)=O)S(c)(=O)=O	1	1	1	3.83339e-06
c/N=C(/OC)SS/C(=N\c)OC	1	1	1	3.83339e-06
cS(=O)(=O)[C@H](C)NC(=O)NC	1	1	1	3.83339e-06
c[C@@]1(O)CC(C(=O)OC)=C(C)N1	1	1	1	3.83339e-06
CC1OC12C=CCC2	1	1	1	3.83339e-06
CN=C1ccC(=O)C(N)=C1Cl	1	1	1	3.83339e-06
C[C@@]1(C)O[C@H]1[C@@H]1O[C@@H]1C1=CCOC1=O	1	1	1	3.83339e-06
cN/C(C)=C1\C(=O)NC(=O)N(c)C1=O	1	1	1	3.83339e-06
CON=C(C)C(C(C)=O)=C(C)N	1	1	1	3.83339e-06
c/C=C\C=C(NC(c)=O)C(=O)NN=C1ccNC1=O	1	1	1	3.83339e-06
c/C=C/C=C/C=N/NC(N)=O	1	1	1	3.83339e-06
C=C(C)/C=N/NC(=N)N	1	1	1	3.83339e-06
COC(=O)C(=CC1=CC(=CN(C)C)C(=O)O1)C(C)=O	1	1	1	3.83339e-06
CON1CCC(=CC)C1=O	1	1	1	3.83339e-06
cC1=C([N+](=O)[O-])CN(C(C)=O)C(=O)N1	1	1	1	3.83339e-06
N#CC(C#N)=CN1CCNC1=S	1	1	1	3.83339e-06
CC1OC1/C=C/C(C)=O	1	1	1	3.83339e-06
c/C=C1/N=C(c)SC1=O	1	1	1	3.83339e-06
c=NNC(C)=CC(=O)OC	1	1	1	3.83339e-06
O=C(O)C1=CCCOC1=O	1	1	1	3.83339e-06
C[C@@]12CCC(=O)C1O2	1	1	1	3.83339e-06
c/C=C(/C(=O)OC)n1cnnn1	1	1	1	3.83339e-06
CC(=O)C(=CN1CCNC1=S)C(C)=O	1	1	1	3.83339e-06
CC1=CCC(C)=NC1N	1	1	1	3.83339e-06
O=C1C[C@@H]2C[C@H](O)OC2O1	1	1	1	3.83339e-06
cC=CC(=O)ONC(C)=NC	1	1	1	3.83339e-06
cC1OCOCO1	1	1	1	3.83339e-06
cNN(c)C1(c)ccC(=O)O1	1	1	1	3.83339e-06
CC1=NN(C)C(=O)C1=CN(C)C	1	1	1	3.83339e-06
C[C@]12O[C@H]1CCC1=C2OCCC1=O	1	1	1	3.83339e-06
COC(=O)C(C(=O)OC)=C1ccC(=O)O1	1	1	1	3.83339e-06
cC=CC(=O)ON=C1C=C(C)C(=O)C(C)=C1	1	1	1	3.83339e-06
CC1=CSC2CN=CN12	1	1	1	3.83339e-06
CC(C)=C(C)C=CC(=O)O	1	1	1	3.83339e-06
CO/C(O)=C(\C#N)C(C)=O	1	1	1	3.83339e-06
cC=C/C(C)=N/NC(=N)SC	1	1	1	3.83339e-06
cC=CC(C)=C1C=CC=CC1	1	1	1	3.83339e-06
cNC(=O)NC(C)=NC	1	1	1	3.83339e-06
C[C@]12O[C@H]1[C@](C)(OC)O[C@@H]2O	1	1	1	3.83339e-06
CC1=NC(=S)NC(=O)C1	1	1	1	3.83339e-06
c/C=N/NC(=O)/C(=C\c)NC(c)=O	1	1	1	3.83339e-06
O=C1C=CC([N+](=O)[O-])=CC1=C1NN=NN1	1	1	1	3.83339e-06
CC=C(C)C1O[C@@H]2OC(O)C(=CC)C2O1	1	1	1	3.83339e-06
cC(=O)C(C)=C1NccS(=O)(=O)N1	1	1	1	3.83339e-06
COP(=S)(OC)SCN1C(=O)ccC1=O	1	1	1	3.83339e-06
cS(=O)(=O)N=C1C=CC(=O)C(C)=C1C	1	1	1	3.83339e-06
c/C(C)=C1\SC(=S)NC1=O	1	1	1	3.83339e-06
cn(c)N=C1C=COCC1	1	1	1	3.83339e-06
CC(=O)C1=C(C)NccS1=O	1	1	1	3.83339e-06
cC(=CC(C)=O)NNC(=O)C(C#N)=CN(C)C	1	1	1	3.83339e-06
NN=C(N)N	1	1	1	3.83339e-06
CC12CCNC(=S)N1CCO2	1	1	1	3.83339e-06
COC(=O)C1=C(C)N2C(=O)CSC2=NC1	1	1	1	3.83339e-06
cNC(=N)NC(C)N(C)C	1	1	1	3.83339e-06
cC1=C(C)N2CCN=C2S1	1	1	1	3.83339e-06
cC1=CC(=O)CN1C	1	1	1	3.83339e-06
cC=C(F)Br	1	1	1	3.83339e-06
cN(C)C=C1C(=O)NC(=S)N(C)C1=O	1	1	1	3.83339e-06
NC(=O)C1=CC2CC(=O)OC(C2)O1	1	1	1	3.83339e-06
cC(C)=C(C)C(c)=C(C)C	1	1	1	3.83339e-06
CC(=O)C1=N[C@@H](C)Occ1	1	1	1	3.83339e-06
CC(=N)C=C(C#N)C#N	1	1	1	3.83339e-06
CC1=C(n2ccnn2)CCC(=N)O1	1	1	1	3.83339e-06
cC(=O)NC(=S)NC1=NN(c)CC1	1	1	1	3.83339e-06
CO[P@](C)(=O)OCOC(C)=O	1	1	1	3.83339e-06
cC1=C(C)C(=O)C2=CC=C(C)CC2O1	1	1	1	3.83339e-06
CC(=O)NC1=NC(=O)C(=C2ccN(C)C2=O)S1	1	1	1	3.83339e-06
cN1CCC(=O)N(C)C1=O	1	1	1	3.83339e-06
cS(=O)(=O)NS1=CC=CCN1S(c)(=O)=O	1	1	1	3.83339e-06
O=C1CNC(=O)C1=C1C=CCCO1	1	1	1	3.83339e-06
CNNS(C)(=O)=O	1	1	1	3.83339e-06
cC=NN1CCOC1=N	1	1	1	3.83339e-06
COC(C)N1N=CC2C(=O)N=CN=C21	1	1	1	3.83339e-06
cS(=O)(=O)N=C(C)N1CCN(S(c)(=O)=O)C1	1	1	1	3.83339e-06
CC1=C(O)C(=O)[C@H]2O[C@@H]2C1=O	1	1	1	3.83339e-06
cC=C1C(=O)N(C)CC(=O)N1C	1	1	1	3.83339e-06
cC(=O)C=C(C)C(=O)NN	1	1	1	3.83339e-06
cC(=O)C=C(C)C(=O)NC	1	1	1	3.83339e-06
COC(C)=C(C)Br	1	1	1	3.83339e-06
cn(c)C(=C(Cl)Br)n(c)c	1	1	1	3.83339e-06
CNC1=C(C(=O)OC)COC1O	1	1	1	3.83339e-06
C[C@@H]1O[C@@H]1P(=O)(O)O	1	1	1	3.83339e-06
COC(=O)N(C)[C@@]1(C)CCC=C(C)O1	1	1	1	3.83339e-06
cNC(=NS(c)(=O)=O)N(C)C	1	1	1	3.83339e-06
C/C=C1/SccN1C	1	1	1	3.83339e-06
cN=NC(O)C(=O)n(c)c	1	1	1	3.83339e-06
cS(=O)(=O)/N=C/NC	1	1	1	3.83339e-06
c=NC(=O)C1=NN(C)C(=O)CC1	1	1	1	3.83339e-06
c[C@]1(OC)OC[C@H](OC)O1	1	1	1	3.83339e-06
COCNC(=O)NCO	1	1	1	3.83339e-06
cC1N=C(N)N=C(N)N1C	1	1	1	3.83339e-06
cC=C(C)/C=C1/SC(N(C)C)=NC1=O	1	1	1	3.83339e-06
C#C/C=C(/c)c	1	1	1	3.83339e-06
CON=C(C)C(C)=NOC	1	1	1	3.83339e-06
cN(C)C(=N)NC	1	1	1	3.83339e-06
CN(C)C=C1SC(=S)N(N2C(=O)CCC2=O)C1=O	1	1	1	3.83339e-06
COC1=CS(=O)(=O)N(C)cc1	1	1	1	3.83339e-06
C[C@@H](NC)OC	1	1	1	3.83339e-06
C=C/C(C)=C1/CCC(C)=CC1=O	1	1	1	3.83339e-06
CN1C(=S)SCC1(C)NO	1	1	1	3.83339e-06
C=C1CN(C(C)OC)C(=O)NC1=O	1	1	1	3.83339e-06
CC1N(C)ccS(=O)(=O)N1C	1	1	1	3.83339e-06
COC(=O)C1=C(C)SC(=CN(C)C)C1=O	1	1	1	3.83339e-06
COC(=O)C1=CSC2=NS(=O)(=O)CCN12	1	1	1	3.83339e-06
CC(=C/C=C/C(C)=C/C(=O)O)C(C)=CC	1	1	1	3.83339e-06
cNP(=O)(Nc)N(c)C	1	1	1	3.83339e-06
cN1C(=O)CCC1(C)N(C)C	1	1	1	3.83339e-06
CNC1=NC(=C2NN=C(C)O2)C(=O)cc1	1	1	1	3.83339e-06
CC(=O)OCOP(C)(=S)OCOC(C)=O	1	1	1	3.83339e-06
cN=C/C=C(\C)N(c)C	1	1	1	3.83339e-06
cC=NC(=NNC)NS(c)(=O)=O	1	1	1	3.83339e-06
C=C(C)C(=O)NC(=O)N[C@H](C)OC	1	1	1	3.83339e-06
cNN1C(=O)CSC1=S	1	1	1	3.83339e-06
cS(=O)(=O)N(C)N=C1ccN(C)C1=O	1	1	1	3.83339e-06
CC(=O)/C=C/C	1	1	1	3.83339e-06
CSC(C)OC(C)=O	1	1	1	3.83339e-06
CC(=O)C(C)=CC=CC(C)=CC=CC=C(C)C=CC=C(C)C=C=C(C)C	1	1	1	3.83339e-06
O=NCNC(=O)C1=NOCC1	1	1	1	3.83339e-06
NC(=O)C1=CCCO1	1	1	1	3.83339e-06
cN1C(=O)C(=C(C)C)N=C1SC(C)OC	1	1	1	3.83339e-06
cn1cC(N(C)C)=C(C(=O)OC)C1=O	1	1	1	3.83339e-06
cNC(=N)N(c)S(c)(=O)=O	1	1	1	3.83339e-06
cNC(=S)N(c)C1=NCCS1	1	1	1	3.83339e-06
cNC1=NC2(ccN(C)C2=O)N=C(N)N1	1	1	1	3.83339e-06
CC12CSCN1ccN2	1	1	1	3.83339e-06
CC=C1CO[C@](C)(O)C1=O	1	1	1	3.83339e-06
C=C(C)C(=O)NC(=O)NC1=CS(=O)(=O)OC1	1	1	1	3.83339e-06
NC(=O)C(N)O	1	1	1	3.83339e-06
cC1=NNC2C=CC3C(C)=CC(C)=NC3N12	1	1	1	3.83339e-06
C#C/C=C/C	1	1	1	3.83339e-06
N=C(N)NC1=CS(=O)(=O)OC1	1	1	1	3.83339e-06
cNC(=O)C=C(C)N(C)C	1	1	1	3.83339e-06
CC(=O)C1=C(C)NC(=O)N(C(C)=O)C1	1	1	1	3.83339e-06
cNC(=S)NNC(N)=O	1	1	1	3.83339e-06
cNC(=S)NNC(N)=S	1	1	1	3.83339e-06
COC(=O)C1=CC(C)=NS(=O)(=O)N1	1	1	1	3.83339e-06
cC(=O)N(c)S(C)(=O)=O	1	1	1	3.83339e-06
cC(=CC)C1=CCCC(C(=O)SC)=C1	1	1	1	3.83339e-06
cC1=NccSC1NC(C)=O	1	1	1	3.83339e-06
CC=C1CC(=O)C(O)=C(O)C1=O	1	1	1	3.83339e-06
CC(=N)C(C#N)=C(C)C	1	1	1	3.83339e-06
c/C=C(\C)C=CC(c)=O	1	1	1	3.83339e-06
CN1CC2=C(ccC2=O)NC1=O	1	1	1	3.83339e-06
cNC1(c)ccC(=O)O1	1	1	1	3.83339e-06
O=P(O)(O)OP(=O)(O)O	1	1	1	3.83339e-06
COC(C)=CCl	1	1	1	3.83339e-06
cC(C#N)=C1C=CC(=NO)C(C)=C1Cl	1	1	1	3.83339e-06
cC=C(C)C=C(C)/C=C/C=C1SccN1C	1	1	1	3.83339e-06
cC(=O)C=C(O)C(=O)NN=C1ccNC1=O	1	1	1	3.83339e-06
CC1=CC(C(C)=C/C=C/C(C)=C/C(=O)O)=CCC1	1	1	1	3.83339e-06
CC1=CC(=O)NccS1	1	1	1	3.83339e-06
CC(=O)C(C#N)=C1SccN1C	1	1	1	3.83339e-06
CO[C@@]1(C)OCC[C@@]12CO2	1	1	1	3.83339e-06
O=C1C=CC(=O)N1	1	1	1	3.83339e-06
N#[N+][O-]	1	1	1	3.83339e-06
cN(N=C1ccNC1=O)C(C)=O	1	1	1	3.83339e-06
cC1=C(C#N)CCC(=O)N1C	1	1	1	3.83339e-06
cNN=C1NCCS1	1	1	1	3.83339e-06
cC1=C(O)C(=O)NC1	1	1	1	3.83339e-06
CC1=CC(=O)C(=O)C(C)=C1	1	1	1	3.83339e-06
CSC1=NC2C(N1)N(C)C(=O)N2C	1	1	1	3.83339e-06
cC(=O)N(C)C(C)=S	1	1	1	3.83339e-06
COC(=O)C1=C(C)N2C(=C(C#N)C1)SC[C@]2(C)O	1	1	1	3.83339e-06
C[C@@H](OC)N1CN(C)C(=O)NC1=O	1	1	1	3.83339e-06
cN1C(=O)N(C(C)=O)C2C1NccN2C	1	1	1	3.83339e-06
C/C=C1/SCCC1=O	1	1	1	3.83339e-06
cC1=N[C@@H](NC(C)=O)C(=O)Ncc1	1	1	1	3.83339e-06
CC1=C2C=CC=CC2N=C1	1	1	1	3.83339e-06
cN1CCC(C)(O)O1	1	1	1	3.83339e-06
CN(C)C=S(C)(N)=O	1	1	1	3.83339e-06
cC=C1SC(=S)N(NC(=S)C(=O)Nc)C1=O	1	1	1	3.83339e-06
COC(=O)C(F)=CC	1	1	1	3.83339e-06
O=S1(=O)C=CCN1	1	1	1	3.83339e-06
CC=C1CCC2OC2C1(OC)OC	1	1	1	3.83339e-06
C[C@@H](O)[N+](C)(C)C	1	1	1	3.83339e-06
COC1=CC(=O)C=C(OC)C1=O	1	1	1	3.83339e-06
cC1=NC(=C2N=CccC2=O)NO1	1	1	1	3.83339e-06
CC(=CCl)P(=O)(O)O	1	1	1	3.83339e-06
C[C@H]1[C@@H](C(=O)NC)N1C	1	1	1	3.83339e-06
cN/N=C(/C)C(C)=CC	1	1	1	3.83339e-06
cC=C(C)C=C(C#N)C(N)=O	1	1	1	3.83339e-06
COC(=O)C1=C2ccS(=O)(=O)N2CC1	1	1	1	3.83339e-06
COC(=O)C1=C(C)CC(C)=N1	1	1	1	3.83339e-06
CO[P@](=O)(OC)OC	1	1	1	3.83339e-06
CC1=CCC(=O)S1	1	1	1	3.83339e-06
CC1(O)CNC(=O)N1	1	1	1	3.83339e-06
CC(=N)C(C)=C(C)N(C)C	1	1	1	3.83339e-06
CO[C@H]1C=CCO1	1	1	1	3.83339e-06
CC=CC=CC=NN(C)S(C)(=O)=O	1	1	1	3.83339e-06
cC1=NC(=O)C(C)(NC(C)=O)N1	1	1	1	3.83339e-06
CC(=O)NBr	1	1	1	3.83339e-06
cC#CC1N=CC=N1	1	1	1	3.83339e-06
cC(=O)Br	1	1	1	3.83339e-06
CC(=O)ON=CC	1	1	1	3.83339e-06
c/C=C1\NC(=S)N(c)C1=O	1	1	1	3.83339e-06
cNN=COC	1	1	1	3.83339e-06
cNC(=O)C(=CNC)C(=O)Nc	1	1	1	3.83339e-06
cC1=NCNO1	1	1	1	3.83339e-06
cNC1SC=C(c)N1C	1	1	1	3.83339e-06
CC1=CCCS1	1	1	1	3.83339e-06
c/C=C/C(N)=CC(C)=O	1	1	1	3.83339e-06
cC(=O)C1=C(c)C(=O)ccC1=O	1	1	1	3.83339e-06
c/C=C1\SC(NC(c)=O)=NC1=O	1	1	1	3.83339e-06
cN(C)N=CN(C)C	1	1	1	3.83339e-06
cC=CC(c)=Cc	1	1	1	3.83339e-06
CC1=CB(O)OC1	1	1	1	3.83339e-06
cC=C(C)/C=N/Nc	1	1	1	3.83339e-06
cC1N=NC(=S)N1c	1	1	1	3.83339e-06
CC(C=CC1=CC2=CC(=O)CCC2=CO1)=CC	1	1	1	3.83339e-06
cC(=O)N(C)N=C1ccS(=O)(=O)N1	1	1	1	3.83339e-06
cS(=O)(=O)ON=C1C=CC(=O)C(C)=C1	1	1	1	3.83339e-06
cC=C1C=C(C)C(=O)C(C)=C1	1	1	1	3.83339e-06
c/C=C/C=C1C(=O)N(C)C(=O)N(C)C1=O	1	1	1	3.83339e-06
CC(=O)N(C(C)=O)N(C)C	1	1	1	3.83339e-06
COC(=O)NC(C)(O)C(=O)OC	1	1	1	3.83339e-06
CC(=NO[C@@H](C)OC)[C@H]1O[C@H]1C	1	1	1	3.83339e-06
c/C=C1\N=C(C)C(=O)N(O)C1=O	1	1	1	3.83339e-06
cOC(=S)SSC(=S)Oc	1	1	1	3.83339e-06
CC(=O)C=CC=CC1OC1C	1	1	1	3.83339e-06
cN(C)C(=O)C1=C(C)C(=O)OC1	1	1	1	3.83339e-06
cN1C(=O)ccN2C(=O)CC[C@@H]12	1	1	1	3.83339e-06
cOP1(=O)OCCN1C	1	1	1	3.83339e-06
CC(=CC(C)=C(C#N)C#N)N(C)C	1	1	1	3.83339e-06
C=C1CC(=O)NC(=O)N1C(C)OC	1	1	1	3.83339e-06
C[C@H]1O[C@H](N2C=CC(O)NC2=O)CS1	1	1	1	3.83339e-06
cNC(=O)NNC(=O)NN=C(c)C	1	1	1	3.83339e-06
CC=CC=CC(=O)N(C)[C@H](C)N(C)C	1	1	1	3.83339e-06
CN(C)C(=C(Cl)P(=O)(N(C)C)N(C)C)N(C)C	1	1	1	3.83339e-06
CN(C)C=C(C#N)C(N)=O	1	1	1	3.83339e-06
CNNC(N)S	1	1	1	3.83339e-06
CS(=O)(=O)N1CN(S(C)(=O)=O)C2NC(=O)NC21	1	1	1	3.83339e-06
CC(C=CC=C(C)C1=CCCC(C)=C1)=CC(=O)O	1	1	1	3.83339e-06
cS(=O)(=O)NC(=N)N(C)C	1	1	1	3.83339e-06
COC(=O)C1=C(C)NC(=CN(C)C)C1=O	1	1	1	3.83339e-06
cN1ccNP1(c)=O	1	1	1	3.83339e-06
cN(C)C(C)=C/C=C1\C(=O)N(c)N=C1C	1	1	1	3.83339e-06
CO[C@H](C)[N-][N+]#N	1	1	1	3.83339e-06
CNC(=O)C=C1OC(C)(C)OC1=O	1	1	1	3.83339e-06
cN=C(N(C)C)N(c)C	1	1	1	3.83339e-06
cNC(=S)/C=C(\C)Nc	1	1	1	3.83339e-06
O1[As]2O[As]3O[As]1O[As](O2)O3	1	1	1	3.83339e-06
C[C@H]1NC(=O)N(C)CC(=O)N1C	1	1	1	3.83339e-06
cC(=O)C(O)(O)C(c)=O	1	1	1	3.83339e-06
CNC(=O)NC(=N)NC=O	1	1	1	3.83339e-06
CNC(=O)C(C#N)=C1ccN(C)C1=O	1	1	1	3.83339e-06
CC=CC=CC=CC#N	1	1	1	3.83339e-06
cS(=O)(=O)N1CCN(S(c)(=O)=O)C1C	1	1	1	3.83339e-06
COP(=S)(OC)SCSP(=S)(OC)OC	1	1	1	3.83339e-06
cNN=C(N)C(C)=O	1	1	1	3.83339e-06
COC(=O)C1=C(C)NC(C#N)=C(C(=O)OC)C1	1	1	1	3.83339e-06
CON(C)C(N)=S	1	1	1	3.83339e-06
cS(=O)(=O)NC(C)=NC1(OC)C(C)=CC(=O)C=C1C	1	1	1	3.83339e-06
cC(C#N)=C1C=C(Cl)C(=NO)C=C1Cl	1	1	1	3.83339e-06
cC(Br)=NOC	1	1	1	3.83339e-06
cSC(NC(C)=O)C(=O)O	1	1	1	3.83339e-06
cN(C)C=CC(=CC=[N+](c)C)OC	1	1	1	3.83339e-06
CNC(=O)C(C#N)=C1ccC(N)=N1	1	1	1	3.83339e-06
cC=C1CCC(P(=O)(N(C)C)N(C)C)=C1N(C)C	1	1	1	3.83339e-06
cS(=O)(=O)C=C(O)C(=O)O	1	1	1	3.83339e-06
cN=NC(O)C(=O)N(C)C	1	1	1	3.83339e-06
cC(=O)OC(c)=CC(=O)OC	1	1	1	3.83339e-06
cN/N=C(/C(=O)OC)C(C)=NO	1	1	1	3.83339e-06
cSC(F)=C(C)C(=O)OC	1	1	1	3.83339e-06
cC=NN=C(c)C	1	1	1	3.83339e-06
cC1=NS(=O)(=O)N(C)C(C(=O)N(c)C)=C1	1	1	1	3.83339e-06
C1#CC1	1	1	1	3.83339e-06
cC1=CSC2(OC)NC(=O)CC(=O)N12	1	1	1	3.83339e-06
cNC(=O)NC(=O)NC(=O)NC(=O)NC(=O)NC(=O)NC(=O)NC(=O)NC(=O)NC(=O)NC(N)=O	1	1	1	3.83339e-06
cNC(=O)NC1=NN(c)CC1	1	1	1	3.83339e-06
cC(=O)N(C)N(C)S(c)(=O)=O	1	1	1	3.83339e-06
COC(C)N1C=NCC1=S	1	1	1	3.83339e-06
cOC(=O)NC(=S)N(c)C	1	1	1	3.83339e-06
cN1C(=O)CN(C)[C@H]1C	1	1	1	3.83339e-06
cC=C(C#N)NC(c)=O	1	1	1	3.83339e-06
CN1CCOP1(=O)ONC1NccC(=O)N1	1	1	1	3.83339e-06
cC1=NC(=C2C=C(C)OC(C)=C2)C(=O)O1	1	1	1	3.83339e-06
cC1(C)OccO1	1	1	1	3.83339e-06
cC1=NC(OC(=O)N(C)C)C(=O)N(C)cc1	1	1	1	3.83339e-06
CN1C(=O)/C(=C/C=C2/SCCN2C)SC1=S	1	1	1	3.83339e-06
cC(Cl)=CP(=O)(C=C(c)Cl)N(C)C	1	1	1	3.83339e-06
CC1(C)N(O)CCN1O	1	1	1	3.83339e-06
CC1=NNN(C)C1	1	1	1	3.83339e-06
cN=C(c)N1CC1	1	1	1	3.83339e-06
Cl[Te]1(Cl)OCCO1	1	1	1	3.83339e-06
c/C=C/C=CC(C)=NNC(c)=O	1	1	1	3.83339e-06
c/C=N\NC(=S)NC	1	1	1	3.83339e-06
cC(O)=CC(=O)C(=O)O	1	1	1	3.83339e-06
cC1=CS(=O)(=O)ccN1C	1	1	1	3.83339e-06
cNN=C1ccN(CN(C)C)C1=O	1	1	1	3.83339e-06
cC1=NC(SC)=NCC1	1	1	1	3.83339e-06
C1NC=NO1	1	1	1	3.83339e-06
cnn(c)C1=NS(=O)(=O)cc1	1	1	1	3.83339e-06
O=C1C=C2C(=CCOC2O)O1	1	1	1	3.83339e-06
CN1C(=O)C(=C/C=C2\OccN2C)SC1=S	1	1	1	3.83339e-06
c/N=N/C(=O)OC	1	1	1	3.83339e-06
COC(=S)SC(C)OC	1	1	1	3.83339e-06
cOC1=CC(O)=C(C(C)=O)C(=NNC(c)=O)C1	1	1	1	3.83339e-06
cN1C(=O)[C@]2(C)SS[C@@]1(C)C(=O)N2C	1	1	1	3.83339e-06
cSN(C)C(C)=O	1	1	1	3.83339e-06
CC(=O)N(C(C)=O)N1C(=O)CCC1=O	1	1	1	3.83339e-06
CC=CC#CBr	1	1	1	3.83339e-06
cNC(c)=NOC(C)=O	1	1	1	3.83339e-06
CN(C)NC(=O)NN(C)C	1	1	1	3.83339e-06
cC1=NNC(=C)N1	1	1	1	3.83339e-06
cC=CC=C1N=C(SC)SC1=O	1	1	1	3.83339e-06
cN=C(N)NC(C)=O	1	1	1	3.83339e-06
cC=Nn1ccnn1	1	1	1	3.83339e-06
c/C=C1/C(=O)ccOC1=O	1	1	1	3.83339e-06
cC(=O)OC1=CS(=O)(=O)OC1	1	1	1	3.83339e-06
COC1=C(C(C)=O)C(=O)CO1	1	1	1	3.83339e-06
cN=C1C=CC(S(=O)(=O)N(C)C)=CN1C	1	1	1	3.83339e-06
CN1ccN(C)C1=CC=C1SC(=S)N(C)C1=O	1	1	1	3.83339e-06
cS(=O)(=O)NC1=NC(=C2NN=C(C)O2)C(=O)cc1	1	1	1	3.83339e-06
cNC(=O)C(C)=CC(C)=CC	1	1	1	3.83339e-06
O=C1SccC(=O)N2CCS(=O)C12	1	1	1	3.83339e-06
C=CC(=O)N1C(=O)ccS1(=O)=O	1	1	1	3.83339e-06
CNC(=S)NP(=O)(OC)OC	1	1	1	3.83339e-06
CSC1=NC(C)=CCC1	1	1	1	3.83339e-06
CC=C1N=C(C)C(=O)N(O)C1=O	1	1	1	3.83339e-06
c=NN(C(C)=O)C(C)=O	1	1	1	3.83339e-06
C[Se]P(=O)(O)OC	1	1	1	3.83339e-06
cC=CC=CC(=Cc)N(C)C(=O)OC	1	1	1	3.83339e-06
cNS(=O)(=O)N(C)C(=O)OC	1	1	1	3.83339e-06
cC(=S)NNS(c)(=O)=O	1	1	1	3.83339e-06
CC1=C(Br)C(=CCl)OC1=O	1	1	1	3.83339e-06
CC1CN1P(=S)(N1CC1C)N1CC1C	1	1	1	3.83339e-06
cNC(=O)SC1=NCCS1	1	1	1	3.83339e-06
cC(N)=C(C)C(N)=O	1	1	1	3.83339e-06
CN1CCC(N)NC1=O	1	1	1	3.83339e-06
cNC=C1C(=O)N(c)N(c)C1=O	1	1	1	3.83339e-06
cN(c)C(=O)NC1=NC(=O)CS1	1	1	1	3.83339e-06
cC(=O)C(=CN1CCNC1=S)C(c)=O	1	1	1	3.83339e-06
cC(Cl)=CC#N	1	1	1	3.83339e-06
cC(=CN)C(C)=O	1	1	1	3.83339e-06
CC1=C(O)C(C)=C(C)OC1	1	1	1	3.83339e-06
CC1=CccOC12OccC=C2C	1	1	1	3.83339e-06
c/C=N\NC(N)=O	1	1	1	3.83339e-06
C#CN(c)c	1	1	1	3.83339e-06
cSC(c)=C(C)C=NC	1	1	1	3.83339e-06
cP(c)(c)=CC(=O)OC	1	1	1	3.83339e-06
O=C(O)P(=O)(O)O	1	1	1	3.83339e-06
CC(C)=C1C=CC(=O)C(O)=C1	1	1	1	3.83339e-06
cC(O)=C1OccC1=O	1	1	1	3.83339e-06
COC1(C)OCC(=O)C2O[C@@]21C	1	1	1	3.83339e-06
CC(=O)O[C@H]1C[C@H]2CC(=O)OC2O1	1	1	1	3.83339e-06
cNC(=S)N[n+](c)c	1	1	1	3.83339e-06
cC1=NP(N(C)C)(N(C)C)=NC(N(C)C)=N1	1	1	1	3.83339e-06
CC1=CC=C2N=C(C)SN2C1	1	1	1	3.83339e-06
CSC1=C(C)SC(=C2SC(C)=C(SC)S2)S1	1	1	1	3.83339e-06
CON1CC1(C)C	1	1	1	3.83339e-06
CC1=CC2(O)OCCN(C)C2=CC1=O	1	1	1	3.83339e-06
cN1C(=O)C=C(NC)C1=O	1	1	1	3.83339e-06
c/C=C(/C)C(=O)N(c)C	1	1	1	3.83339e-06
cn(C)[14c]	1	1	1	3.83339e-06
cC=C1N=C(c)N(OP(=O)(OC)OC)C1=O	1	1	1	3.83339e-06
cC=C1ccC(=O)C1=O	1	1	1	3.83339e-06
cNC1=C(C(=O)OC)C(=N)NC1=N	1	1	1	3.83339e-06
CC=C1C(=O)NC(=O)NC1=O	1	1	1	3.83339e-06
cC1=NCCN1C(C)OC	1	1	1	3.83339e-06
CNC(=O)ON(C(=O)NC)C1CSC(=S)N1C	1	1	1	3.83339e-06
cN(C)C(=O)C=CC=C(C)C	1	1	1	3.83339e-06
CN(C)C(=O)C(C#N)=C1NccS1	1	1	1	3.83339e-06
cNN=C(C(=N)NC)C(=O)NC	1	1	1	3.83339e-06
COC(=O)OCOP(=O)(OCOC(=O)OC)OCO[C@@H]1C=C(F)CO1	1	1	1	3.83339e-06
cN(C)C(=O)C(C)=O	1	1	1	3.83339e-06
CC1SC(=NC(=S)N(C)C)N(C)S1(=O)=O	1	1	1	3.83339e-06
cn(c)C(=O)SC	1	1	1	3.83339e-06
cS(=O)(=O)NC1N=CCS1	1	1	1	3.83339e-06
cS(=O)(=O)C=CC=CS(c)(=O)=O	1	1	1	3.83339e-06
CC1=NNC(=C2N=C(N(C)S(=O)(=O)N(C)C)ccC2=O)O1	1	1	1	3.83339e-06
cC1N=C(N)SN1C(C)=O	1	1	1	3.83339e-06
CN1C(=O)/C(=C\C=C2\SCCN2C)SC1=S	1	1	1	3.83339e-06
C=CC(=O)NCNC(=O)C=C	1	1	1	3.83339e-06
cC12ccC(=O)N1CCS2=O	1	1	1	3.83339e-06
cC(=O)N(C)C(C)N(C)S(C)(=O)=O	1	1	1	3.83339e-06
CN(C)C1=C(Cl)C(=O)CC12OCCO2	1	1	1	3.83339e-06
cNC1CCC(OC)=N1	1	1	1	3.83339e-06
CNC(C)=C(Br)C(C)=O	1	1	1	3.83339e-06
cC1=CC=Nn(c)cS1	1	1	1	3.83339e-06
cC1=CC(=C2NN=NN2)C(=O)C=C1	1	1	1	3.83339e-06
CN1c[c+]N(C)C12C([N+](=O)[O-])=CCC=C2[N+](=O)[O-]	1	1	1	3.83339e-06
cC=C1N=C(SC)N(C(C)=O)C1=O	1	1	1	3.83339e-06
cN(C)P(=O)(NC)OC	1	1	1	3.83339e-06
CC1(C)N=ccN1	1	1	1	3.83339e-06
CNP(=O)(NC)OP(=O)(NC)NC	1	1	1	3.83339e-06
cOC(Oc)[PH](C)=O	1	1	1	3.83339e-06
cC(=O)N(C)C1=NC2=C(CC1)C(=O)N(C)C2=O	1	1	1	3.83339e-06
cC(=O)NS(C)=O	1	1	1	3.83339e-06
cOP1(=O)NccS1	1	1	1	3.83339e-06
CN1C=CC(=CC=C2SC(=S)N(C)C2=O)cc1	1	1	1	3.83339e-06
CN1C=C2CCN=C2cc1	1	1	1	3.83339e-06
c/C(C)=N\NS(C)(=O)=O	1	1	1	3.83339e-06
CC1=NNC(=S)NC1	1	1	1	3.83339e-06
CC=CC=CC=NNN=O	1	1	1	3.83339e-06
cN(c)/N=C/C	1	1	1	3.83339e-06
cSC(c)=CC(=O)NC	1	1	1	3.83339e-06
C=C(C=O)OC	1	1	1	3.83339e-06
CC(=O)C(=O)NCS(=O)(=O)O	1	1	1	3.83339e-06
CC1=C(C#N)C(=O)OCC1	1	1	1	3.83339e-06
cNC(=NS(c)(=O)=O)NN	1	1	1	3.83339e-06
cOC=C1ccC(=O)O1	1	1	1	3.83339e-06
CC1=C(C)NC(=O)NC1	1	1	1	3.83339e-06
C/C(=C/C=C1/C(=O)N(C)C(=S)N1C)N(C)C	1	1	1	3.83339e-06
cC=C(C)C(=O)C(C)=O	1	1	1	3.83339e-06
cSC1(c)ccC(=O)O1	1	1	1	3.83339e-06
COC(=O)N1N=C(C)CC1(C)O	1	1	1	3.83339e-06
CNC1CCNN1C	1	1	1	3.83339e-06
cC=CS(=O)(=O)n(c)c	1	1	1	3.83339e-06
CC1=CC(=C(Cl)Cl)CC1	1	1	1	3.83339e-06
CO[C@H](C)N1CCC(N)=NC1=O	1	1	1	3.83339e-06
CC(=O)N(C)C(=O)C=CC=CC(C)=CC	1	1	1	3.83339e-06
cC1(O)CC(C(C)=O)=C(C)N1	1	1	1	3.83339e-06
cC(O)=C(C)C(=O)C(=O)O	1	1	1	3.83339e-06
cN/C=C1\OC(=S)N(C)C1=O	1	1	1	3.83339e-06
COC(C)OC1CCC(C(N)=O)=CO1	1	1	1	3.83339e-06
cC#CS(N)(=O)=O	1	1	1	3.83339e-06
c/C=C(\Br)C=NNC(=O)C1=NNC(=O)C1	1	1	1	3.83339e-06
c/N=C(\Nc)N1N=C(C)S[C@H]1c	1	1	1	3.83339e-06
CC(=O)OC1=C(C)C(=O)C=CC1=O	1	1	1	3.83339e-06
cC(=O)NC1=C(N(c)C)C(=O)ccC1=O	1	1	1	3.83339e-06
cN/C=C(\Br)C(C)=O	1	1	1	3.83339e-06
cNC(=N)C(=N)Nc	1	1	1	3.83339e-06
CC(=O)N/N=C(C)/C(C)=N/NC(C)=O	1	1	1	3.83339e-06
cC1NN=C2SC(C)=NN21	1	1	1	3.83339e-06
CC1=C(C#N)C(=O)N(C)CC1	1	1	1	3.83339e-06
cN/C=C1/C(=O)N(C)C(=S)N1c	1	1	1	3.83339e-06
cOP(=O)(O)/C=C/C	1	1	1	3.83339e-06
CSC1=NC(=O)C(=C2C=CccN2C)S1	1	1	1	3.83339e-06
cC(=O)C(O)N=N	1	1	1	3.83339e-06
CC1=NCCC=C1C(=O)NC	1	1	1	3.83339e-06
CN/C=C(/C)[N+](=O)[O-]	1	1	1	3.83339e-06
c/C=C1\N=C(c)N(OS(C)(=O)=O)C1=O	1	1	1	3.83339e-06
cN(c)C(=O)NNC(C)=O	1	1	1	3.83339e-06
CN1CCC(N2C=CC(N)NC2=O)O1	1	1	1	3.83339e-06
CNC(=O)C1=NN(C)C(=O)CC1	1	1	1	3.83339e-06
cN(c)N(C)C(C)=O	1	1	1	3.83339e-06
cNC(=O)NC(=O)N(c)S(c)(=O)=O	1	1	1	3.83339e-06
COCN1C(=O)CC(=O)N(COC)C1=O	1	1	1	3.83339e-06
cNC(=O)/C=C(\C)C=CC=C(C)C=CC(C)=C(C)C	1	1	1	3.83339e-06
c/C=C/C(=O)C1=C(O)CC(=O)C(C)=C1	1	1	1	3.83339e-06
CC=C1C=CC(=C(C)C)CC1	1	1	1	3.83339e-06
cC(c)=C1ccC=C(S(=O)(=O)O)C1=O	1	1	1	3.83339e-06
COC(=O)N1OCC(=O)NC1=O	1	1	1	3.83339e-06
CS(=O)(=O)C=CC=CS(C)(=O)=O	1	1	1	3.83339e-06
cN=C1N=NC(C)(C2OC2(C)C)O1	1	1	1	3.83339e-06
cNC(=O)NS(=O)(=O)N(c)C	1	1	1	3.83339e-06
CC1=C(n2ncnn2)CCC(=N)O1	1	1	1	3.83339e-06
c/C(C)=N/NC(=S)NNC(=S)N(C)C	1	1	1	3.83339e-06
cC=C(Br)C=NNC(=O)NC	1	1	1	3.83339e-06
O=C1ccC(=O)C2=C1CCO[C@@H]2O	1	1	1	3.83339e-06
CN(C)C1=NC(N(C)C)=NP(N(C)C)(N(C)C)=N1	1	1	1	3.83339e-06
CC1N=C(N)C2NC=NC2N1C	1	1	1	3.83339e-06
CC(=O)C1=C(C)OC(=O)C1	1	1	1	3.83339e-06
c/C=C1\N=C(C)OC1=O	1	1	1	3.83339e-06
cC(OC)=C(C)Br	1	1	1	3.83339e-06
cC(=CC)OC(C)=O	1	1	1	3.83339e-06
CN1NC(=O)NC2N=CNC2C1=O	1	1	1	3.83339e-06
CN(C)C(=S)SSC(=S)SSC(=S)N(C)C	1	1	1	3.83339e-06
CC(C(C)=O)=C(C)C	1	1	1	3.83339e-06
COC(=O)C1=C(C)N(C)C(=O)N(C(C)=O)C1	1	1	1	3.83339e-06
cC1=NNC(C)(O)C1	1	1	1	3.83339e-06
c/C=N/S(c)=O	1	1	1	3.83339e-06
CN1c[c+]SC12C([N+](=O)[O-])=CCC=C2[N+](=O)[O-]	1	1	1	3.83339e-06
C[C@H]1OCCOC2NC(=O)C(Br)=CN21	1	1	1	3.83339e-06
C=C(C)NN=C1ccNC1=O	1	1	1	3.83339e-06
cN1CC(=O)SC1=S	1	1	1	3.83339e-06
C[C@@H]1O[C@H]1C(=O)OC	1	1	1	3.83339e-06
cN1CC(C)(O)[N+](c)=C1C	1	1	1	3.83339e-06
cC1=NNC(C)(C)S1	1	1	1	3.83339e-06
c/C=C(\C)C1=NN(C)CC1	1	1	1	3.83339e-06
CN1C(=O)C2N=CC=NC2N=C1N	1	1	1	3.83339e-06
cN1C(=O)CCSC1=NC	1	1	1	3.83339e-06
CO[C@@H](C)OP(=O)(O)NP(=O)(O)NP(=O)(O)O	1	1	1	3.83339e-06
cC1=CC(=O)C(=O)N1C	1	1	1	3.83339e-06
cN=C1SC(=CC=C2SccN2C)C(=O)N1C	1	1	1	3.83339e-06
cNC(=S)N/N=C1/ccN(c)C1=O	1	1	1	3.83339e-06
cS(=O)(=O)NNC(=O)C(=O)NNS(c)(=O)=O	1	1	1	3.83339e-06
cNC(=C)C	1	1	1	3.83339e-06
cNC(=O)C1=C(OC(C)OC(=O)OC)ccS(=O)(=O)N1C	1	1	1	3.83339e-06
cNC(=S)N=C(C)Nc	1	1	1	3.83339e-06
CC=C(C)C(=O)NC(N)=O	1	1	1	3.83339e-06
C1=CCCN=C1	1	1	1	3.83339e-06
NC1C=CN(C=C2CC2)C(=O)N1	1	1	1	3.83339e-06
cC(C)(O)N=C(C)C	1	1	1	3.83339e-06
cS(=O)NC(C)=O	1	1	1	3.83339e-06
NC1=NC(=O)OC1	1	1	1	3.83339e-06
CC(=O)N1C(=O)N(C(C)=O)C2C1N(C)C(=O)N2C(C)=O	1	1	1	3.83339e-06
cN1C(=O)CS/C1=C(\C#N)C(N)=O	1	1	1	3.83339e-06
c/N=C(/NC)SC(C)=O	1	1	1	3.83339e-06
cC=C1SC(=S)C(N)=C1O	1	1	1	3.83339e-06
CN=C(S)NNC(C)=O	1	1	1	3.83339e-06
c/C=N/NC(c)=NN	1	1	1	3.83339e-06
O=[Se](=O)(O)O	1	1	1	3.83339e-06
COP1(=O)C=C(C)OC1	1	1	1	3.83339e-06
NC(=O)C(=O)NC1=CS(=O)(=O)OC1	1	1	1	3.83339e-06
CS(=O)(=O)NC1=NC(=O)/C(=C2\ccNC2=O)S1	1	1	1	3.83339e-06
cN=NN(c)O	1	1	1	3.83339e-06
CSC1NN=NN1C	1	1	1	3.83339e-06
cC1=Nn(c)n(c)C1	1	1	1	3.83339e-06
cN/C=C1/SC2CCC(=O)N2C1=O	1	1	1	3.83339e-06
CN1C=CC=CC1=CC=C1SC(=S)N(C)C1=O	1	1	1	3.83339e-06
cN1CC(=O)N(C)C1(C)C	1	1	1	3.83339e-06
cC1=CC(=C2ccNC2=O)C(=O)N1	1	1	1	3.83339e-06
cC=C1C(=O)N(c)N(C)C1=O	1	1	1	3.83339e-06
cN1C(=O)[C@](C)(SSC)N(C)C(=O)[C@]1(C)SSC	1	1	1	3.83339e-06
NC1=NC(=O)N2CC12	1	1	1	3.83339e-06
CON=CNC(C)=O	1	1	1	3.83339e-06
cC1=C(C)CCNC1=O	1	1	1	3.83339e-06
cNC(=S)NNC(=O)N/N=C(/c)C	1	1	1	3.83339e-06
c/S(=N\S(c)(=O)=O)OC	1	1	1	3.83339e-06
cNC(=O)P(=O)(OC)OC	1	1	1	3.83339e-06
O=C(O)C(=O)O	1	1	1	3.83339e-06
cC=C1SC2(SC(C(=O)OC)=NN2c)N(c)C1=O	1	1	1	3.83339e-06
O=C1CC[C@@]2(CC[C@@]3(OCCC3=O)O2)O1	1	1	1	3.83339e-06
c[As]1[As](c)[As](c)[As](c)[As]1c	1	1	1	3.83339e-06
COC(=O)C(=O)N(C)NC(C)=O	1	1	1	3.83339e-06
cOC1CC=CO1	1	1	1	3.83339e-06
c/C=C1/C=C(c)OC1=O	1	1	1	3.83339e-06
cNC(=NC(C)N(C)C)NC#N	1	1	1	3.83339e-06
CN1CC1C(=O)NC	1	1	1	3.83339e-06
cC=CC(=O)NNC(=O)OC	1	1	1	3.83339e-06
cC(C)=NN1CC(=O)NC1=O	1	1	1	3.83339e-06
CC(C)=C(C)C1=CC(=O)OCC1	1	1	1	3.83339e-06
cC(=O)C=CC=C(C)N(c)C	1	1	1	3.83339e-06
CC=CC=C(C)C(=O)NC1=CC(=O)C(N)=C(C)C1=O	1	1	1	3.83339e-06
cN(C)N=C1ccN(C)C1=O	1	1	1	3.83339e-06
CC1=C(C)C=C[C@H]2COC(=O)C=CC2=C1	1	1	1	3.83339e-06
CNC1=NC(=O)C2N=CN([C@@H](C)OC)C2=N1	1	1	1	3.83339e-06
cC(=O)C1=C(C)NC(SC)=NC1	1	1	1	3.83339e-06
cN/N=C(\C(=O)OC)P(c)(c)=O	1	1	1	3.83339e-06
cN(C)C(=S)N=C(C)N	1	1	1	3.83339e-06
cNNC(=O)C=CC(=O)O	1	1	1	3.83339e-06
cC1=C(C=O)OccO1	1	1	1	3.83339e-06
cC=CC=CC(=O)C(=C)C	1	1	1	3.83339e-06
C/C=N/NC(=N)C(=N)N/N=C/C	1	1	1	3.83339e-06
cC(=O)C(=CC)C(c)=O	1	1	1	3.83339e-06
cNN=CC(c)=O	1	1	1	3.83339e-06
cS(=O)(=O)NC1=C(Cl)C(=O)ccC1=O	1	1	1	3.83339e-06
cS[C@@](C)(C)SC	1	1	1	3.83339e-06
cC(Br)=C(C)/C=N/NC(=N)N	1	1	1	3.83339e-06
cC(=O)C(O)=CC(=O)C(=O)O	1	1	1	3.83339e-06
cNC(=O)C(N1CC1)(N1CC1)N1CC1	1	1	1	3.83339e-06
cn(c)NC=O	1	1	1	3.83339e-06
CN(C)CN1ccC(=NN(C)C)C1=O	1	1	1	3.83339e-06
cN/N=C(/C=NOC)C(c)=O	1	1	1	3.83339e-06
cC1=CP(=O)(O)C=C(c)O1	1	1	1	3.83339e-06
cNC(=O)C(=NO)C(c)=O	1	1	1	3.83339e-06
cC=C/C=N/NC1=NS(=O)(=O)cc1	1	1	1	3.83339e-06
CN1ccC(=NOCS(=O)(=O)O)C1=O	1	1	1	3.83339e-06
cN1CN(c)CN(C)C1	1	1	1	3.83339e-06
cN(COC)C(C)N	1	1	1	3.83339e-06
N#CC(=CN1CCNC1=S)C(N)=O	1	1	1	3.83339e-06
cSC(C)O	1	1	1	3.83339e-06
ClC1=NCNcc1	1	1	1	3.83339e-06
[CH]OC	1	1	1	3.83339e-06
cC=C/C(C)=N/NC(=S)NC	1	1	1	3.83339e-06
CC1=CN(C(C)OC)C(=O)NC1O	1	1	1	3.83339e-06
c/C=C1\N=C(C)C(=O)N(OCOC)C1=O	1	1	1	3.83339e-06
C[C@@H](NC)N(C)C	1	1	1	3.83339e-06
CN1C(=O)NC2C1NC(=O)N2C	1	1	1	3.83339e-06
cC(=O)N/N=C(\c)C(=O)OC	1	1	1	3.83339e-06
cC=CN1C(=O)ccC1=O	1	1	1	3.83339e-06
CC1=C(C(=O)OC)CN(C)C(=NC)N1	1	1	1	3.83339e-06
cC1(c)OC1(C(N)=O)C(=O)O	1	1	1	3.83339e-06
c/N=C1\NN=C(c)CS1	1	1	1	3.83339e-06
cn1cC(SC)=C(C#N)C1=O	1	1	1	3.83339e-06
C/C=C1/CC/C(=C\C)C1=O	1	1	1	3.83339e-06
cP(c)(O)=S	1	1	1	3.83339e-06
c/N=C(\Nc)NS(c)(=O)=O	1	1	1	3.83339e-06
c/N=C(\C)N/C(=N\C#N)NC	1	1	1	3.83339e-06
cC=C1SC(=S)N(N(c)C)C1=O	1	1	1	3.83339e-06
cC(=O)C1=CN2C=CC=CC2N=C1	1	1	1	3.83339e-06
cC=NNC1=NCCC(c)=N1	1	1	1	3.83339e-06
cC(=O)C(=CN1CCNC1=S)C(=O)OC	1	1	1	3.83339e-06
cNN=C1C(=O)N=C(SC)N=C1N	1	1	1	3.83339e-06
c=NC=C(C#N)C(=O)OC	1	1	1	3.83339e-06
c/C=C1/SC(=S)CC1=O	1	1	1	3.83339e-06
CN1C=CC(=C/C=C2\SC(=S)N(C)C2=O)cc1	1	1	1	3.83339e-06
cC1=CC(c)=C(C)C(=C(C)C=C(C#N)C#N)O1	1	1	1	3.83339e-06
CN1CC=NC1C	1	1	1	3.83339e-06
COC(=O)C(OC)OC	1	1	1	3.83339e-06
cNC1CCC(=O)N1c	1	1	1	3.83339e-06
COC1CCN(C)O1	1	1	1	3.83339e-06
O=C1ccNC1=C1C(=O)ccC1=O	1	1	1	3.83339e-06
CC1=NC(=C2N=CccC2=O)NN1C	1	1	1	3.83339e-06
cC=C(C)C(=O)n1ccnn1	1	1	1	3.83339e-06
cC=CC(=O)NC(N)=S	1	1	1	3.83339e-06
C#CC1=C(C(=O)OC)CNC(=O)N1	1	1	1	3.83339e-06
CNC12CCC(O)(CC1)O2	1	1	1	3.83339e-06
C/C(C)=C1/CCC(O)=C(O)C1=O	1	1	1	3.83339e-06
cC1(O)CCC(C)=N1	1	1	1	3.83339e-06
cN(C)C1=NC(=O)NC(=O)C1	1	1	1	3.83339e-06
cN1C=NN(c)C=N1	1	1	1	3.83339e-06
COSNC(=O)O[C@H](C)OC	1	1	1	3.83339e-06
cC=C(C)C=C1OccN1C	1	1	1	3.83339e-06
CC1=NNC(=O)ccO1	1	1	1	3.83339e-06
COC(=O)C1=CC2=C(C)C(C)=NC2C=C1	1	1	1	3.83339e-06
cN1C(=O)N(C)CC1O	1	1	1	3.83339e-06
c/N=C(\C)SC	1	1	1	3.83339e-06
cN1N=C(C(=O)NNC(=S)NC)CCC1=O	1	1	1	3.83339e-06
C/C(C)=C(\c)N(C)C	1	1	1	3.83339e-06
cN(C)C(C)=CC=C(C#N)C(N)=O	1	1	1	3.83339e-06
C=C(C)C1=C(C)C(=C)CC(C)=C1	1	1	1	3.83339e-06
cC(=O)C1=CN2OC(C)=NC2N=C1	1	1	1	3.83339e-06
cS(=O)(=O)N=C1C=CC(=NS(c)(=O)=O)cc1	1	1	1	3.83339e-06
cC(=O)NNC(=O)C(C)=CC	1	1	1	3.83339e-06
cN(C)N=C1ccN(C(C)=O)C1=O	1	1	1	3.83339e-06
cC=NN1CCSC1=O	1	1	1	3.83339e-06
cNC(=O)C(=O)NC(c)=O	1	1	1	3.83339e-06
cn(c)C1=NccS(=O)(=O)N1	1	1	1	3.83339e-06
CN1ccN(C)C1NC#N	1	1	1	3.83339e-06
cC=C(C)OC(c)=O	1	1	1	3.83339e-06
CN1C=C(O)C(=C2N(C)ccN2C)C1=N	1	1	1	3.83339e-06
CN(C)C=CC=O	1	1	1	3.83339e-06
cC(=O)N(C(c)=O)N(C(C)=O)C(C)=O	1	1	1	3.83339e-06
c[C@H](O)NC(C)=O	1	1	1	3.83339e-06
C[C@@H]1OC1/C=C/C(C)=O	1	1	1	3.83339e-06
ClC=C(Cl)Cl	1	1	1	3.83339e-06
c/C=C1/SC(=O)N(c)C1=O	1	1	1	3.83339e-06
COC(=O)C(C(C)=O)=C(/C=C/C=C/C=C/N(C)C)N(C)C	1	1	1	3.83339e-06
cC1=C(c)C(c)=C(Br)C1=O	1	1	1	3.83339e-06
cn1cCNC1=O	1	1	1	3.83339e-06
CN(C)N(C)C(=O)N(C)N(C)C	1	1	1	3.83339e-06
c/C=N/NC(=S)N/N=C/c	1	1	1	3.83339e-06
cNC(C)(OC)C(=O)OC	1	1	1	3.83339e-06
CO[C@H](C)OC(=CC)C(C)=O	1	1	1	3.83339e-06
cC(=O)N(C)C(=S)OC	1	1	1	3.83339e-06
cS(=O)ONC	1	1	1	3.83339e-06
cN(C)C=C1C(=O)NC(=O)NC1=O	1	1	1	3.83339e-06
CNC(C)=C1ccN(C)C1=O	1	1	1	3.83339e-06
CC1=CO[C@@H]2O[C@](C)(C)OOC2C1	1	1	1	3.83339e-06
cs[n+](c)C	1	1	1	3.83339e-06
c/C=C1/SccNC1=O	1	1	1	3.83339e-06
O=C1ccOC2(C=CccO2)N1	1	1	1	3.83339e-06
cS(=O)(=O)NCN1C(=O)ccC1=O	1	1	1	3.83339e-06
cS(=O)(=O)C(NC(=O)OC)=C(Cl)Cl	1	1	1	3.83339e-06
COC(=O)C(C)=C(C(=O)OC)C(C(=O)OC)=C(C)C(=O)OC	1	1	1	3.83339e-06
cP(=O)(O)OP(C)(=O)O	1	1	1	3.83339e-06
cnn(c)O[C@@H](C)OC	1	1	1	3.83339e-06
COC1=C(Br)C(=O)CC=C1Br	1	1	1	3.83339e-06
CC(C)=C(C)S(C)(=O)=O	1	1	1	3.83339e-06
cC=C1SC(NNC(c)=O)=NC1=O	1	1	1	3.83339e-06
c/C(C#N)=C1/C=CC=CN1C	1	1	1	3.83339e-06
cNP(=O)(OC)C(=O)OC	1	1	1	3.83339e-06
cS(=O)(=O)NC(=NC(C)=O)SC	1	1	1	3.83339e-06
cn1[n+](c)C(=O)CC1=O	1	1	1	3.83339e-06
O=C1NCC2=C(CCOC2=O)N1	1	1	1	3.83339e-06
CNC(=O)N[C@H](C)NC(C)=O	1	1	1	3.83339e-06
cN(C)C(C)=C1C=NccP1(=O)O	1	1	1	3.83339e-06
cC(=O)N1CCC(C(=O)OC)=N1	1	1	1	3.83339e-06
cNC(=O)C1=C(NC)C(=O)OC1	1	1	1	3.83339e-06
cC(=O)C(Cl)=CC	1	1	1	3.83339e-06
cC1(C)NC(=O)N2CCN=C2S1	1	1	1	3.83339e-06
cN=NC(Sc)(C(=C)O)C(C)=O	1	1	1	3.83339e-06
COC(=O)C1=NN(C(C)=O)C(C)(O)C1	1	1	1	3.83339e-06
cN=NC(Sc)(C(C)=O)C(=O)Nc	1	1	1	3.83339e-06
CC1=NCC2SCCN12	1	1	1	3.83339e-06
COCN1ccNC1Br	1	1	1	3.83339e-06
cC(=O)C(C(C)=O)=C(SC)SC	1	1	1	3.83339e-06
CONC(=O)NN	1	1	1	3.83339e-06
cN(C)C(C)=CP(=O)(N(C)C)N(C)C	1	1	1	3.83339e-06
C/C(C)=C(\C)F	1	1	1	3.83339e-06
CC=CC(C)=[N+](C)C	1	1	1	3.83339e-06
cNC(=S)NNC(=O)NC	1	1	1	3.83339e-06
cN(c)N1C(=O)ccC1=O	1	1	1	3.83339e-06
CC1=NOC(C)(O)C1	1	1	1	3.83339e-06
cC=C=C(C)N(c)C	1	1	1	3.83339e-06
CC(C#N)=NO	1	1	1	3.83339e-06
C=C(Br)S(=O)(=O)NC	1	1	1	3.83339e-06
cC=C1N=COC1=O	1	1	1	3.83339e-06
c[nH][14c]	1	1	1	3.83339e-06
CON=CNC(=O)C1=NOCC1	1	1	1	3.83339e-06
cS(=O)(=O)N(C)C(C)NC(=O)N(C)C	1	1	1	3.83339e-06
cS(=O)(=O)N1CCSC1C(=O)OC	1	1	1	3.83339e-06
c/N=C1/CCN(c)C1=O	1	1	1	3.83339e-06
cC(=NS(c)(=O)=O)N=C1C=CC(Cl)=CN1C	1	1	1	3.83339e-06
CNC(=S)N/N=C1\CCC=C1C	1	1	1	3.83339e-06
cn(c)NC(=O)C=CC(=O)Nn(c)c	1	1	1	3.83339e-06
N=C(N)NO	1	1	1	3.83339e-06
cC12ccC(=O)N1CCS2(=O)=O	1	1	1	3.83339e-06
CC(=O)N[C@@]1(C)OC(C)(O)N(C)C1=O	1	1	1	3.83339e-06
CC(SC)N1C=C(F)C(N)NC1=O	1	1	1	3.83339e-06
cC=C1C(=O)N(c)N=C1C(=O)OC	1	1	1	3.83339e-06
CC(=O)N[C@H](N)C(=O)C(N)=O	1	1	1	3.83339e-06
Cn1n[n+](C)c[nH]1	1	1	1	3.83339e-06
cC(=O)NC1=C(Cl)C(=O)C(NC(c)=O)=C(Cl)C1=O	1	1	1	3.83339e-06
cOC(=O)C1=C(C)NC(=S)NC1	1	1	1	3.83339e-06
c/C=C1/N=C(c)NC1=O	1	1	1	3.83339e-06
cOC1=CC(=O)C(=C(C)N)C(=O)C1	1	1	1	3.83339e-06
c/C(C)=C1\NC(=S)NC1=O	1	1	1	3.83339e-06
cNC(=S)NC(=S)N(C)C	1	1	1	3.83339e-06
CO[C@@H](C)OC(N)=O	1	1	1	3.83339e-06
cN/N=C(\c)C=CC(=O)OC	1	1	1	3.83339e-06
cC(C)=CC1=C2SccN2CC1	1	1	1	3.83339e-06
cNC(=NC)C(C)=C/C=C\C	1	1	1	3.83339e-06
CC(=O)NC1=CC(=C[N+](=O)[O-])C=C1O	1	1	1	3.83339e-06
O=C(NN1C(=O)CSC1=S)C(=O)NN1C(=O)CSC1=S	1	1	1	3.83339e-06
CC(O)=C1C(=O)cc/C1=N\N	1	1	1	3.83339e-06
cN1C(=O)CN(C)C(=O)C1(C)S	1	1	1	3.83339e-06
cNC(=S)NN=CC(C)=CC	1	1	1	3.83339e-06
CC(=O)C=C(O)C(N)=O	1	1	1	3.83339e-06
c/C=C(/C)C1=NN(c)CC1	1	1	1	3.83339e-06
cN1C(=O)cc/C(=C\Nn(c)c)C1=O	1	1	1	3.83339e-06
cN(C)[C@]1(C)C=CccO1	1	1	1	3.83339e-06
cN(C)C(=S)NS(c)(=O)=O	1	1	1	3.83339e-06
c/C=C(\O)C(=O)NC	1	1	1	3.83339e-06
C/C(C#N)=N/O	1	1	1	3.83339e-06
CNC(=O)NC(=O)C(C#N)=NOC	1	1	1	3.83339e-06
cC1=C(NC)C(=O)OC1	1	1	1	3.83339e-06
COC(=O)C(C#N)=C1ccN(C)C1=O	1	1	1	3.83339e-06
cN=C(C)NC(=O)C=CC(=O)O	1	1	1	3.83339e-06
c/C=C1\NC(=S)N(C(C)=O)C1=O	1	1	1	3.83339e-06
CN(C)C(=O)N1CC1	1	1	1	3.83339e-06
c/C=C(\C)C=NNC(c)=O	1	1	1	3.83339e-06
cC(=O)N(C)C(C)N(C)C(C)=O	1	1	1	3.83339e-06
cOC1=C(Cl)C(=O)N(c)C1=O	1	1	1	3.83339e-06
CC(C)=CC=C1CC[C@@H]2O[C@]2(C)C1=O	1	1	1	3.83339e-06
COC(=S)SSC(=S)N(C)C	1	1	1	3.83339e-06
CNC1=C(N(C)N=O)C(=O)ccC1=O	1	1	1	3.83339e-06
N=C1CC(=O)NC1=O	1	1	1	3.83339e-06
CC(=O)OC1=C(C)C(=O)OCC1	1	1	1	3.83339e-06
cS(=O)(=O)N(n(c)c)S(c)(=O)=O	1	1	1	3.83339e-06
C[C@H](NC(C)=O)NC(=O)NC	1	1	1	3.83339e-06
CN/C=C1/C(=O)NC(=S)N(C)C1=O	1	1	1	3.83339e-06
cC=C(Br)/C=N/N=c	1	1	1	3.83339e-06
cC(=O)C1=NN(c)CC(C(=O)OC)=C1	1	1	1	3.83339e-06
CN(C)C1=NC(=O)/C(=C2\ccN(C)C2=O)S1	1	1	1	3.83339e-06
cN1C(=O)/C(=C2/C=CC=CN2C)SC1=S	1	1	1	3.83339e-06
CC1=CC(=C2C(=O)SC(=S)N2C)C=C(C)O1	1	1	1	3.83339e-06
CC(=O)OC1CC(=O)N1	1	1	1	3.83339e-06
cC(=NS(c)(=O)=O)N=C1C=CC(Br)=CN1C	1	1	1	3.83339e-06
CO[C@]1(C)ccC(=O)O1	1	1	1	3.83339e-06
cN=C1C=CC(=O)C=C1NC(C)=O	1	1	1	3.83339e-06
cN=C(N)NC(=O)Nc	1	1	1	3.83339e-06
CO[C@]12CC3=C(C(=O)C(C)=C(N)C3=O)N1C[C@H]1N[C@H]12	1	1	1	3.83339e-06
CC1=C(C)N2C(=NCCS2(=O)=O)S1	1	1	1	3.83339e-06
cC(c)=CS(c)(=O)=O	1	1	1	3.83339e-06
CC(C)=C(C#N)C#SN	1	1	1	3.83339e-06
C[C@H]1OCCOC2NC(=O)C=CN21	1	1	1	3.83339e-06
cC1=NC(=CC)C(=O)N1C	1	1	1	3.83339e-06
cC1=C(N2CC2)ccC1=O	1	1	1	3.83339e-06
COPN(C)C	1	1	1	3.83339e-06
cC1N=C(N)NC(N)=N1	1	1	1	3.83339e-06
CC1(C)OC12C=CC=C2	1	1	1	3.83339e-06
CC=CC=C1C=Ccc1	1	1	1	3.83339e-06
cN1C(=O)CCC1OC	1	1	1	3.83339e-06
CC=C(F)C(=O)NC	1	1	1	3.83339e-06
cC1=C(O)C(=O)C(C)=C(O)C1=O	1	1	1	3.83339e-06
cNC(=O)C(=CN(C)C)C(C)=O	1	1	1	3.83339e-06
cS(=NC)NS(c)(=O)=O	1	1	1	3.83339e-06
cC1SC(c)SC(c)S1	1	1	1	3.83339e-06
cNC(=O)NC1=NC(=C(C#N)C(=O)N(C)C)cc1	1	1	1	3.83339e-06
c/N=N/C1SC(=S)N(C)C1=O	1	1	1	3.83339e-06
c/C=C(C)\C=N\NC(c)=O	1	1	1	3.83339e-06
cS(=O)(=O)NC1(OC)ccC(=O)C(Cl)=C1Cl	1	1	1	3.83339e-06
c/C=C/C(O)=C1C(=O)ccC1=O	1	1	1	3.83339e-06
c/C=N/NC(=S)NNC(=O)Nc	1	1	1	3.83339e-06
C/C=N/NC1=NC(=O)C(=CC(=O)O)S1	1	1	1	3.83339e-06
cC1OCCS1	1	1	1	3.83339e-06
cS(=O)(=O)C1(S(c)(=O)=O)CC1	1	1	1	3.83339e-06
CN1CCN(C)C1=C(C=C(Cl)[N+](=O)[O-])[N+](=O)[O-]	1	1	1	3.83339e-06
COC1(C)OC(=O)C(C)=C1Br	1	1	1	3.83339e-06
[C+]/C=C/C=C1/ccO[B-](F)(F)O1	1	1	1	3.83339e-06
CS(=O)(=O)N1CCN(C(=O)NC)C1=O	1	1	1	3.83339e-06
cC1=CSC(=C(C#N)C(C)=O)N1C	1	1	1	3.83339e-06
CN(C)C1=NC(=O)NOC1	1	1	1	3.83339e-06
cNC(=S)NNC(=O)NNC(=S)Nc	1	1	1	3.83339e-06
C[C@@H]1N=C(N)ccN1C	1	1	1	3.83339e-06
cS(=O)(=O)N1ccC(=C2SC(N)=NC2=O)C1=O	1	1	1	3.83339e-06
COC(C)=C1ccN(C)C1=O	1	1	1	3.83339e-06
cIc	1	1	1	3.83339e-06
cS(=O)(=O)/C(C#N)=C(\C)O	1	1	1	3.83339e-06
cN(C)C(C)(C)NC(C)=O	1	1	1	3.83339e-06
CC1(C)NC(=S)N2N1C(=S)NC2(C)C	1	1	1	3.83339e-06
C[SH]1C=Ncc1	1	1	1	3.83339e-06
cSC1=CC(=O)C(OC)=C(OC)C1=O	1	1	1	3.83339e-06
CC1=C(Cl)S(=O)(=O)ccN1	1	1	1	3.83339e-06
cN(O)S(C)(=O)=O	1	1	1	3.83339e-06
c-n1oo1	1	1	1	3.83339e-06
CN(C)C(=S)NN=C1NccC1=O	1	1	1	3.83339e-06
CN(C)C1NccC(=O)N1	1	1	1	3.83339e-06
cC1C(C(=O)OC)N1C	1	1	1	3.83339e-06
CC(=O)NC(=O)NC1OC(=O)C(Cl)=C1Cl	1	1	1	3.83339e-06
cN1C(=O)C(C)=C(Cl)C1=O	1	1	1	3.83339e-06
COC1=NC(OC)=C([N+](=O)[O-])CN1C	1	1	1	3.83339e-06
cS(=O)(=O)NN1C(=S)SCC1O	1	1	1	3.83339e-06
cNNC(=CC(c)=O)C(=O)O	1	1	1	3.83339e-06
cC(=O)NC1=CS(=O)(=O)OC1	1	1	1	3.83339e-06
c[C@@H]1[C@@H](C)N1C	1	1	1	3.83339e-06
cN(C)C=C1OC(=S)N(C)C1=O	1	1	1	3.83339e-06
cNNC(=O)Oc	1	1	1	3.83339e-06
c-n1c-cn[nH]1	1	1	1	3.83339e-06
cC(=O)N(COC)C(c)=O	1	1	1	3.83339e-06
CC(C=CC=C(C)C(C)=CC)=CC(=O)O	1	1	1	3.83339e-06
C=C(C)C(=O)N(C)C(C)=O	1	1	1	3.83339e-06
C[C@@]12CCC(C(N)=O)=C(O)C1O2	1	1	1	3.83339e-06
COC(C)=C1ccNC1=O	1	1	1	3.83339e-06
cNC(=O)NC(c)N=O	1	1	1	3.83339e-06
cC1OccN1C(C)=O	1	1	1	3.83339e-06
cNC(C)=C1C(=O)NC(=O)N(c)C1=O	1	1	1	3.83339e-06
CC1=CN([C@@H](C)OC)C(N)NC1=O	1	1	1	3.83339e-06
CSC1=NN=C(N(C)C(C)=O)CC1	1	1	1	3.83339e-06
cNN=C1C=CC(=O)O1	1	1	1	3.83339e-06
CC1OC1P(=O)(O)O	1	1	1	3.83339e-06
cN(c)C(=S)N=C1SCS(=O)(=O)N1c	1	1	1	3.83339e-06
cNC(=O)C1=C(c)NC(=S)NC1	1	1	1	3.83339e-06
CC=C(C)C1=NN=NC1=C1NC(C(N)=O)=NN1COC	1	1	1	3.83339e-06
cC1(N)ccC(=O)N1C	1	1	1	3.83339e-06
cC=C/C(C)=N/NC(c)=O	1	1	1	3.83339e-06
CC1=CC(=O)OC(C)(C)O1	1	1	1	3.83339e-06
cN(C)[C@]1(C)C=NccO1	1	1	1	3.83339e-06
CNC(=O)C=CC=CC=CC1=C(Cl)C(=O)C(NC(=O)C(C)=CC(C)=CC)=CC1=O	1	1	1	3.83339e-06
CC(=O)C=CN(C)C(C)=O	1	1	1	3.83339e-06
c/C=C/C=C1/C(=O)N(c)N=C1C	1	1	1	3.83339e-06
cC(=O)N=C(c)c	1	1	1	3.83339e-06
cN=C(C)n(c)c	1	1	1	3.83339e-06
CC1=NNC(=C(N)N)C1=O	1	1	1	3.83339e-06
cC1=CCCC(=O)N1	1	1	1	3.83339e-06
cC(=O)NC(C(=O)NC)=C(c)Cl	1	1	1	3.83339e-06
CSC1=NP(=S)(SC)N(C)cc1	1	1	1	3.83339e-06
CN1C(=O)C(=CC(=O)NC)SC1=S	1	1	1	3.83339e-06
c/C=C1/C(=O)NC=C1O	1	1	1	3.83339e-06
cNC(=O)C(C#N)=C1NccN1	1	1	1	3.83339e-06
cC(=NC(C)=O)N(c)C	1	1	1	3.83339e-06
CC=CC(=O)C(=O)NC	1	1	1	3.83339e-06
c/C(C)=N/NC(=S)NNC(=S)NC(=O)OC	1	1	1	3.83339e-06
[truncated: 736 more rows]

## Sheet: Top_unique_nonViral
Fragments_non-viral	Total	Distinct	Per_mol	Percent_non-viral
cC(=NC)NO	1168	1168	1	0.0010521
cn[n+](c)[O-]	500	500	1	0.000450386
c/C(=N/O)N(C)C	390	390	1	0.000351301
CN(C)[O]	244	242	1.00826	0.000217987
O=C1CCC(O)O1	223	223	1	0.000200872
cC=CC(=O)NS(c)(=O)=O	218	218	1	0.000196368
CC1(C)OCCOO1	248	218	1.13761	0.000196368
O=C1COC(=O)N1	215	215	1	0.000193666
CON1C(N)=NC(N)=NC1(C)C	204	197	1.03553	0.000177452
cC=C(SC)C(c)=O	191	191	1	0.000172047
CNC1=NS(=O)(=O)ccN1	170	170	1	0.000153131
cC=CS(C)(=O)=O	167	164	1.01829	0.000147727
CNC(=O)C=CC(=O)NC	163	163	1	0.000146826
CNC(=N)NC(C)=O	162	158	1.02532	0.000142322
O=C1CCS(=O)(=O)N1	155	155	1	0.00013962
cC(=O)C=C(C)N(C)C(c)=O	149	149	1	0.000134215
cC(=CC)n(c)c	148	148	1	0.000133314
COS(=O)(=O)NC(C)=O	146	146	1	0.000131513
cC(C)=CC(=O)NC	132	132	1	0.000118902
cNC(=O)C(=C)Br	137	129	1.06202	0.0001162
CN=C(C)N	126	126	1	0.000113497
CN1CC(=O)NC1=O	125	125	1	0.000112596
CC1(C)OO[C@](C)(C)O1	125	125	1	0.000112596
c/C(NC(C)=O)=C(/C)OC	124	124	1	0.000111696
CN(O)C(C)=O	125	124	1.00806	0.000111696
cC1=C(C(=O)O)N2C(=O)C[C@H]2C1	122	122	1	0.000109894
CC(=O)N[C@@H](C)O	115	115	1	0.000103589
cC1OOC(c)OO1	114	114	1	0.000102688
CC(=O)C(C)=CC	114	113	1.00885	0.000101787
cN(c)C(=O)C(=O)O	113	113	1	0.000101787
cC1=C(C(=O)O)N2C(=O)CC2C1	112	112	1	0.000100886
CC1=C(C(=O)O)N2C(=O)C[C@H]2C1	111	111	1	9.99857e-05
cC1=C(C)C(c)(O)OC1=O	109	109	1	9.81841e-05
cC=NOc	108	108	1	9.72834e-05
CN1COccC1=O	107	107	1	9.63826e-05
cO[C@@H](c)N(c)C(C)=O	107	107	1	9.63826e-05
cC=C(Sc)C(c)=O	106	106	1	9.54818e-05
CC1OccC(=O)N1C	108	106	1.01887	9.54818e-05
cC=C(C(c)=O)S(C)(=O)=O	105	105	1	9.4581e-05
CC(=CC)C(=O)OC	105	105	1	9.4581e-05
cC(=NOC)C(=O)OC	104	104	1	9.36803e-05
NC1=NCCO1	102	102	1	9.18787e-05
c[18F]	102	102	1	9.18787e-05
cC1=C(OC)COC1=O	102	102	1	9.18787e-05
cC1=C(c)C(=O)N(C)C1=O	113	102	1.10784	9.18787e-05
cSC(C)=C(C(=O)O)N1CCC1=O	101	101	1	9.0978e-05
cC(=O)NS(=O)(=O)OC	98	98	1	8.82756e-05
CC(=O)N1CCC1=O	101	97	1.04124	8.73749e-05
CN1ccS(=O)(=O)NC1	96	96	1	8.64741e-05
CN(C(=N)N)C(C)O	96	96	1	8.64741e-05
C[C@@H](O)N(C)C(C)=O	93	93	1	8.37718e-05
cnn(c)C(=O)N(C)C	93	93	1	8.37718e-05
CNN1C(=O)ccC1=O	92	92	1	8.2871e-05
cN=C(C(c)=CC)N(C)C	91	91	1	8.19702e-05
cC(=O)N1C=C(c)CC1	94	91	1.03297	8.19702e-05
cC(=O)C1=C(O)CN(C)C1=O	90	90	1	8.10695e-05
CN1C(=O)CC(=O)N1C	89	89	1	8.01687e-05
cN1C(=C)C(C)=C(C#N)C1=O	89	89	1	8.01687e-05
O=C1ccC(=O)C2=C1CCS2	88	88	1	7.92679e-05
con(c)C(=O)N(C)C	87	87	1	7.83672e-05
cOC1CC(=O)N1C(=O)NC	86	86	1	7.74664e-05
CN1ccC2=NCCN2C1=O	86	86	1	7.74664e-05
cC1=N[C@H](NC(C)=O)C(=O)N(C)cc1	85	85	1	7.65656e-05
CNC1=NC(=O)CS1	85	85	1	7.65656e-05
cC(C)=CC(=O)O	84	84	1	7.56648e-05
cnn(c)O	84	84	1	7.56648e-05
cC=C(c)C(C)=O	84	84	1	7.56648e-05
cC=C(C(c)=O)S(c)(=O)=O	83	83	1	7.47641e-05
CC1=CCN(C)C1=O	83	83	1	7.47641e-05
CNC(N)=NC(C)=O	87	83	1.04819	7.47641e-05
CSC(=S)SC	83	83	1	7.47641e-05
CC1=NS(=O)ON1	82	82	1	7.38633e-05
NC1=NC(N)=NCC1	81	81	1	7.29625e-05
cNC(=O)N[C@@H]1N=C(c)ccN(C)C1=O	81	81	1	7.29625e-05
cN(C)[C@](c)(C)O	80	80	1	7.20617e-05
cS(=O)(=O)N1CCN(C)C1=N	80	80	1	7.20617e-05
CN1ccC(N)=NS1(=O)=O	79	79	1	7.1161e-05
CC1(C)OOC(C)(C)O1	79	79	1	7.1161e-05
cC1=NC(NC(C)=O)C(=O)N(C)cc1	79	79	1	7.1161e-05
cS(=O)(=O)N1CCNC1=O	79	79	1	7.1161e-05
c[C@H]1O[C@@H]1C	79	79	1	7.1161e-05
CN(C)C1=CC(=O)ccC1=O	78	78	1	7.02602e-05
cC(C)=C(C)C(=O)N(C)C	78	78	1	7.02602e-05
COC1=C(C)C(=O)SC1	78	78	1	7.02602e-05
cN/C(=N/C)NC#N	78	78	1	7.02602e-05
cC(c)=CC#N	78	78	1	7.02602e-05
c[s+]c	77	77	1	6.93594e-05
cC=CS(c)(=O)=O	76	76	1	6.84587e-05
COP1(=S)NCCO1	76	76	1	6.84587e-05
CC(=O)NC(C)=C(C)C(=O)O	76	76	1	6.84587e-05
cC1=N[C@](C)(C)N(C)C1=O	76	76	1	6.84587e-05
cNC(=O)C(O)=C(C)C(c)=O	75	75	1	6.75579e-05
CC1=C(N2CC2)C(=O)ccC1=O	75	75	1	6.75579e-05
cB1OCCO1	74	74	1	6.66571e-05
cC=Cn(c)c	74	74	1	6.66571e-05
COOC(C)(C)OC	73	73	1	6.57563e-05
cOC(C)=C(C)C(=O)OC	73	73	1	6.57563e-05
cN/C(=N/C#N)N(C)C	73	73	1	6.57563e-05
CSc	74	73	1.0137	6.57563e-05
cNN1C(=O)C=C(C)C1=O	72	72	1	6.48556e-05
O=C1C=C(N2CC2)C(=O)cc1	71	71	1	6.39548e-05
CN1CC([N+](=O)[O-])=C(N(C)C)N(C)C1	70	70	1	6.3054e-05
cOCN(c)C	70	70	1	6.3054e-05
CC(C)=C1CCOC1=O	70	70	1	6.3054e-05
CN1C(=O)CCN=C1N	69	69	1	6.21533e-05
cC1=C(C(=O)OC)CC(C(=O)OC)=C(C)N1	69	69	1	6.21533e-05
C[C@]1(C)OCCO1	69	69	1	6.21533e-05
cC=C1N=C(c)C=C1OC	68	68	1	6.12525e-05
cC1=C(c)C(=O)N(C)CC1	67	67	1	6.03517e-05
c[se]n(c)C	98	67	1.46269	6.03517e-05
CN1CC(=O)N(C)C1(C)C	67	67	1	6.03517e-05
CNC(=O)N1CC(C(=O)OC)=C(C)NC1=O	67	67	1	6.03517e-05
cN(C)C(C)=NC	66	66	1	5.94509e-05
O=C1CCN1	66	66	1	5.94509e-05
cNC(=O)N=C(C)N(C)C	66	66	1	5.94509e-05
CN1C(=O)CN(C)C1=O	66	66	1	5.94509e-05
CNC(=O)NS(=O)(=O)N(C)C	66	66	1	5.94509e-05
c[C@]1(C)O[C@]1(C)C	66	66	1	5.94509e-05
cC1=C(c)C(=O)CO1	66	66	1	5.94509e-05
cC#CP(C)(=O)O	65	65	1	5.85502e-05
cC=C1C(=O)N(C)C(=O)N1C	64	64	1	5.76494e-05
cC=C(c)Oc	64	64	1	5.76494e-05
CC1=C(C(=O)O)N2C(=O)CC2C1	64	64	1	5.76494e-05
CNC(=O)N(C)O	64	64	1	5.76494e-05
CNN1CCOC1=O	64	64	1	5.76494e-05
CC#CC=CC#CC	63	63	1	5.67486e-05
cC(=O)N[C@@H]1N=C(c)ccN(C)C1=O	63	63	1	5.67486e-05
CC1=CC=CC1	63	63	1	5.67486e-05
cNC(=O)C#CC	62	62	1	5.58479e-05
cC1=C(C)CN(C)C1=O	62	62	1	5.58479e-05
cC1=NN(C(=NC)NS(c)(=O)=O)CC1	62	62	1	5.58479e-05
cN(C(C)=O)S(C)(=O)=O	62	62	1	5.58479e-05
COP(N)(=O)N(C)C	61	61	1	5.49471e-05
cC=CC(=O)C(=Cc)C(=O)C=Cc	60	60	1	5.40463e-05
cC=C1SC(=NC)N(c)C1=O	60	60	1	5.40463e-05
C[Si](C)(C)C#CC	60	60	1	5.40463e-05
CNC1=C(C)C(=O)ccC1=O	64	60	1.06667	5.40463e-05
CC(=O)N1CCSC1C	59	59	1	5.31455e-05
COC=C(C)N=C(C)C	59	59	1	5.31455e-05
cC=Cn(c)nc	59	59	1	5.31455e-05
cN(C)C(=O)C(=O)O	59	59	1	5.31455e-05
cC=C(C)C1=NN(C)CC1	59	59	1	5.31455e-05
CNC(=O)O	60	59	1.01695	5.31455e-05
COC(=O)C1(C(=O)OC)OccO1	58	58	1	5.22448e-05
O=S1(=O)C=CccO1	58	58	1	5.22448e-05
cC1=C(Br)C(=O)NC1=O	58	58	1	5.22448e-05
cN/C=C1/ccC(=O)NC1=O	58	58	1	5.22448e-05
cN/N=C1\C(=O)ccNC1=O	58	58	1	5.22448e-05
CC1=CCCN(C)C1=O	57	57	1	5.1344e-05
cC(=O)OCOC(C)=O	57	57	1	5.1344e-05
cC(=C(C)C)N(C)C(C)=O	57	57	1	5.1344e-05
COC1=C(C)C(=O)C2=C(C[C@@]3(OC)C4NC4CN23)C1=O	57	57	1	5.1344e-05
cN/C(c)=C1\ccNC1=O	57	57	1	5.1344e-05
CSCNC(C)=O	103	57	1.80702	5.1344e-05
CC1=NN(C)C(=O)N(C)cc1	57	57	1	5.1344e-05
cC=C(C)C(c)=NC	57	57	1	5.1344e-05
cN1CCNC(=O)N1	57	57	1	5.1344e-05
cS(=O)(=O)N1N=CccB1O	58	57	1.01754	5.1344e-05
cC(c)=NOC(C)=O	57	57	1	5.1344e-05
cOC(c)N(C)C	57	57	1	5.1344e-05
cC(=O)NC(N)=O	58	57	1.01754	5.1344e-05
cP(=O)(OC)N(C)C	56	56	1	5.04432e-05
CN(C)CN1ccC(=O)C1=O	56	56	1	5.04432e-05
c/C=C1/N=C(NC)N(C)C1=O	56	56	1	5.04432e-05
CC(=O)OC(C)=O	57	56	1.01786	5.04432e-05
CNC(=O)N=C(N)NC	66	55	1.2	4.95425e-05
CC1=NC2=C(CC1)S(=O)(=O)CC2	55	55	1	4.95425e-05
cC1(O)ccC2=NCCN21	55	55	1	4.95425e-05
cC1=N[C@@H](NC(=O)N(C)C)C(=O)N(C)cc1	55	55	1	4.95425e-05
cNC(=O)C(F)=C(c)C	55	55	1	4.95425e-05
cN1ccN(C)S1(=O)=O	54	54	1	4.86417e-05
cC=CC(=O)C=CC(C)=C(C)C	54	54	1	4.86417e-05
c[N+]#N	55	54	1.01852	4.86417e-05
cC=C(O)C(=O)Nc	60	54	1.11111	4.86417e-05
C[C@H](OC)N1CCN=C1N	54	54	1	4.86417e-05
CO[C@@H](C)O[C@H](C)OC	53	53	1	4.77409e-05
cC1=C(O)C(=O)C=C(O)C1=O	53	53	1	4.77409e-05
CN/C(=N/C#N)NC	54	53	1.01887	4.77409e-05
CON=C(C)C(=O)O	53	53	1	4.77409e-05
cC(C)=NN(C)S(c)(=O)=O	53	53	1	4.77409e-05
COC(=O)C1=C(C)CS(=O)(=O)[C@@H]2CC(=O)N12	53	53	1	4.77409e-05
CC1=C(C(=O)N(C)C)SC2=NCCN21	53	53	1	4.77409e-05
cC=C1C(=O)NN=C1c	53	53	1	4.77409e-05
cN1CCC(=O)C(C)=C1C	53	53	1	4.77409e-05
cS(=O)(=O)N1C=CNC(=O)C1	53	53	1	4.77409e-05
cN=C(N)SC	52	52	1	4.68401e-05
CNC1=NccS(=O)(=O)N1	52	52	1	4.68401e-05
cC(=O)N(C)C=C(c)C(=O)OC	52	52	1	4.68401e-05
cC(C)(OC)OC	52	52	1	4.68401e-05
NC(=O)NC1=NCCC(=O)N1	52	52	1	4.68401e-05
cN1CCN=N1	52	52	1	4.68401e-05
CN(C)C=C1C(=O)OCC2C(C)=C(C)C(=O)C(O)=C12	52	52	1	4.68401e-05
cN=C(N(c)C)N(C)C	52	52	1	4.68401e-05
cN(C)NC(=O)OC	52	52	1	4.68401e-05
CS(=O)(=O)F	52	52	1	4.68401e-05
c/C=C/C(=O)NO	52	52	1	4.68401e-05
CSC(=O)N(C)C	69	51	1.35294	4.59394e-05
C=C=CC	56	51	1.09804	4.59394e-05
cC1N(C)ccC(=O)N1c	51	51	1	4.59394e-05
CC(=S)NC	51	51	1	4.59394e-05
O=C1CCS(=O)S1	51	51	1	4.59394e-05
cC1SccN1C(C)=O	51	51	1	4.59394e-05
cNC(N)=NC	50	50	1	4.50386e-05
CON=CC(=O)O	50	50	1	4.50386e-05
c/N=C(/Nc)NC	50	50	1	4.50386e-05
CNC(=O)C=CC(=O)OC	54	50	1.08	4.50386e-05
cN=C(SC)N(C)C(=S)SC	50	50	1	4.50386e-05
cB(OC)OC	52	50	1.04	4.50386e-05
c/C=C(/c)C	49	49	1	4.41378e-05
cC(=O)C(C)=C(c)C(=O)O	49	49	1	4.41378e-05
CO[C@@H]1COO[C@@](C)(C)O1	49	49	1	4.41378e-05
CN=C1NS(=O)(=O)CCO1	49	49	1	4.41378e-05
c[Se][Se]c	48	48	1	4.3237e-05
CN=CNC	48	48	1	4.3237e-05
cN=C1NN=CccS1	48	48	1	4.3237e-05
cC(c)=C(C)C(=O)O	48	48	1	4.3237e-05
CN(C)C(=O)n1ncnn1	48	48	1	4.3237e-05
c[O+]=NN(O)N(C)C	48	48	1	4.3237e-05
cC=C(C)C(C)=NO	48	48	1	4.3237e-05
c/N=C(\c)Nc	48	48	1	4.3237e-05
cS(=O)(=O)C1(C)SC(=O)NC1=O	48	48	1	4.3237e-05
cC(C)=CC(=O)N(C)C	47	47	1	4.23363e-05
CC1=CC=C(C)SS1	47	47	1	4.23363e-05
CN1CCN(C)C1=N[N+](=O)[O-]	69	47	1.46809	4.23363e-05
cC(=O)OCN1C(=O)ccS1(=O)=O	47	47	1	4.23363e-05
C[C@H](N)NC(C)=O	47	47	1	4.23363e-05
CN1ccS(=O)(=O)N(C)C1	47	47	1	4.23363e-05
COC(=O)C1=C(C)CSC2CC(=O)N12	47	47	1	4.23363e-05
cC1=CccC2=NCCN12	47	47	1	4.23363e-05
CC=C(C)C=C(C)OC	46	46	1	4.14355e-05
COC1CCC([N+](=O)[O-])=C2N(C)CCN21	46	46	1	4.14355e-05
C[N@@+](C)(C)C	51	46	1.1087	4.14355e-05
CC(I)=C(I)I	46	46	1	4.14355e-05
Cn1cn(C)nn1	46	46	1	4.14355e-05
CN=C(NC#N)N(C)C	46	46	1	4.14355e-05
c[C@]12CCC(=O)N1CCO2	46	46	1	4.14355e-05
cC=C1C=C(C)C(=O)O1	46	46	1	4.14355e-05
C/C=C/C=CC(=O)OC	46	46	1	4.14355e-05
cOS(=O)(=O)NC(C)=O	46	46	1	4.14355e-05
cC=C1OC(=O)C(c)=C1c	46	46	1	4.14355e-05
cS1=NS(=O)(=O)cc1	45	45	1	4.05347e-05
COC(=O)NC1=NCCN1C	45	45	1	4.05347e-05
CON=C1ccNC1=C1ccNC1=O	45	45	1	4.05347e-05
COC1=NOCC1	45	45	1	4.05347e-05
COOC(C)(C)OOC	45	45	1	4.05347e-05
cN(C(C)=O)C1=C(N(C)C)C(=O)ccC1=O	45	45	1	4.05347e-05
CN1SccS1=O	45	45	1	4.05347e-05
cN=C(N)N(C)C	45	45	1	4.05347e-05
CNC(=O)NO	45	45	1	4.05347e-05
cC(=C(C)C)N(c)C	45	45	1	4.05347e-05
O=C1CC2N1CCS2(=O)=O	45	45	1	4.05347e-05
cC=CC(=O)N(C)N=Cc	45	45	1	4.05347e-05
c/N=C(\Nc)NC	45	45	1	4.05347e-05
COC(=O)C1(C)CO1	45	45	1	4.05347e-05
CNC(C)OC	50	44	1.13636	3.9634e-05
cOP(=S)(NC)OC	44	44	1	3.9634e-05
CC1=CC(=O)NCC1	44	44	1	3.9634e-05
cC(=O)C(c)=NC	44	44	1	3.9634e-05
cC=NO[C@@H](C)OC	44	44	1	3.9634e-05
cC=CC(C)=NOC	45	44	1.02273	3.9634e-05
CN=C1CN=C(N)N1C	43	43	1	3.87332e-05
cN1ccC(=CN(C)C)C1=O	43	43	1	3.87332e-05
cC(=CC)N(C)C(C)=O	43	43	1	3.87332e-05
cP(=O)(NC)NC	43	43	1	3.87332e-05
c[C@H]1OCCO1	43	43	1	3.87332e-05
CC1=C(F)C=C2C(=O)C(C(=O)O)=CN(C)C2C1	43	43	1	3.87332e-05
cC(=O)N1COCC1	43	43	1	3.87332e-05
CC=C(C)C=NO	43	43	1	3.87332e-05
cC1=CC(=O)ccC1=O	43	42	1.02381	3.78324e-05
cOC(=O)NS(=O)(=O)Oc	42	42	1	3.78324e-05
O=C1ccC(=O)C2=C1CCO2	42	42	1	3.78324e-05
c/C(C)=N\NC(=N)N	42	42	1	3.78324e-05
CN=C1C=C(NC)C(=O)cc1	42	42	1	3.78324e-05
cC(=O)NC(=C)C(N)=O	42	42	1	3.78324e-05
CC1=C(C)C2=C(C)CCC(=O)C2=C1	42	42	1	3.78324e-05
cNC(=O)N/N=C/C	42	42	1	3.78324e-05
CO[C@H]1CC=CO1	42	42	1	3.78324e-05
CN1CCN(C)C1	42	42	1	3.78324e-05
c=NN1C(=O)C=C(C)C1=O	42	42	1	3.78324e-05
cNC1=CC(=O)C(OC)=CC1=O	42	42	1	3.78324e-05
cC1=CCOC1=O	41	41	1	3.69316e-05
cC(=O)NN1C(C)=C(C(C)=O)CC(C(C)=O)=C1C	41	41	1	3.69316e-05
cC(N)=NC(=O)OC	45	41	1.09756	3.69316e-05
O=C1C=C(C(=O)O)OC1	41	41	1	3.69316e-05
cN/C(=N\C#N)NC(C)NC(c)=O	41	41	1	3.69316e-05
cNC(=O)N/N=C(/c)C	41	41	1	3.69316e-05
CC(=O)OC(C)OC(C)=O	42	41	1.02439	3.69316e-05
COC(=O)NC1=NCCN1	41	41	1	3.69316e-05
cNC(=O)N1CCN(c)C1=O	41	41	1	3.69316e-05
c[n+](c)C(C)=O	41	41	1	3.69316e-05
cC1=N[C@@H](NC(C)=O)C(=O)N(C)cc1	41	41	1	3.69316e-05
cC(=O)NN(c)C(=O)OC	41	41	1	3.69316e-05
cC1=NOC(c)O1	50	40	1.25	3.60309e-05
cC1=NN(c)C(N(C)C)C1	40	40	1	3.60309e-05
COC(N)=NC	40	40	1	3.60309e-05
CNC(=N)NC(N)=NOC	40	40	1	3.60309e-05
CN/C=C1\ccC(=O)NC1=O	40	40	1	3.60309e-05
cC1=[N+]([O-])[c-]cC1=O	40	40	1	3.60309e-05
c/C=N/NC(=N)N(C)C	41	39	1.05128	3.51301e-05
NC1=CC(=O)ccC1=O	39	39	1	3.51301e-05
O=C1ccC(=O)C(N2CC2)=C1N1CC1	40	39	1.02564	3.51301e-05
cC1=CC=C(C=O)CC1	39	39	1	3.51301e-05
COC(=O)SC	39	39	1	3.51301e-05
cO[C@H](C)O[C@H]1COO[C@@](C)(C)O1	39	39	1	3.51301e-05
CN(C)CN1C(=O)CNC1=O	39	39	1	3.51301e-05
cC(C)=C(C)C(=O)NC	39	39	1	3.51301e-05
cC(=O)NN1C(=O)CCSC1c	38	38	1	3.42293e-05
CSN1CCC1=O	39	38	1.02632	3.42293e-05
C=CC(C)=C(C)C(=O)NC	38	38	1	3.42293e-05
CC(=O)O[C@H](C)OC	38	38	1	3.42293e-05
cC(=O)N(C)N(C)C(C)=O	38	38	1	3.42293e-05
CN1ccC(=O)N2CCN=C12	38	38	1	3.42293e-05
CN(C)C(=O)N(C)N=O	38	38	1	3.42293e-05
CC(=O)O[C@H]1CC(=CC)[C@@H](OC(C)=O)O1	38	38	1	3.42293e-05
cS(=O)(=O)NN(C)S(c)(=O)=O	38	38	1	3.42293e-05
BrC1=NOCC1	38	38	1	3.42293e-05
cn1cC=C2C=CC(C)=[N+]2[B-]1(F)F	38	38	1	3.42293e-05
CN1C(=O)CNC1(C)C	38	38	1	3.42293e-05
cC1=NN(C)C(=O)C1	38	37	1.02703	3.33286e-05
cN/C=C1\ccC(=O)NC1=O	37	37	1	3.33286e-05
cS(=O)(=O)NC(=NC)N1CCC=N1	37	37	1	3.33286e-05
cSC1=C(C(=O)O)N2C(=O)C[C@H]2C1	37	37	1	3.33286e-05
cC=C1SC(c)N(c)C1=O	37	37	1	3.33286e-05
cC(C#N)(SC)SC	37	37	1	3.33286e-05
CN(C=O)C=CC	37	37	1	3.33286e-05
cOC=CC	38	37	1.02703	3.33286e-05
cC1=NN(C(=S)N(C)C)CC1	38	36	1.05556	3.24278e-05
cNC1OCCOO1	36	36	1	3.24278e-05
CC=CC=CC(=O)O	36	36	1	3.24278e-05
cC(=O)N=C(NC(c)=O)[Se]C	36	36	1	3.24278e-05
CC=CC(C)=CC(=O)O	36	36	1	3.24278e-05
CN1C(=O)CCS1(=O)=O	36	36	1	3.24278e-05
cC1=C(n(c)c)C(=O)NC1=O	36	36	1	3.24278e-05
CN=C1C(=O)ccN1C	36	36	1	3.24278e-05
cC=CC=CC(=O)Nc	36	36	1	3.24278e-05
cC=C[C@H]1OCCO1	36	36	1	3.24278e-05
CN1C(=O)NccC12NC(=O)NC2=O	36	36	1	3.24278e-05
cNC1=C(Br)C(=O)ccC1=O	36	36	1	3.24278e-05
CN(C#N)N(C)C(C)=O	36	36	1	3.24278e-05
cN/N=C1\C(=O)NN=C1c	35	35	1	3.1527e-05
cn1ccnn1c	35	35	1	3.1527e-05
cC1=C(S(c)(=O)=O)CCO1	35	35	1	3.1527e-05
cC(c)=CC=CC(=O)NC	35	35	1	3.1527e-05
c=[O+]C	35	35	1	3.1527e-05
cC=C(OC)C(=O)Nc	35	35	1	3.1527e-05
cC(=O)NNC(=S)SC	35	35	1	3.1527e-05
cN(c)C(C)=C(C)C(C)=O	35	35	1	3.1527e-05
cO[C@H]1CC(=O)N1C(=O)NC	35	35	1	3.1527e-05
CC#CC(=O)OC	35	35	1	3.1527e-05
cC1=NOC(c)N1c	35	35	1	3.1527e-05
cN1CC(=O)N(S(c)(=O)=O)C1=O	35	35	1	3.1527e-05
cC(=CC)C(=S)NC	35	35	1	3.1527e-05
C=C(C)C=C(C)C	35	35	1	3.1527e-05
CNC1=NCCN1OC	35	35	1	3.1527e-05
cC=C(C)C1=NOCCN1C	35	35	1	3.1527e-05
CC1=C(C(=O)O)N2C(=O)C[C@H]2CO1	35	35	1	3.1527e-05
cNC1=C(C)C(=O)C2=C(CC3(OC)[C@@H]4N[C@@H]4CN23)C1=O	35	35	1	3.1527e-05
cC1=NNC(=C2C=CC(O)=CC2=O)S1	35	35	1	3.1527e-05
cC1=NN(CN(C)C)C(=O)CC1	35	35	1	3.1527e-05
cP(Cl)Cl	35	35	1	3.1527e-05
CNC(=O)P(=O)(O)O	35	34	1.02941	3.06262e-05
C[C@@]1(C)OOC[C@H](O[C@@H](C)OC)O1	36	34	1.05882	3.06262e-05
COC(=O)C=CC(=O)N(C)NC(C)=O	34	34	1	3.06262e-05
cC=CC1=CC(=O)CO1	34	34	1	3.06262e-05
cS(=O)(=O)NN=C(N)N	34	34	1	3.06262e-05
CN(C)C(=O)C=CC(=O)N(C)NC(C)=O	34	34	1	3.06262e-05
cS(=O)(=O)NC(=N)OC	34	34	1	3.06262e-05
c/C=C1\C(=O)NN=C1c	34	34	1	3.06262e-05
CNC1=NC(=O)CO1	34	34	1	3.06262e-05
CC(=O)ON	34	34	1	3.06262e-05
CN=C(NC)NC(C)=O	34	34	1	3.06262e-05
cS(=O)(=O)Cl	34	33	1.0303	2.97255e-05
CC1=CC(=C(Br)Br)OC1=O	33	33	1	2.97255e-05
cNC1=NS(=O)N=C1NC	33	33	1	2.97255e-05
C/C=C1\CCOC1=O	33	33	1	2.97255e-05
CS(=O)(=O)C1=C(C(=O)O)N2C(=O)CCN2C1	33	33	1	2.97255e-05
CN=C(N(C)C)N(C)C	33	33	1	2.97255e-05
cN=N/C(c)=N\NC(c)=O	33	33	1	2.97255e-05
CC1=C(C(=O)N(C)C)N2C(=O)C[C@H]2S(=O)(=O)C1	33	33	1	2.97255e-05
CC=[N+](C)[O-]	33	33	1	2.97255e-05
cNC(=O)C(O)=C(c)C(=O)C(=O)OC	33	33	1	2.97255e-05
c/C=C/C=C(OC)C(=O)NC	33	33	1	2.97255e-05
cC(c)=C(c)C=CC	33	33	1	2.97255e-05
cNN=C(C1=NCCN1C)[N+](=O)[O-]	33	33	1	2.97255e-05
CC=C/C=C/C=C/C	33	33	1	2.97255e-05
cC=CS(=O)(=O)OC	33	33	1	2.97255e-05
C/C=N/NC	33	33	1	2.97255e-05
c/C(=N\C#N)NC	32	32	1	2.88247e-05
cC=CC(=O)N(C)C(C)=CC(c)=O	32	32	1	2.88247e-05
C=C(C)C#N	32	32	1	2.88247e-05
COC(=O)C1=C(C)NC(=S)N(C(=O)OC)C1	32	32	1	2.88247e-05
c[Se](c)(=O)=O	32	32	1	2.88247e-05
CC(=CC=CC)C(=O)O	32	32	1	2.88247e-05
cC(C)=C(C)Cl	32	32	1	2.88247e-05
cC=C1OccC2=C1CCC=C2	32	32	1	2.88247e-05
CNC1=C(C)C(=O)C2=C(CC3(OC)[C@@H]4N[C@@H]4CN23)C1=O	32	32	1	2.88247e-05
COC(C)N(C)C(=O)N(C)N=O	32	32	1	2.88247e-05
cNC(=O)C1=C(C)NC(SC)=NC1	32	32	1	2.88247e-05
CC1=C(C(=O)O)N2C(=O)C[C@H]2O1	32	32	1	2.88247e-05
CN(C)S(=O)(=O)NS(=O)(=O)N(C)C	32	32	1	2.88247e-05
cC1=CCN(c)C1=O	32	32	1	2.88247e-05
CNC(=S)P(C)(=O)O	32	32	1	2.88247e-05
C=C(C)C(C)=CC=CC	32	32	1	2.88247e-05
cC(C)=C/C=C/C(C)=C/C(=O)O	32	32	1	2.88247e-05
c[C@](C)(O)OC	32	31	1.03226	2.79239e-05
cC(=O)Cl	37	31	1.19355	2.79239e-05
cN/C(=N\C#N)NC	31	31	1	2.79239e-05
CNC(=O)C(=O)NO	31	31	1	2.79239e-05
CC1=COCC(C)=C1C	31	31	1	2.79239e-05
cC(=NC)OC	31	31	1	2.79239e-05
cNC(=O)C1=C(C)NC(c)=C(C(=O)OC)C1	31	31	1	2.79239e-05
cOP(=S)(OC)N(C)C	31	31	1	2.79239e-05
CC1=C(C(=O)O)N2C(=O)CC2S1	31	31	1	2.79239e-05
cC=C1ccN(c)C1=O	31	31	1	2.79239e-05
c/C=C1\N=C(NC)NC1=O	31	31	1	2.79239e-05
CS(=O)O	37	30	1.23333	2.70232e-05
CC(C)=COS(=O)(=O)O	30	30	1	2.70232e-05
COC(=O)N(C)O	30	30	1	2.70232e-05
cC(=O)NC1=C(c)C(=O)ccC1=O	30	30	1	2.70232e-05
cn(c)C1=NNC(=S)NC1N	30	30	1	2.70232e-05
COC(=O)[C@@H]1[C@@H](C(=O)OC)N1C(C)=O	30	30	1	2.70232e-05
cNC(=O)N(C)N(C)C(C)=O	30	30	1	2.70232e-05
CN(C)[11CH3]	30	30	1	2.70232e-05
C[C@@]12O[C@]1(C)COC2=O	30	30	1	2.70232e-05
cN=CNO	30	30	1	2.70232e-05
C[C@H](OC)N1CCNC1N	30	30	1	2.70232e-05
COC1=CC(C)=CC(=O)C1=O	30	30	1	2.70232e-05
COC1=C(O)C(=O)OC1	30	30	1	2.70232e-05
cC(c)=NN(C)C(C)=O	30	30	1	2.70232e-05
NC1NCCN1	30	30	1	2.70232e-05
cNC(=O)NC(=S)n(c)c	30	30	1	2.70232e-05
CC(=O)N/N=C1\ccNC1=O	30	30	1	2.70232e-05
cN1C(=O)OC(=C(C)C)C1=O	30	30	1	2.70232e-05
cNC(=O)n(c)sc	30	30	1	2.70232e-05
c[P@](C)(=O)OC	29	29	1	2.61224e-05
cC#CC(=O)OC	31	29	1.06897	2.61224e-05
CC1(C)OOCC(OC(C)=O)O1	29	29	1	2.61224e-05
cSC1=C(C(=O)O)N2C(=O)CC2C1	29	29	1	2.61224e-05
cS(=O)(=O)NC(=O)C=CC(C)=C1CCC(=O)N1C	29	29	1	2.61224e-05
cNC(=O)C(c)=CC	29	29	1	2.61224e-05
CN1ccC(=O)N(C)C1	29	29	1	2.61224e-05
cNC(=N)NO	35	29	1.2069	2.61224e-05
COC=CC(=O)OC	29	29	1	2.61224e-05
cC1=COCC1=O	29	29	1	2.61224e-05
cN1ccC(C)=NN(C)C1=O	29	29	1	2.61224e-05
cS(F)(F)(F)(F)F	29	29	1	2.61224e-05
CC=CC=CC=CC(=O)O	29	29	1	2.61224e-05
COC(=O)C1=C(C)NC(C)=C(C(=O)O)C1	29	29	1	2.61224e-05
cN1C(N)=NC(N)=NC1C	29	29	1	2.61224e-05
COC1C=CCCO1	29	29	1	2.61224e-05
CO[C@H](C)O[C@@H](C)OC	28	28	1	2.52216e-05
COC(=O)C1=C(C)NC(=O)N(C(=O)OC)C1	28	28	1	2.52216e-05
[C-]C(C)=O	30	28	1.07143	2.52216e-05
CON(C)S(C)(=O)=O	28	28	1	2.52216e-05
CNC(=O)OCOC(C)=O	60	28	2.14286	2.52216e-05
CON(C)C(C)OC	28	28	1	2.52216e-05
CSS(C)=O	28	28	1	2.52216e-05
CC=C(C)C=CC(=O)NO	28	28	1	2.52216e-05
cC(C)=CC(N)=O	28	28	1	2.52216e-05
cN/C(=N/C#N)NC(C)NC(C)=O	28	28	1	2.52216e-05
c/C=C1\SC(NC)=NC1=O	28	28	1	2.52216e-05
c[NH+]([O-])O	28	28	1	2.52216e-05
cN1C=CN(C)C(=O)CC1=O	28	28	1	2.52216e-05
CS(=O)C1=CC(=O)ccC1=O	28	28	1	2.52216e-05
CO[C@@H]1COC(C)(C)O1	28	28	1	2.52216e-05
CC1=C(O)C(=O)CC1	28	28	1	2.52216e-05
cS(=O)(=O)CS(C)(=O)=O	28	28	1	2.52216e-05
cC(=O)C=C(c)c	28	28	1	2.52216e-05
COC(=O)C1=C(C)CS(=O)(=O)C2CC(=O)N12	28	28	1	2.52216e-05
CC(=O)N1N=C(C)CC1=O	28	28	1	2.52216e-05
CNC(=O)C1=C(C)NC(C)=C(C(=O)NC)C1	29	28	1.03571	2.52216e-05
cC(O)=C(C)S(C)(=O)=O	28	28	1	2.52216e-05
O=S1(=O)OCCO1	28	28	1	2.52216e-05
cOC1=C(c)COC1=O	28	28	1	2.52216e-05
cC(=O)[C@]1(OC)C=CCN(C(=O)OC)N1C(=O)OC	28	28	1	2.52216e-05
CSC(C)=NC	28	28	1	2.52216e-05
cN1C(=O)C(SC)=C(SC)C1=O	27	27	1	2.43208e-05
cC(=O)C(N=O)SC	27	27	1	2.43208e-05
cC=CC(=O)N(C)O	31	27	1.14815	2.43208e-05
cOC1=CC(=O)ccC1=O	27	27	1	2.43208e-05
O=C1OCC[C@@]23OCC(C=C12)OO3	27	27	1	2.43208e-05
cSC(c)=C(c)OC(C)=O	27	27	1	2.43208e-05
CC1=CC(=O)C(C#N)=CC1	27	27	1	2.43208e-05
CNC1=C(Br)C(=O)C1	27	27	1	2.43208e-05
c/C(=N\O)N(c)C	27	27	1	2.43208e-05
c/C=N/NC(=S)N[C@@H](C)OC	27	27	1	2.43208e-05
cSC1=C(C(=O)O)N2C(=O)C[C@H]2SC1	27	27	1	2.43208e-05
c/C=C(\S)C(=O)O	27	27	1	2.43208e-05
cC1(OC)cn(c)C(C)=CS1	27	27	1	2.43208e-05
CC(=O)N=C(N)N	27	27	1	2.43208e-05
COC1COOC(C)(C)O1	30	27	1.11111	2.43208e-05
cNNC1=NC(=O)NC(=O)C1	27	27	1	2.43208e-05
CC12CC(C)(OO1)OO2	27	27	1	2.43208e-05
CS(=O)(=O)[C@@H](C)OC	27	27	1	2.43208e-05
cC1=CCN=C(SC)N1	27	27	1	2.43208e-05
CNC(=O)/C=C(C)/C=C/C=C(C)C=CC(C)=C(C)C	27	27	1	2.43208e-05
cNC(=O)C1=C(O)ccS(=O)(=O)N1	27	27	1	2.43208e-05
CC(=O)OC(C(C)=O)=C(C)C	27	27	1	2.43208e-05
CC(=O)NC(C)O	27	27	1	2.43208e-05
COC(C)O[C@H]1COO[C@@](C)(C)O1	34	26	1.30769	2.34201e-05
c[P+](C)(C)C	34	26	1.30769	2.34201e-05
cC(=O)[Se]C	30	26	1.15385	2.34201e-05
cC1=NNC(=O)SC1	27	26	1.03846	2.34201e-05
C[Se]C#N	27	26	1.03846	2.34201e-05
c[131I]	43	26	1.65385	2.34201e-05
COC(C)=NC	35	26	1.34615	2.34201e-05
CC(=O)OC1=C(C)C(=O)ccC1=O	26	26	1	2.34201e-05
c[SH](C)O	26	26	1	2.34201e-05
cC(=O)C=C(C)N(C)C(=O)OC	26	26	1	2.34201e-05
cOC1(Oc)C=CC(=O)cc1	26	26	1	2.34201e-05
COC(=O)C1=CccOC1(C)OC	26	26	1	2.34201e-05
CN(C)C1=NCCO1	26	26	1	2.34201e-05
cN/C=N/NC(c)=O	26	26	1	2.34201e-05
cN=NN(C)C(C)=O	26	26	1	2.34201e-05
CC(=O)N/N=C1/ccNC1=O	26	26	1	2.34201e-05
CNC(=O)C1SCCN1C(C)=O	26	26	1	2.34201e-05
CO[C@@H]1COOC(C)(C)O1	26	26	1	2.34201e-05
cN(C)SC(=S)N1CCN=C1NS(c)(=O)=O	26	26	1	2.34201e-05
cOC(=O)NC(=O)OC	26	26	1	2.34201e-05
cC1=NN(C)C(=O)CO1	26	26	1	2.34201e-05
cSn(c)c	26	26	1	2.34201e-05
CC(=O)OC(C)=C(C)C	26	26	1	2.34201e-05
cC1=[N+]([O-])CCN1O	26	26	1	2.34201e-05
CNC1=C(C)C(=O)C2=C(C[C@@]3(OC)C4NC4CN23)C1=O	26	26	1	2.34201e-05
cC=CC(=O)C(C)=Cc	26	26	1	2.34201e-05
CNC(=O)C(C)=CC=CC	26	26	1	2.34201e-05
CN/N=C(\C)C(=O)O	25	25	1	2.25193e-05
cOSN(C(c)=O)N(C)C(c)=O	25	25	1	2.25193e-05
CC(=N)NC#N	25	25	1	2.25193e-05
cC(=O)N(N)S(c)(=O)=O	25	25	1	2.25193e-05
cC1=[N+]([O])CCN1O	25	25	1	2.25193e-05
CN(C)C(N)=NC	25	25	1	2.25193e-05
CN/C(C)=N\C	25	25	1	2.25193e-05
cB(c)OC	32	25	1.28	2.25193e-05
cC(N)N	27	25	1.08	2.25193e-05
O=C1ccN=CC1=C1NN=NN1	25	25	1	2.25193e-05
cC=C(c)SC	25	25	1	2.25193e-05
cOC=C(C)C	25	25	1	2.25193e-05
c/C=N/NC(=O)NO	25	25	1	2.25193e-05
cN1ccC(=O)N(C)C1	25	25	1	2.25193e-05
CC(=O)NC=C(C)OC	25	25	1	2.25193e-05
CON(C)[C@@H](C)OC	25	25	1	2.25193e-05
cNC(=O)N1N=C(C)N(C(=O)Nc)N=C1C	25	25	1	2.25193e-05
COC(=O)C1=C(C)N=C(C)N(C(=O)OC)C1	25	25	1	2.25193e-05
CSCS(C)=O	25	25	1	2.25193e-05
cC=C(C#N)n1ccnn1	25	25	1	2.25193e-05
CNC1=C(NC(=O)C(C)=CC(C)=O)C(=O)ccC1=O	25	25	1	2.25193e-05
cNC(=O)C(OC)=C(C=N)N(C)C	25	25	1	2.25193e-05
CN1OCCC1=O	25	25	1	2.25193e-05
cSNC	25	25	1	2.25193e-05
cC=C(C)C=CC(=O)N(C)C	25	25	1	2.25193e-05
cC(OC)=C(C)C(=O)O	25	25	1	2.25193e-05
cC1=C(Br)C(=O)OC1O	25	25	1	2.25193e-05
CN(C)C(=O)O	25	25	1	2.25193e-05
cC1=NN(C(C)=O)C(c)(O)C1	25	25	1	2.25193e-05
CC(=O)N1CCO[C@@H]1C	25	25	1	2.25193e-05
cNC(=O)C(O)=C(c)C(=O)OC	25	25	1	2.25193e-05
cN1C(=O)CC1=O	25	25	1	2.25193e-05
CNC1=NC(C)(C)N=C(NC)N1	25	25	1	2.25193e-05
CN1CCN(OS(=O)(=O)O)C1=O	25	25	1	2.25193e-05
CO[C@H](C)N1ccC(=C2ccNC2=O)C1=O	24	24	1	2.16185e-05
cC1=NOC(c)N1C	24	24	1	2.16185e-05
cC1=NN(C(C)=O)C(C)(C)S1	24	24	1	2.16185e-05
CN1CCN(C)/C1=N/[N+](=O)[O-]	24	24	1	2.16185e-05
CC1=CC=C(C=O)CC1	24	24	1	2.16185e-05
cC(c)=C(c)C#N	24	24	1	2.16185e-05
cC(=O)NN1C(C)=C(C(C)=O)CC(C(=O)OC)=C1N	24	24	1	2.16185e-05
cC1=C(OC)CCC=C1C	24	24	1	2.16185e-05
CC1=C(C)C(=O)CO1	24	24	1	2.16185e-05
cN(OC)C(C)=O	26	24	1.08333	2.16185e-05
CN1C(=O)NC[C@]1(C)O	24	24	1	2.16185e-05
CN(C(C)=O)C(C)=O	25	24	1.04167	2.16185e-05
c/C=N/NC(=NC)NC	27	24	1.125	2.16185e-05
cn(c)[B-](F)(F)n(c)c	24	24	1	2.16185e-05
CN=C(C)OC	24	24	1	2.16185e-05
cOC(=O)NN(C)C	24	24	1	2.16185e-05
cC=CC(C)=C(C)C	24	24	1	2.16185e-05
cN/N=C1/C(=O)NN=C1c	24	24	1	2.16185e-05
cNN1C(C)=C(C(C)=O)CC(C(=O)OC)=C1N	24	24	1	2.16185e-05
cC1=CC(=O)N(C)CC1	24	24	1	2.16185e-05
cC(=O)C(C)=C1ccNC1=O	24	24	1	2.16185e-05
CNN1CCC1=O	24	24	1	2.16185e-05
cC1=NC(OC)C(=O)Ncc1	24	24	1	2.16185e-05
CS(=O)(=O)ON1C(=O)CCC1=O	24	24	1	2.16185e-05
cN1C(=O)C(=CN(C)C)N=C1C	24	24	1	2.16185e-05
cC1=Nn(c)cSC1OC	24	24	1	2.16185e-05
CNC(=N)NC#N	24	24	1	2.16185e-05
cC=C1Scn(c)N=C1c	24	24	1	2.16185e-05
cN=NN(c)C(C)=O	24	24	1	2.16185e-05
CON=C(C)/C=C/C=C[C@H]1O[C@@H]1C	24	24	1	2.16185e-05
CC1=C(C)C(=O)CC1=O	24	24	1	2.16185e-05
cC=C1OC(=O)N(c)C1=O	24	24	1	2.16185e-05
cC1=NCCN1C(=O)NC	24	24	1	2.16185e-05
cn(c)C(=CC(=O)OC)C(=O)OC	26	24	1.08333	2.16185e-05
cN1C(=O)C(=O)CC(=O)C1=O	24	24	1	2.16185e-05
cNC(=NC)N(C)C	24	24	1	2.16185e-05
cNC1=NccS(=O)(=O)N1	24	24	1	2.16185e-05
C[Se][Se]C	24	24	1	2.16185e-05
cOC(=O)NS(=O)(=O)N(C)C	24	24	1	2.16185e-05
CNS(=O)(=O)NS(=O)(=O)NC	24	24	1	2.16185e-05
cOC(C)O	24	24	1	2.16185e-05
cn(c)N1CCC1=O	24	24	1	2.16185e-05
cC#CC=CC#Cc	24	24	1	2.16185e-05
cNN1C(=O)COC1=O	24	24	1	2.16185e-05
c[n+](c)[BH2-]C#N	24	24	1	2.16185e-05
cC(=O)C=CC=C(c)Cl	23	23	1	2.07178e-05
cNC(=S)N(C)OC	25	23	1.08696	2.07178e-05
cNC(=O)C=CC(c)=O	23	23	1	2.07178e-05
cS(=O)(=O)N1CCC1=O	23	23	1	2.07178e-05
CN(C)C(=N)NO	23	23	1	2.07178e-05
CC1(C)NC(=O)ccO1	23	23	1	2.07178e-05
cC=C/C(c)=N/NC(N)=S	23	23	1	2.07178e-05
CN1ccC(=O)NS1(=O)=O	23	23	1	2.07178e-05
cC1=NOC(c)(C)O1	23	23	1	2.07178e-05
CC1=C(C(=O)O)N2C(=O)CC2O1	23	23	1	2.07178e-05
cN(C)NC	23	23	1	2.07178e-05
COC(C)OC1COOC(C)(C)O1	23	23	1	2.07178e-05
cNC(=O)C1=C2N(C)ccN2CCC1=O	23	23	1	2.07178e-05
cC=C(C)C(C)=C(C#N)C(N)=O	23	23	1	2.07178e-05
cC=C1OC(=S)N(c)C1=O	23	23	1	2.07178e-05
C[C@H](O)OC	23	23	1	2.07178e-05
CNC(=N)NC1=NNCS1	23	23	1	2.07178e-05
cN(C)C(=O)n(c)oc	23	23	1	2.07178e-05
O=C1ccC(O)=C2C1=NCCS2(=O)=O	23	23	1	2.07178e-05
cC1=NN(C2=NCCS2)CC1	23	23	1	2.07178e-05
c/C=[N+](/C)[O-]	23	23	1	2.07178e-05
cN/N=C1/C(=O)ccC=C1S(=O)(=O)O	23	23	1	2.07178e-05
cN=C(c)n(c)nc	23	23	1	2.07178e-05
cC=C(C)C1=C(C)CN2C(c)=CSC2=N1	23	23	1	2.07178e-05
c/C=C1/C(=O)N2C(C(=O)O)=CSC12	23	23	1	2.07178e-05
cN(C)C(=O)NNC(C)=O	23	23	1	2.07178e-05
cS(=O)(=O)NO	23	23	1	2.07178e-05
cC(=O)/C(C)=C(/c)C(=O)O	23	23	1	2.07178e-05
c/C=C1/C(=O)N2C(C(=O)O)=CS[C@H]12	23	23	1	2.07178e-05
cSC(=O)N(C)C	28	22	1.27273	1.9817e-05
cN/N=N/C	22	22	1	1.9817e-05
CC(=C1N(C)CCN1C)[N+](=O)[O-]	22	22	1	1.9817e-05
cC1=C(C(=O)OC)/C(=[N+](\C)[O-])cc1	22	22	1	1.9817e-05
cC(=C)N(c)C(C)=O	22	22	1	1.9817e-05
CN1C(=O)NccS1(=O)=O	22	22	1	1.9817e-05
cN(C)C=C(C)C	33	22	1.5	1.9817e-05
CC1=C(C2=C(C)C(=O)ccC2=O)C(=O)ccC1=O	22	22	1	1.9817e-05
cNS(c)=O	22	22	1	1.9817e-05
CSC1=NCN(C)CN1	22	22	1	1.9817e-05
CC=C(C)C=C(C)C(=O)O	22	22	1	1.9817e-05
COC1=C(C)C(=O)O/C1=C1/CC[C@](C)(OC)O1	22	22	1	1.9817e-05
CN1CNC(=O)C1	22	22	1	1.9817e-05
cC1(O)ccC(=NC)N1C	22	22	1	1.9817e-05
cC(=O)N(C)C(=S)N(C)C(c)=O	22	22	1	1.9817e-05
cC=C/C(O)=C1/C(=O)CC(OC)=C(C)C1=O	22	22	1	1.9817e-05
cSCN1C(=O)ccS1(=O)=O	22	22	1	1.9817e-05
c[se+]c	22	22	1	1.9817e-05
COC(=O)C=C1CCC(=O)N1C	22	22	1	1.9817e-05
cC1=NNCS1	22	22	1	1.9817e-05
O=C1CC[C@@H]2SCCN12	22	22	1	1.9817e-05
CC(=O)NN1CCC1=O	22	22	1	1.9817e-05
cnn(c)C(C)=C(C)C=O	22	22	1	1.9817e-05
cC(=O)C1=CN(c)C(C)=CC1	22	22	1	1.9817e-05
CS(=O)(=O)ON1C(=O)ccC1=O	22	22	1	1.9817e-05
CC(=O)N[C@@H](C)NC(C)=O	22	22	1	1.9817e-05
cB(c)OC(c)=O	22	22	1	1.9817e-05
cN1C=CC(=O)CC1	22	22	1	1.9817e-05
cNC(=O)N[C@@H]1N=C(C)ccN(C)C1=O	22	22	1	1.9817e-05
cC1=C(C(=O)OC)CC(C(=O)SC)=C(C)N1	22	22	1	1.9817e-05
cC1=C(c)C(C)(O)OC1=O	22	22	1	1.9817e-05
CC1=C(C#N)CC(O)(N(C)C)N1C	22	22	1	1.9817e-05
cS(=C)(=O)NC(C)=O	22	22	1	1.9817e-05
cC(=O)N1N=C(c)SC1c	22	22	1	1.9817e-05
cC=CP(C)(=O)O	21	21	1	1.89162e-05
CC1=NccC2=NCCN12	21	21	1	1.89162e-05
cC=C(c)F	21	21	1	1.89162e-05
cC(=C(C)C)n(c)c	21	21	1	1.89162e-05
COC1=C(Cl)C(=O)C(=O)cc1	21	21	1	1.89162e-05
c[SbH+3]	21	21	1	1.89162e-05
cN=NC(O)C(c)=O	21	21	1	1.89162e-05
cN[11CH3]	21	21	1	1.89162e-05
CC(=CC=CC)C(=O)NC1=CC(=O)C(N(C)C)=C(C)C1=O	21	21	1	1.89162e-05
COC(=O)C1=CS[C@H]2CC(=O)N12	21	21	1	1.89162e-05
cS(N)=O	22	21	1.04762	1.89162e-05
CNC(=N[N+](=O)[O-])NC	23	21	1.09524	1.89162e-05
COC(=O)C1(C(=O)O)OccO1	21	21	1	1.89162e-05
cC(=S)N(C)NC(C)=O	42	21	2	1.89162e-05
cN1C(=O)C(Cl)=C(Cl)C1=O	21	21	1	1.89162e-05
cC=CC(=O)SC	21	21	1	1.89162e-05
CN(C)C(=S)SC1=C(C(=O)O)N2C(=O)C[C@H]2C1	21	21	1	1.89162e-05
CC=C(C)C=CC(C)=NOC	21	21	1	1.89162e-05
CNN=C(C)C(=O)O	21	21	1	1.89162e-05
CN(C)C1=NS(C)(=O)=cc=N1	21	21	1	1.89162e-05
cC(C)=NN1CC(=O)N(C)C1=O	21	21	1	1.89162e-05
cC(=O)N(C)N(SOC)C(c)=O	21	21	1	1.89162e-05
cC1=NCCN1O	21	21	1	1.89162e-05
cC1=[N+]2C(=Ccn(c)[B-]2(F)F)C=C1	21	21	1	1.89162e-05
CNP(=O)(O)O	21	21	1	1.89162e-05
CC(=O)N(C)[C@](C)(NC(C)=O)C(=O)O	21	21	1	1.89162e-05
cC(=O)N=C1NC(C)(OC)CCS1	21	21	1	1.89162e-05
cC=C(c)Br	21	21	1	1.89162e-05
COC(=O)C1NccS(=O)(=O)N1C	21	21	1	1.89162e-05
C=C(C)C(N)=O	21	21	1	1.89162e-05
c/C=C1\C=CC(C)=N1	21	21	1	1.89162e-05
cC(=O)N(C)N(C)C	21	21	1	1.89162e-05
cC(=O)[C@H]1O[C@@H]1c	21	21	1	1.89162e-05
c/N=C(/NC)N(C)C	21	21	1	1.89162e-05
CN1CCNC1=N[N+](=O)[O-]	21	21	1	1.89162e-05
CC=CN(C)C=O	21	21	1	1.89162e-05
c/C(NC(C)=O)=C(\C)OC	21	21	1	1.89162e-05
cC=CC(=O)NS(C)(=O)=O	21	21	1	1.89162e-05
cC(N(c)C)N(C)C	21	21	1	1.89162e-05
CNC(=O)C1=C(C)NC(C)=C(C(N)=O)C1	21	21	1	1.89162e-05
C[C@]12O[C@]1(C)COC2=O	21	21	1	1.89162e-05
cNC1=C(NS(c)(=O)=O)C(=O)ccC1=O	21	21	1	1.89162e-05
CC(=CC)C(=O)N(C)C	21	21	1	1.89162e-05
cN/C(=N\C#N)NC(C)NC(C)=O	21	21	1	1.89162e-05
CC=CC=O	21	21	1	1.89162e-05
cC=C(C)C(C)=NOC	21	21	1	1.89162e-05
cC1(OC)C=CCOO1	21	21	1	1.89162e-05
cNC(=O)NC(=S)Nc	21	21	1	1.89162e-05
cNC(c)=NC(=S)NC	21	21	1	1.89162e-05
COC(=O)C1=C(C)N=C(C)N(C)C1	20	20	1	1.80154e-05
cn(c)C(=S)SC	20	20	1	1.80154e-05
cNN=C(c)Cl	20	20	1	1.80154e-05
c/C=C(\c)C(=O)OC	20	20	1	1.80154e-05
cC=CC(=O)NC(C)=C(C)C(=O)O	20	20	1	1.80154e-05
CC=C(C)C=CC(=O)O	20	20	1	1.80154e-05
cC=C/C(c)=N/NC(=O)Nc	20	20	1	1.80154e-05
cC=C(Oc)C(C)=O	20	20	1	1.80154e-05
cC(=O)NC(=O)N(c)SN(C)C(=O)ON=C(C)SC	20	20	1	1.80154e-05
cN=NC(c)=Nc	20	20	1	1.80154e-05
COC(C(C)=O)=C(C)C	21	20	1.05	1.80154e-05
cNC(=S)Sc	30	20	1.5	1.80154e-05
cC=NNC(=NC)NC	21	20	1.05	1.80154e-05
CN(C)CN1C(=O)CN(C)C1=O	21	20	1.05	1.80154e-05
CSC(=S)NC	20	20	1	1.80154e-05
cC(=O)C1=C(C)NC(=O)NC1	20	20	1	1.80154e-05
cN1CC(=O)NC1=O	20	20	1	1.80154e-05
CC(=O)OCON=[N+]([O-])N(C)C	20	20	1	1.80154e-05
cC(=O)NC(=S)NN=c	20	20	1	1.80154e-05
CNS(=O)(=O)[C@@H](C)OC	20	20	1	1.80154e-05
CC1=C(C)O[C@@H]2O[C@](C)(C)OOC2C1	20	20	1	1.80154e-05
cNC(=O)C(O)=C(c)C#N	20	20	1	1.80154e-05
cN=C1N=NC(C)(C)S1	20	20	1	1.80154e-05
CC(=O)C=C(C)C(C)=O	20	20	1	1.80154e-05
cNC1=NN(C(C)=O)CC1	20	20	1	1.80154e-05
CC(=O)O[C@@H]1O[C@H](OC(C)=O)CC1=CC	20	20	1	1.80154e-05
cN1CC(C(C)=O)=C(C)N(c)C1	20	20	1	1.80154e-05
cC=NC(=O)Nc	20	20	1	1.80154e-05
cC(=O)C(O)=C(C)C	20	20	1	1.80154e-05
CC1NN=C(C)N1C	20	20	1	1.80154e-05
cNC(=O)C=COc	20	20	1	1.80154e-05
cOC(c)=C(c)OC(=O)N(C)C	20	20	1	1.80154e-05
cNC(=S)N/N=C(/c)c	20	20	1	1.80154e-05
CNC(=O)N1C(=O)ccOC1OC	20	20	1	1.80154e-05
cS(=O)(=O)NN(C)C(=O)N(C)C	20	20	1	1.80154e-05
c/C=C(\C)C=C(C)C(=O)OC	20	20	1	1.80154e-05
cC1N=C(N)NC(NC)=N1	20	20	1	1.80154e-05
cC=C1CC(=O)NC1=O	20	20	1	1.80154e-05
CC(=O)N(C)C(=O)NC	20	20	1	1.80154e-05
cC=C/C(c)=N/NC(=N)N	20	20	1	1.80154e-05
CC1=CS(=O)(=O)ccC1=O	20	20	1	1.80154e-05
CN1CCN(C)P1(C)=O	20	20	1	1.80154e-05
c[S@@](C)=O	20	20	1	1.80154e-05
C[Si](C)(C)F	20	20	1	1.80154e-05
cC=CC=CC(=O)NO	20	20	1	1.80154e-05
cnn(c)S(=O)(=O)NC(=O)N1CCC1=O	20	20	1	1.80154e-05
CC#CC(=O)O	20	20	1	1.80154e-05
cN(C)[C@H](C)OC	19	19	1	1.71147e-05
O=S1OCCO1	19	19	1	1.71147e-05
cN1N=C(C)CCC1=O	19	19	1	1.71147e-05
CON(C(C)=O)C(C)=O	19	19	1	1.71147e-05
C[N+](C)(C)[BH2-]C#N	22	19	1.15789	1.71147e-05
cC1(C)N=C(C)C(N)=N1	19	19	1	1.71147e-05
CSC(=N)NC(=N)N	21	19	1.10526	1.71147e-05
NC1=NS(=O)(=O)Ncc1	19	19	1	1.71147e-05
CC(=O)SC(C)=C(C)N(C)C=O	36	19	1.89474	1.71147e-05
CO[C@H](C)S[C@@H](C)OC	19	19	1	1.71147e-05
CN(C)C1=NC(=O)NC(=O)C1	21	19	1.10526	1.71147e-05
cNC(=O)NO	20	19	1.05263	1.71147e-05
CNC(=O)C=CC(=O)N(C)C	19	19	1	1.71147e-05
cNC(C)O[C@H]1COO[C@@](C)(C)O1	19	19	1	1.71147e-05
cN=C1ccC(=O)N1C	19	19	1	1.71147e-05
CN(C)C(C)=S	19	19	1	1.71147e-05
O=C1ccC(=O)C2=C1C=CCC2	19	19	1	1.71147e-05
cC1=C(C)CN=C(N)N1	19	19	1	1.71147e-05
cN=C1ccN(c)C1=O	19	19	1	1.71147e-05
CNC1=NNC(=C2C=Ncc2)O1	19	19	1	1.71147e-05
CN(C)[C@](C)(C)O	19	19	1	1.71147e-05
cN=NN(c)C(c)=O	19	19	1	1.71147e-05
cC1=C(c)C(=O)NC1	19	19	1	1.71147e-05
cSC1=C(Cl)C(=O)ccC1=O	19	19	1	1.71147e-05
CS[C@@H](C)N(C)C(C)=O	19	19	1	1.71147e-05
cOS(=O)(=O)NC(=O)OC	19	19	1	1.71147e-05
cC(C)=C(Br)C(C)=O	19	19	1	1.71147e-05
c/C(=N/O)N1CCC=N1	19	19	1	1.71147e-05
CN1C(=O)CCS1=O	19	19	1	1.71147e-05
CC(=O)O[C@H]1CC(=O)N1	19	19	1	1.71147e-05
CC(C)=C(C(=O)O)N1CCC1=O	19	19	1	1.71147e-05
COC(=O)C1=C(C)CO[C@H]2N1C(=O)[C@]2(NC(C)=O)OC	19	19	1	1.71147e-05
cC=C(C)C(=NOC)N(C)C	19	19	1	1.71147e-05
cN(CN(C)C(C)=O)C(C)=O	19	19	1	1.71147e-05
CNC1=NS(=O)(=O)ccS1	19	19	1	1.71147e-05
cOC1(C)CCNC(NC#N)=N1	19	19	1	1.71147e-05
CN(C(C)=O)C(=O)NC	19	19	1	1.71147e-05
CN1C(=O)CN(C)C1=S	19	19	1	1.71147e-05
CC=CC=CC(C)=O	19	19	1	1.71147e-05
cN/C(=N\C#N)Nc	19	19	1	1.71147e-05
C[C@@H](OC)O[Si](C)(C)C	19	19	1	1.71147e-05
CC(C(=O)O)=C(C)C(=O)O	19	19	1	1.71147e-05
CN(NC)C(C)=O	19	19	1	1.71147e-05
COC1=CC(=O)N(C(C)=O)C1	19	19	1	1.71147e-05
cC1=NN(C(=NS(=O)(=O)N(C)C)NC)CC1	19	19	1	1.71147e-05
cC1=NCCN1[O]	19	19	1	1.71147e-05
cC(=O)NNC(=O)C(c)=O	19	19	1	1.71147e-05
cC=COc	19	19	1	1.71147e-05
CC(=O)O[C@H]1CCC(=O)O1	19	19	1	1.71147e-05
cOP1(=S)NCCO1	19	19	1	1.71147e-05
cC=CC(=N)NC	19	19	1	1.71147e-05
cC=C(C(=O)O)C(=O)O	19	19	1	1.71147e-05
CN1C=[N+](C)CC1	19	19	1	1.71147e-05
COC1CCC([N+](=O)[O-])=C(N(C)C)N1C	18	18	1	1.62139e-05
cC=CC(O)=CC(C)=O	18	18	1	1.62139e-05
CC1CN1C1=CC(=O)ccC1=O	18	18	1	1.62139e-05
cN=C(NO)NS(c)(=O)=O	18	18	1	1.62139e-05
COS(=O)OC	18	18	1	1.62139e-05
COC(=O)N1CC(=O)NC1=N	18	18	1	1.62139e-05
cC(=NC)C(c)=NC	18	18	1	1.62139e-05
CC(C)=CC1(C)SCCS1	18	18	1	1.62139e-05
COC(=O)N1CCOC1=O	18	18	1	1.62139e-05
cN1CCC(=O)N1C	18	18	1	1.62139e-05
cC1SCC(=O)N1NS(c)(=O)=O	18	18	1	1.62139e-05
cC=C1C=C(C=CC)C(=O)O1	18	18	1	1.62139e-05
CC=C(C)C=CC(C)=O	19	18	1.05556	1.62139e-05
CO[C@H](C)SC	19	18	1.05556	1.62139e-05
cC(=CC)C(=O)OC	32	18	1.77778	1.62139e-05
CO[PH](OC)(OC)N(C)C	234	18	13	1.62139e-05
CC(=O)NC(=O)OC	22	18	1.22222	1.62139e-05
CC1=C(O)C(=O)C=C(NC)C1=O	18	18	1	1.62139e-05
COC1=CCCC=C1	18	18	1	1.62139e-05
cC#CC(C)=CC(C)=NOC	18	18	1	1.62139e-05
cN1CC(=O)NS1(=O)=O	18	18	1	1.62139e-05
cC(C)=C(c)C(C)=O	18	18	1	1.62139e-05
cnn(c)NC1=NCCN1	18	18	1	1.62139e-05
CSC(N)=NC	18	18	1	1.62139e-05
CC(=O)OCN1C(=O)CN(C)S1(=O)=O	18	18	1	1.62139e-05
CC=C(C)N	18	18	1	1.62139e-05
c/N=N/NC	18	18	1	1.62139e-05
cC=C(OC)C(c)=O	18	18	1	1.62139e-05
cNC(=O)NC=C(NC(C)=O)C(=O)NC	18	18	1	1.62139e-05
cNC(=O)NC(=N)N	18	18	1	1.62139e-05
cN/C(=N/C#N)NC(C)NC(c)=O	18	18	1	1.62139e-05
cNC(=O)N=S(c)(N)=O	18	18	1	1.62139e-05
cNC(=O)C=CC(=O)N(C)C	18	18	1	1.62139e-05
c[te+]c	18	18	1	1.62139e-05
cC1=NC(O)C(=O)N(C)cc1	18	18	1	1.62139e-05
C[C@]1(OC)OCCO1	18	18	1	1.62139e-05
cN(N1CCC1=O)[N+](=O)[O-]	18	18	1	1.62139e-05
C[C@@H](N)NC(C)=O	18	18	1	1.62139e-05
cC1=CCCOC1=O	18	18	1	1.62139e-05
CC1=C(C(=O)O)N2C(=O)C[C@@H]2SC1	18	18	1	1.62139e-05
cS(=O)(=O)N1CCSC1C(=O)NC	18	18	1	1.62139e-05
COC12CC3=C(C(=O)C(C)=C(N(C)C)C3=O)N1C[C@H]1N[C@H]12	18	18	1	1.62139e-05
cN(C)C(C)=CC=CC=CC(C)=[N+](c)C	18	18	1	1.62139e-05
CC1=CC(=O)C=C(C)C1	18	18	1	1.62139e-05
cNC(=O)C(=O)Nn(c)c	18	18	1	1.62139e-05
CC#CC#CC#CC	18	18	1	1.62139e-05
cNC(=O)N(C)N=O	18	18	1	1.62139e-05
CN(C)C(=O)C(N)=O	18	18	1	1.62139e-05
cNC(C)=Nn(c)c	18	18	1	1.62139e-05
cN(C)N(C)C(C)=O	18	18	1	1.62139e-05
cN1N=C2ccOC(c)(OC)C2(OC)S1	18	18	1	1.62139e-05
cC1=NN(C2=NC(=O)C(=C3ccNC3=O)S2)CC1	18	18	1	1.62139e-05
CC(=O)O[C@H]1COO[C@@](C)(C)O1	18	18	1	1.62139e-05
cS(=O)(=O)/N=c	18	18	1	1.62139e-05
CO[C@@](C)(C)OOC	18	18	1	1.62139e-05
cC(=O)NC1=C(C)C(=O)C(NC(=O)C(C)=CC=CC)=CC1=O	18	18	1	1.62139e-05
CN=C(C=NO)N(C)C	18	18	1	1.62139e-05
cC(=O)N(C)C(=S)N(C)C	18	18	1	1.62139e-05
C[C@@]1(C)OCCOO1	18	18	1	1.62139e-05
CNC(=N)N[N+](=O)[O-]	18	18	1	1.62139e-05
cC1=C(C)CCC1=NO	18	18	1	1.62139e-05
CC1=C(N)C(=O)ccC1=O	18	18	1	1.62139e-05
cN=NC(=O)NNc	18	18	1	1.62139e-05
C[C@H]1SCCS1	18	18	1	1.62139e-05
cNC(C)N(C)C	19	17	1.11765	1.53131e-05
cNC(=O)NC1N=C(C)ccN(C)C1=O	17	17	1	1.53131e-05
CC1=C(O)C(=O)C(C)=C(O)C1=O	19	17	1.11765	1.53131e-05
CNOC(C)OC	19	17	1.11765	1.53131e-05
con(c)C(C)=O	18	17	1.05882	1.53131e-05
CC=NN(C)C(C)=O	22	17	1.29412	1.53131e-05
CO[SiH2]C	18	17	1.05882	1.53131e-05
cC1=C(c)C(=O)N(c)C1=O	17	17	1	1.53131e-05
CC1=C(C)C(=O)C=CC1	17	17	1	1.53131e-05
CN1CCN(NS(C)(=O)=O)C1=O	17	17	1	1.53131e-05
CC#CC(C)=O	17	17	1	1.53131e-05
CO[C@H](C)O[C@H](C)OC	18	17	1.05882	1.53131e-05
CC(C)=C(F)F	21	17	1.23529	1.53131e-05
cO/N=[N+](\[O-])N(C)C	17	17	1	1.53131e-05
cN=C(NC)NC	17	17	1	1.53131e-05
c/C=N/N/C(=N/C)NC	17	17	1	1.53131e-05
cS(=O)(=O)N1CCC(C)=N1	17	17	1	1.53131e-05
cC=NN=C(N)N	17	17	1	1.53131e-05
cC(c)=NN(c)C	17	17	1	1.53131e-05
C[N+]12CN3CN(CN(C3)C1)C2	17	17	1	1.53131e-05
CO[C@@H](C)O[C@H]1COO[C@@](C)(C)O1	17	17	1	1.53131e-05
COC(=O)C1=C(C)NC(C)=C(C(=O)OCN2C(=O)ccS2(=O)=O)C1	17	17	1	1.53131e-05
COC(=O)C=C(Cl)C(=O)OC	17	17	1	1.53131e-05
cN1CC(=O)[O+]=N1	17	17	1	1.53131e-05
cC1=C(c)C(=O)N(c)C1	17	17	1	1.53131e-05
cC=CC1=[N+]([O-])C(OC)CC1	17	17	1	1.53131e-05
CNC(=S)N(C)O	17	17	1	1.53131e-05
cC(O)=CS(c)=O	17	17	1	1.53131e-05
CN1CCC(=O)N1C	17	17	1	1.53131e-05
cN1CN2ccNC2C(=O)C1	17	17	1	1.53131e-05
O=C1NC[11C](=O)N1	17	17	1	1.53131e-05
CN(NC(C)=O)C(=O)OC	17	17	1	1.53131e-05
cS(=O)(=O)N(C)NS(C)(=O)=O	17	17	1	1.53131e-05
cC(OCOC(C)=O)=C1ccN(C(N)=O)C1=O	17	17	1	1.53131e-05
cN1CCC(C(=O)NN(C)C)=N1	17	17	1	1.53131e-05
cNC(=O)C=C(c)c	17	17	1	1.53131e-05
cNC(=O)C1=CC=CCC1	17	17	1	1.53131e-05
cC(=NC)n(c)nc	17	17	1	1.53131e-05
cN(OC)C(=O)OC	17	17	1	1.53131e-05
cOC(C)=C(C)O	17	17	1	1.53131e-05
COc	17	17	1	1.53131e-05
cC1SC(N(c)C(C)=O)=NN1C(C)=O	17	17	1	1.53131e-05
cC(C)=C(C)C(=O)O	17	17	1	1.53131e-05
CC1NccO1	17	17	1	1.53131e-05
cN(C)C(=O)C=CC(=O)N(c)C	17	17	1	1.53131e-05
cNC(=S)C#N	17	17	1	1.53131e-05
cN=C(N(C)C)N(C)C	17	17	1	1.53131e-05
cC(=O)C(=C)n(c)c	17	17	1	1.53131e-05
cNC(=O)C1=C2N(ccN2COC)CCC1=O	17	17	1	1.53131e-05
cC=C(C1=NCCN1C)[N+](=O)[O-]	17	17	1	1.53131e-05
cN/N=C1\C(=O)ccOC1=O	17	17	1	1.53131e-05
c[C@]1(C)ON1C	17	17	1	1.53131e-05
cC1=C(c)C(=NO)CC1	17	17	1	1.53131e-05
CC=CNC(=O)OC	17	17	1	1.53131e-05
cC1=NCCN1C(c)(C)O	17	17	1	1.53131e-05
cC1=CccN2CCC(=O)N12	17	17	1	1.53131e-05
C[C@H]1O[C@@]1(C)C(=O)OC	17	17	1	1.53131e-05
CN1CCN2C(=N)CCC([N+](=O)[O-])=C12	16	16	1	1.44123e-05
cS(=O)OC	18	16	1.125	1.44123e-05
CSS[C@@H](C)OC	37	16	2.3125	1.44123e-05
COC(C)(C)N(C)C	16	16	1	1.44123e-05
CC1=C(C)C2=C(C=CC1)C(=O)OC2	16	16	1	1.44123e-05
cN1CC(C(=O)OC)=C(NC)C1=O	16	16	1	1.44123e-05
cC(=O)C(C)=CC=C(C)C	16	16	1	1.44123e-05
cN(C)C=C(C)C(=O)OC	16	16	1	1.44123e-05
cC=C(Cl)S(c)(=O)=O	16	16	1	1.44123e-05
cN=C(OC)N(C)C(=S)SC	16	16	1	1.44123e-05
cC(N)NN	16	16	1	1.44123e-05
cC12CCC(=O)N1ccN2	16	16	1	1.44123e-05
COC(C)OC(C)O	16	16	1	1.44123e-05
CN/C(=N/C#N)N(C)C	17	16	1.0625	1.44123e-05
cN(C)C(C)NC	20	16	1.25	1.44123e-05
COC1=C(Cl)C(=O)ccC1=O	19	16	1.1875	1.44123e-05
cC1=C(OC(C)=O)CNC1=O	16	16	1	1.44123e-05
cN[C@H]1CC[C@@]23SS[C@@](C)(C(=O)N12)N(C)C3=O	21	16	1.3125	1.44123e-05
cC(=O)C1=NN(C)CC1	18	16	1.125	1.44123e-05
CC=C(C)C=CC(=O)OC	23	16	1.4375	1.44123e-05
cC1=C(N(C)C)COC1=O	16	16	1	1.44123e-05
cC(c)=C1C=C/C(=N\C(=S)NC)C=C1C(=O)O	16	16	1	1.44123e-05
cN1C(=O)CN=C1SC	16	16	1	1.44123e-05
CNC(=O)N1CCC(C)=N1	16	16	1	1.44123e-05
COC1ccNC(N)=N1	16	16	1	1.44123e-05
CC1=COccO1	16	16	1	1.44123e-05
CO[C@]1(C)OCCO[C@@]1(C)OC	16	16	1	1.44123e-05
cC(=O)N[n+](c)c	16	16	1	1.44123e-05
COC(C)OP(=O)(O)O	16	16	1	1.44123e-05
CNC(=O)C1=NO[C@@]2(CC(Br)=C(OC)C(Br)=CO2)C1	16	16	1	1.44123e-05
cC(=O)C1=CN(C)CC1	16	16	1	1.44123e-05
cC(=O)N=C(NC(c)=O)SC	16	16	1	1.44123e-05
cC1=CccC(=NC)N1C	16	16	1	1.44123e-05
COP(=O)(SC)N1CCOC1=O	16	16	1	1.44123e-05
CC1=C(Br)ccC(=O)C1=O	16	16	1	1.44123e-05
CC#CC#CC=CC=CC=CC	16	16	1	1.44123e-05
cC=C1SC(N2CCC(c)=N2)=NC1=O	16	16	1	1.44123e-05
cC(=O)/C(=C\C)[n+](c)c	16	16	1	1.44123e-05
CSC1=C(c)C(c)=NOC1	16	16	1	1.44123e-05
c[n-]c	16	16	1	1.44123e-05
CN=C(NC)NC(=O)OC	16	16	1	1.44123e-05
CN1CN(C)CNC1=N[N+](=O)[O-]	16	16	1	1.44123e-05
CON=C1CCSC(C)=C1C	16	16	1	1.44123e-05
cC=C(C#N)n1nccn1	16	16	1	1.44123e-05
CNC(=S)N[C@@H](C)OC	16	16	1	1.44123e-05
COC(=O)C1=C(C)NC(=O)N(C(=O)NC)C1	16	16	1	1.44123e-05
O[C@@]12CCO[C@@H](CC1)O2	16	16	1	1.44123e-05
cC1=COCCC1=O	16	16	1	1.44123e-05
cC(=O)N(C)[C@@H](NC(C)=O)C(=O)NC	16	16	1	1.44123e-05
cC1=NC(=O)CN1C	16	16	1	1.44123e-05
COC1=C(C)C(=O)OC1=C1CC[C@](C)(OC)O1	16	16	1	1.44123e-05
CC#CC(=O)SC	16	16	1	1.44123e-05
cN(c)S(=O)(=O)N(C)C	16	16	1	1.44123e-05
CC=NN	16	16	1	1.44123e-05
C=CS(C)(=O)=O	16	16	1	1.44123e-05
cC1NC(=S)N(C)N1C	16	16	1	1.44123e-05
CN(C)C(=O)C(=O)C(C)(O)OC	16	16	1	1.44123e-05
CN1ccC(=CC(=O)O)C1=O	16	16	1	1.44123e-05
CC(=O)OC1COC(C)(C)O1	16	16	1	1.44123e-05
cC(=O)N(C)C#N	16	16	1	1.44123e-05
cC(=O)C=NO	16	16	1	1.44123e-05
cC=C1CCN(C)C1=Nc	16	16	1	1.44123e-05
CN=C1OCCN1C	16	16	1	1.44123e-05
CN=C(N)NC(C)=O	16	16	1	1.44123e-05
cC1=NccC12C(c)N2c	16	16	1	1.44123e-05
CN1C=CCC1=O	17	16	1.0625	1.44123e-05
cC1=C(C)CN=C(N(C)C)N1	16	16	1	1.44123e-05
CNC(=O)C(C#N)(SC)SC	16	16	1	1.44123e-05
CNC(=O)N(C)OC	16	16	1	1.44123e-05
CC1OccO1	16	16	1	1.44123e-05
COOCN(C)C	16	16	1	1.44123e-05
c/C=C(/C(C)=O)N(C)C	16	16	1	1.44123e-05
cn1cC(=O)N(C)C1=S	16	16	1	1.44123e-05
CN1CCN(C)C1=C(C#N)C#N	16	16	1	1.44123e-05
CC(=O)N(C)C1=C(C)CCN(C)C1=O	16	16	1	1.44123e-05
cN=NC1(C(C)=O)N=C1C	15	15	1	1.35116e-05
csn(c)C(=O)NC	15	15	1	1.35116e-05
cC1N(c)C1(C(C)=O)C(=O)OC	15	15	1	1.35116e-05
COC(=O)C1=C(C)N(C)C(C(=O)O)=C(C(=O)O)C1	15	15	1	1.35116e-05
cC(C)=C(c)Cl	15	15	1	1.35116e-05
CN1CNC(N(C)C)=N1	15	15	1	1.35116e-05
cn(c)[11CH3]	15	15	1	1.35116e-05
c/C=C/C=N/N=c	15	15	1	1.35116e-05
CC(C)=CC(=O)OC=CC	15	15	1	1.35116e-05
cC=C(C)C=CC(C)=C(C)C	15	15	1	1.35116e-05
CN1CCC(=CC2=C(C(=O)O)N3C(=O)C[C@H]3SC2)C1=O	15	15	1	1.35116e-05
CC(=O)OCN1C(=O)CCC1=O	25	15	1.66667	1.35116e-05
cC(OC)=C(C)n(c)nc	15	15	1	1.35116e-05
cC=NNC(=O)C1=C(O)ccS(=O)(=O)N1	15	15	1	1.35116e-05
c/C=C1/SC(c)N(NC(c)=O)C1=O	15	15	1	1.35116e-05
CC1=CC(=O)OCC1=CC	15	15	1	1.35116e-05
cC1=C(NC)C(=O)NC1=O	15	15	1	1.35116e-05
COC1=CC(=O)C(=O)cc1	15	15	1	1.35116e-05
CS[As](C)C	16	15	1.06667	1.35116e-05
cOC(C)(C)NC	16	15	1.06667	1.35116e-05
cC=COC(C)=O	18	15	1.2	1.35116e-05
cN=C=O	20	15	1.33333	1.35116e-05
CC(=O)/C(C)=C(\C)C=CC=C(C)C	15	15	1	1.35116e-05
O=C1N=C2C(CN1)C(=O)N=C1SC([N+](=O)[O-])=CN12	15	15	1	1.35116e-05
cS(=O)(=O)N(C)C(=O)NC	15	15	1	1.35116e-05
CS(=O)(=O)NO	15	15	1	1.35116e-05
COC(=O)N1C=CC=C(C)C1	15	15	1	1.35116e-05
cC=CC(c)=C1C(=O)NC(=O)NC1=O	15	15	1	1.35116e-05
cN(C)N1C(=O)C=C(C)C1=O	15	15	1	1.35116e-05
cC=NC1=CC(=O)C(=O)cc1	15	15	1	1.35116e-05
cN=C(NC(C)=NC)N(C)C	15	15	1	1.35116e-05
CN1C(=O)[C@@H]2CS[C@@]3(ccNC3=O)N2C1=O	15	15	1	1.35116e-05
cC=C1C(=O)N(C)C(=N)N1C	15	15	1	1.35116e-05
cC=C(Oc)C(c)=O	15	15	1	1.35116e-05
cO[P@@](C)(=O)OC	15	15	1	1.35116e-05
CC(C=CC(C)=C(C)C)=C/C=C/C(C)=C/C(=O)N(C)C	15	15	1	1.35116e-05
cNSC(=S)N(C)C	15	15	1	1.35116e-05
cC(=O)/C(=C/C)[n+](c)c	15	15	1	1.35116e-05
CC(C)=NN1C(=O)CNC1=S	15	15	1	1.35116e-05
COC(=O)C=C(C)N(C)C(C)=O	15	15	1	1.35116e-05
cC1=NC(=O)C(=C2NN=NN2)C=N1	15	15	1	1.35116e-05
CNC(=O)C=C(C)C=CC=C(C)C=CC(C)=C(C)C	15	15	1	1.35116e-05
cNC1=NC(=O)N(C)C1=O	15	15	1	1.35116e-05
cNC(=O)C=C(C)C=CC=C(C)C=CC(C)=C(C)C	15	15	1	1.35116e-05
cn(c)N1C(=O)CCC1=O	15	15	1	1.35116e-05
cOC=CC(=O)OC	15	15	1	1.35116e-05
cC(=O)C1=C(OC)C(=O)N(C)C1	15	15	1	1.35116e-05
CC(=O)O[C@@H]1CCC(C)=CO1	15	15	1	1.35116e-05
cNC1=C(C(=O)OC)CN(C)C1=O	15	15	1	1.35116e-05
COC(=O)C1=C(C)NC(=O)N(C(N)=O)C1	15	15	1	1.35116e-05
COC1=CC(=O)SC1	15	15	1	1.35116e-05
cNS(=O)(=O)NS(=O)(=O)Nc	15	15	1	1.35116e-05
CS(=O)(=O)C1=NNCC1	15	15	1	1.35116e-05
cNC1=NNC(=O)C1	15	15	1	1.35116e-05
cn(c)n(c)c	15	15	1	1.35116e-05
cC(=NOC)SC	15	15	1	1.35116e-05
O=C1N=C2SC([N+](=O)[O-])=CN2C2=NC(=S)NCC12	15	15	1	1.35116e-05
CNC(=S)N/N=C1/ccNC1=O	15	15	1	1.35116e-05
cC=CC(O)=CC(c)=O	15	15	1	1.35116e-05
cC(=CC)C(=O)N(C)C	15	15	1	1.35116e-05
cC=CC(c)=NO	15	15	1	1.35116e-05
cC=NNC(=O)/C(c)=C/c	15	15	1	1.35116e-05
CC(=O)C(=CC=C(C)C=CC=C(C)C=CC(C)=C(C)C)C(C)=O	15	15	1	1.35116e-05
cC(C)=CC=CC(C)=CC(=O)O	15	15	1	1.35116e-05
c-n1cn(-c)nn1	15	15	1	1.35116e-05
cS(=C)(N)=O	15	15	1	1.35116e-05
CC1(C)OO[C@](C)(C)OO1	15	15	1	1.35116e-05
cNC(C)=C(C(C)=O)S(=O)(=O)Nc	15	15	1	1.35116e-05
C=CC(C)=O	15	15	1	1.35116e-05
CN(C)C1=NS(=O)(=O)ccN1C	15	15	1	1.35116e-05
cC1=C(OC)C(=O)OC1	15	15	1	1.35116e-05
c[C@@H]1OCCO1	15	15	1	1.35116e-05
cN(C)C(=O)C=C	15	15	1	1.35116e-05
CNC1=C(O)C(=O)C1	15	15	1	1.35116e-05
COC(=O)C=C(C)C=CC=C(C)C=CC(C)=C(C)C	15	15	1	1.35116e-05
c[B-]1(c)[NH2+]CCO1	15	15	1	1.35116e-05
cC(SC)=C(C)C=O	15	15	1	1.35116e-05
cC(=C)N/N=C1/NC(=O)CS1	15	15	1	1.35116e-05
cC1=NN(C)C(C)=C(C(C)=O)C1	15	15	1	1.35116e-05
CC(=O)C1=C(C)OCC1	15	15	1	1.35116e-05
cS(=O)(=O)C=CS(C)(=O)=O	15	15	1	1.35116e-05
CNC1=C(C)C(=O)C(NC(=O)/C(C)=C/C=CC)=CC1=O	15	15	1	1.35116e-05
cC(=O)NC(SC)C(N)=O	15	15	1	1.35116e-05
CC(=O)N1[C@H](C(=O)O)[C@H]1C(=O)O	14	14	1	1.26108e-05
c[C@@]1(C)OOC[C@H](OC)O1	14	14	1	1.26108e-05
cC=C1CCN(C)S1(=O)=O	14	14	1	1.26108e-05
CS(=O)(=O)C1=CC(=O)ccC1=O	14	14	1	1.26108e-05
cC1=NN(C(=N)NS(c)(=O)=O)CC1	14	14	1	1.26108e-05
CC=C(C)C=CC(C)=C(C)C	14	14	1	1.26108e-05
CC(=O)C(=CC)O[C@@H](C)OC	14	14	1	1.26108e-05
cC1=C(C)CC2OO[C@@](C)(C)O[C@H]2O1	14	14	1	1.26108e-05
NC1=NC(=O)CCN1	14	14	1	1.26108e-05
CC(C)=NN	14	14	1	1.26108e-05
CN(C)C(=O)P(=O)(O)O	14	14	1	1.26108e-05
cN=C1ccC(=O)C(O)=C1C	14	14	1	1.26108e-05
cC1=CN2CC(C(=O)OC)=C(C)N=C2S1	14	14	1	1.26108e-05
cNC(C)S(=O)(=O)O	16	14	1.14286	1.26108e-05
cC(S(C)(=O)=O)S(C)(=O)=O	14	14	1	1.26108e-05
CC1(O)OccC1=O	15	14	1.07143	1.26108e-05
c[Te]C	15	14	1.07143	1.26108e-05
cC(C)=C1NC(N)=NC1=O	14	14	1	1.26108e-05
cC1SC2CON=C2N1c	21	14	1.5	1.26108e-05
cNC(=O)NC(=O)N(C)C	14	14	1	1.26108e-05
CC1=C(C)C(=O)CCS1	14	14	1	1.26108e-05
CN(C)C1=NC(=O)CO1	14	14	1	1.26108e-05
cC(c)(OC)OC	15	14	1.07143	1.26108e-05
cS(=O)(=O)NC(=O)Nn(c)c	14	14	1	1.26108e-05
c/C=C1/C(=O)NC(=O)N1C	14	14	1	1.26108e-05
cnn(c)C(N)=O	14	14	1	1.26108e-05
c[P@@](C)(=O)OC	14	14	1	1.26108e-05
cN(C)C1CC=CC(C)=N1	14	14	1	1.26108e-05
cOC(C)=C(C)C(=O)O	14	14	1	1.26108e-05
cC(O)=CS(C)=O	14	14	1	1.26108e-05
cn(c)C(C)=CSC	14	14	1	1.26108e-05
CNC1=C([N+](=O)[O-])CCC(OC)N1C	14	14	1	1.26108e-05
CO[C@H]1OCCO[C@]1(C)O	14	14	1	1.26108e-05
COP(=O)(O)S	14	14	1	1.26108e-05
cC(c)=NN(C)C(=O)NC	14	14	1	1.26108e-05
CN1C(C(=O)O)NccS1(=O)=O	14	14	1	1.26108e-05
cC(c)=NC(c)NC(=O)OC	14	14	1	1.26108e-05
cC(=O)C=C(N)C(=O)OC	14	14	1	1.26108e-05
O=C1ccC(=O)C([N+](=O)[O-])=C1O	14	14	1	1.26108e-05
COC(=O)C1=C(C)NC(OC)N(C)C1	14	14	1	1.26108e-05
cC1(O)cn(c)C(C)=CS1	14	14	1	1.26108e-05
CC(=O)OC(C)OP(C)(=O)OC(C)OC(C)=O	14	14	1	1.26108e-05
CC=C1CCC(=O)O1	14	14	1	1.26108e-05
cC1=CCC(C(=O)OC)=C(C)N1	14	14	1	1.26108e-05
COC(=O)C=C1CC(=O)N1	14	14	1	1.26108e-05
cN/N=C(/c)Cl	14	14	1	1.26108e-05
cC(=O)N1N=C(C)C[C@]1(C)O	14	14	1	1.26108e-05
C[C@@]1(O)CCNC(=S)N1	14	14	1	1.26108e-05
c1cs[s+]n1	14	14	1	1.26108e-05
CC1(C)O[C@]2(C)C[C@@](C)(OO2)O1	14	14	1	1.26108e-05
cN(C)C1=CC(=O)ccC1=O	14	14	1	1.26108e-05
c1nnn[nH]1	14	14	1	1.26108e-05
cN1C(=O)CCN(C)C1=S	14	14	1	1.26108e-05
cN=C1CSC(c)N1C	14	14	1	1.26108e-05
cC=CS(N)(=O)=O	14	14	1	1.26108e-05
cN=C1C=C(NNC(N)=S)C(=O)N=C1Nc	14	14	1	1.26108e-05
COC(=O)C1=C(C)N=C(N)CC1	14	14	1	1.26108e-05
COC1(C)NC(=O)C(C(C)=O)=C1C	14	14	1	1.26108e-05
C/C=C1\SC(=O)N(C)C1=O	14	14	1	1.26108e-05
CONC(=O)C(C)=O	14	14	1	1.26108e-05
CSP(=O)(O)OP(=O)(O)O	14	14	1	1.26108e-05
cN=NN(C)C(=O)NC	14	14	1	1.26108e-05
cC(=O)NN=CN(C)C	14	14	1	1.26108e-05
CC1=CN(C)C(=O)C1	14	14	1	1.26108e-05
c/N=C(/Nc)NC#N	14	14	1	1.26108e-05
CC=C1CC[C@@H]2O[C@@H]2C1=O	14	14	1	1.26108e-05
cC(=O)N(C)[C@H](NC(C)=O)C(=O)NC	14	14	1	1.26108e-05
CC#CC(=O)N(C)C	14	14	1	1.26108e-05
CC(=O)C1=C(O)CSC1=O	14	14	1	1.26108e-05
COC(C)OS(=O)(=O)O	14	14	1	1.26108e-05
cN(C)C1=CCCC1=O	14	14	1	1.26108e-05
COP(=O)(O)OP(=O)(O)NP(=O)(O)O	14	14	1	1.26108e-05
C1=CN2CCN=C2S1	14	14	1	1.26108e-05
COC1=C(Br)C(=O)C(=O)cc1	14	14	1	1.26108e-05
CC#CN(C)C	14	14	1	1.26108e-05
c/C=C1/C=CC(C)=N1	14	14	1	1.26108e-05
cC(=O)N[C@]1(OC)C(=O)N2C(C(=O)OC)=C(C)CO[C@@H]21	14	14	1	1.26108e-05
C=C(C)OC(C)=O	14	14	1	1.26108e-05
cNC(=NC)NC1=NC(=O)C(=O)N1C	14	14	1	1.26108e-05
cN/N=C1/C(=O)ccNC1=O	14	14	1	1.26108e-05
cC(NC(C)=O)=C(C)OC	14	14	1	1.26108e-05
cC=C(C)C=NC	14	14	1	1.26108e-05
O=C1CCC(=CBr)O1	14	14	1	1.26108e-05
cC=NC(Oc)=C(C)C#N	14	14	1	1.26108e-05
CC1=C(O)C(=O)C(C)=C(C)C1=O	14	14	1	1.26108e-05
CC=CSSC	14	14	1	1.26108e-05
cC(=O)ON=C(C)N1CCC(c)=N1	14	14	1	1.26108e-05
CC(C)=CC=O	14	14	1	1.26108e-05
cC=C1SC(=NNC(c)=O)N(c)C1=O	14	14	1	1.26108e-05
cNC(=O)N=NC(=O)NC	14	14	1	1.26108e-05
cN(C(=O)OC)[C@@H](C)OC	14	14	1	1.26108e-05
CC(=O)OCN1C(=O)ccS1(=O)=O	14	14	1	1.26108e-05
COC(C)N(C)OC	14	14	1	1.26108e-05
cOC(C)=C(C)C(C)=S	14	14	1	1.26108e-05
cC1=NC(C(=O)OC)=CCC1	14	14	1	1.26108e-05
cC(=O)N=C1SC(=CC(=O)OC)C(=O)N1c	14	14	1	1.26108e-05
cC1=C2C(C)=C(I)C(C)=[N+]2[B-](F)(F)n(c)c1	14	14	1	1.26108e-05
CNC1=NS(=O)N=C1N	14	14	1	1.26108e-05
CN[N+](C)(C)C	14	14	1	1.26108e-05
CC=C=CC	14	14	1	1.26108e-05
CC1=CCC(OC)=CC1=O	14	14	1	1.26108e-05
cC=C1CCN=C1c	14	14	1	1.26108e-05
CON=[N+]([O-])N(C)C	14	14	1	1.26108e-05
cC1=C(NC(C)=O)C(=O)ccC1=O	13	13	1	1.171e-05
CN1ccNS1(=O)=O	13	13	1	1.171e-05
cN(C(=O)OC)[C@H](C)OC	13	13	1	1.171e-05
CC(=O)[C@@H]1O[C@@H]1C	13	13	1	1.171e-05
CN(C)C(=S)N(C)C	13	13	1	1.171e-05
cC1=C(NC)C(=O)N(C)C1=O	13	13	1	1.171e-05
CC=N	15	13	1.15385	1.171e-05
cSN1ccC(=O)C1=O	13	13	1	1.171e-05
cC=NNC(=N)NC	13	13	1	1.171e-05
CC1SC1C	13	13	1	1.171e-05
c[C@@H]1O[C@]1(C)C	13	13	1	1.171e-05
CC1N=NN=N1	14	13	1.07692	1.171e-05
cNC(=O)C(C)=C(C)C=C	13	13	1	1.171e-05
cNC(=O)/C(C)=N\NC(C)=O	13	13	1	1.171e-05
cN=NC=C1NccC1=O	13	13	1	1.171e-05
CN/N=C(/c)C	13	13	1	1.171e-05
CC(C(C)=O)=C(C)OC	14	13	1.07692	1.171e-05
CC(=O)N1CCSC1(C)C	14	13	1.07692	1.171e-05
cNC(=O)C(O)=C(C)C(C)=O	14	13	1.07692	1.171e-05
COP(N)(=O)OC	156	13	12	1.171e-05
c[C@@H]1SCC(=O)N1c	25	13	1.92308	1.171e-05
cn(c)OC(C)=O	15	13	1.15385	1.171e-05
cC=C(C(=O)OC)C(=Cc)C(=O)OC	13	13	1	1.171e-05
CP(C)C	18	13	1.38462	1.171e-05
c/N=C(/NC#N)N(C)C	13	13	1	1.171e-05
COC(=O)C(C)=CC=CC	13	13	1	1.171e-05
cS(=O)(=O)NC(=C[N+](=O)[O-])NC	13	13	1	1.171e-05
CNC1=NS(=O)(=O)ccN1C	13	13	1	1.171e-05
cS(=O)(=O)n1cnnn1	13	13	1	1.171e-05
COC1=CC(=O)CCC1=O	13	13	1	1.171e-05
cC1=CC=C(C(=O)OC)CC1	13	13	1	1.171e-05
C[C@]1(OC=CC)Occ/C1=N/O	13	13	1	1.171e-05
CC(=O)ON=C1ccNC1=C1ccNC1=O	13	13	1	1.171e-05
cC1=NCCNC1=O	13	13	1	1.171e-05
c/N=C(\Nc)NC#N	13	13	1	1.171e-05
cC=C(C)N(C)C(C)=O	13	13	1	1.171e-05
CN(C)C=S	13	13	1	1.171e-05
cC=N/C(C)=N\NC(c)=O	13	13	1	1.171e-05
cC1OC1S(=O)(=O)N(C)C	13	13	1	1.171e-05
cC(c)=C(C)OC	13	13	1	1.171e-05
c[C@H]1OCCN1C(C)=O	13	13	1	1.171e-05
c/C=C\C=C\C(C)=O	13	13	1	1.171e-05
cN/C=C(/C(c)=O)C(=O)OC	13	13	1	1.171e-05
cNC1=NCCC(=O)N1	13	13	1	1.171e-05
cN1C(=O)COC1=S	13	13	1	1.171e-05
cC1SCC(=O)N1OC	13	13	1	1.171e-05
CN1C=CC=C2C1=NccOS2(=O)=O	13	13	1	1.171e-05
CC(C)=CC(C)=CC	13	13	1	1.171e-05
CN(C)[N+](=O)[O-]	13	13	1	1.171e-05
c[C@@]1(OC)cn(c)C(C)=CS1	13	13	1	1.171e-05
cC1=NN(c)[C@@](C)(O)C1	13	13	1	1.171e-05
c[N+]([O-])=NC#N	13	13	1	1.171e-05
CNC(=O)NC(=O)NC	13	13	1	1.171e-05
cOC(=O)NC(=O)SC	13	13	1	1.171e-05
cN=COC	13	13	1	1.171e-05
CC1=C(C(=O)O)N2C(=O)CC2OC1	13	13	1	1.171e-05
COC(=O)C1=C(C)N=C(C)CC1	13	13	1	1.171e-05
cOC(C)(OC)C(=O)O	13	13	1	1.171e-05
CN[11C](=N)N	13	13	1	1.171e-05
C[As](=O)(O)O	13	13	1	1.171e-05
NC1=NC(=S)NC(=O)C1	13	13	1	1.171e-05
CC(=CC)C1=CC(=O)CO1	13	13	1	1.171e-05
O=C1Ncc/C1=C1/NccC1=NO	13	13	1	1.171e-05
cN1ccC(=C(C)N(C)C)C1=O	13	13	1	1.171e-05
c[124I]	13	13	1	1.171e-05
CC(C)=C(C)C(=O)/C(O)=C(/C)C	13	13	1	1.171e-05
CC=CC(C)=CC(=O)SC	13	13	1	1.171e-05
cONC(C)=O	13	13	1	1.171e-05
CC(=O)NN(C)C(=O)NC	13	13	1	1.171e-05
CNC(=O)ONC(C)=O	13	13	1	1.171e-05
cC1=NC(=S)NCC1	13	13	1	1.171e-05
CC(=O)[C@@]1(C)CO1	13	13	1	1.171e-05
cNC1=C(C(=O)OC)C2=NCCN2C=N1	13	13	1	1.171e-05
CC(=O)N[C@H](C)NC(C)=O	13	13	1	1.171e-05
c[n+](c)C(=O)OC	13	13	1	1.171e-05
cN(C)C(C)=C(C)C=C(C)C(C)=[N+](c)C	13	13	1	1.171e-05
c/C=C1/ccN(C)C1=O	13	13	1	1.171e-05
cN=N	13	13	1	1.171e-05
CN(C)[C@@](C)(C)O	13	13	1	1.171e-05
c/N=C(/N=C(C)N(C)C)N(C)C	13	13	1	1.171e-05
cNC(=NN)NS(c)(=O)=O	13	13	1	1.171e-05
COO[C@H](C)OC	13	13	1	1.171e-05
CC1=NC(=O)NCC1	13	13	1	1.171e-05
c[te]c	13	13	1	1.171e-05
cC1=CC(=CC#N)N2ccSC2=N1	13	13	1	1.171e-05
CC=C(C)C=CC=C(C)C=CC(C)=CC	13	13	1	1.171e-05
cC=C/C(c)=N/Nc	13	13	1	1.171e-05
cC1=NC(=O)NCC1	13	13	1	1.171e-05
COC1=CCC(C)=CC1=O	13	13	1	1.171e-05
cC(N=c)=NC	13	13	1	1.171e-05
cn(c)NC1=NNCC1	13	13	1	1.171e-05
cC1OCCOO1	12	12	1	1.08093e-05
CC(=O)C=O	12	12	1	1.08093e-05
COC(C)OP(=O)(O)OP(=O)(O)OC	12	12	1	1.08093e-05
cN1NC(C(C)=O)=C(C)N1C=C	12	12	1	1.08093e-05
c/C=N/NC(=O)N(C)C	12	12	1	1.08093e-05
cNC(C)=C(C(C)=O)C(=S)SC	12	12	1	1.08093e-05
CSC(=O)N(C)O	12	12	1	1.08093e-05
c/C=C1\OC(=O)C(c)=C1O	12	12	1	1.08093e-05
cC(=NS(c)(=O)=O)OC	12	12	1	1.08093e-05
C[C@H](NC=O)NC(C)=O	12	12	1	1.08093e-05
cC1=C(C(=O)OC)C(=O)cc1	12	12	1	1.08093e-05
CC=CC1=CC2=C(Cl)C(=O)CCC2=CO1	12	12	1	1.08093e-05
cNC(=O)C(C#N)=NO	12	12	1	1.08093e-05
CN(C)NC(=O)OC	12	12	1	1.08093e-05
c[C@@]1(C)O[C@@]1(C)C	12	12	1	1.08093e-05
CC(=O)N(C)C1COO[C@@](C)(C)O1	12	12	1	1.08093e-05
cS(=O)(=O)C=CC(=O)N(C)NC(C)=O	12	12	1	1.08093e-05
cC(=O)[C@]1(OC)C=CCN(c)O1	12	12	1	1.08093e-05
CN(C)[S@@](C)=O	12	12	1	1.08093e-05
CC1(C=CC)OCCO1	12	12	1	1.08093e-05
cC=CC=C[C@H](OC)OC	12	12	1	1.08093e-05
CO[C@]1(C(C)=CC)C=CCO1	12	12	1	1.08093e-05
cN=C1OCCN1C	12	12	1	1.08093e-05
cC(=O)N(CN(C)C)C(c)=O	12	12	1	1.08093e-05
C[C@@H](O)O[C@@H](C)N1CCN=C1N	12	12	1	1.08093e-05
CSSSSC	22	12	1.83333	1.08093e-05
c[P+](c)(C)C	22	12	1.83333	1.08093e-05
cOC(N)=C(C)C(c)=O	14	12	1.16667	1.08093e-05
CNC(=O)NNC(=O)OC	17	12	1.41667	1.08093e-05
CC1(C)SCCN1C(C)=O	17	12	1.41667	1.08093e-05
CC1=NNC(=C2C=CC(O)=CC2=O)S1	13	12	1.08333	1.08093e-05
CC=C(C)N(C)C	13	12	1.08333	1.08093e-05
cC=CP(=O)(OC)OC	13	12	1.08333	1.08093e-05
C=C(O)C(=O)N(C)C	12	12	1	1.08093e-05
cN=C1NC=NC2NC(=NC(=O)OC)C(C)=C12	12	12	1	1.08093e-05
CC=CC(C)=CC(=O)NC	12	12	1	1.08093e-05
CN1CN(C)C(=O)C1	12	12	1	1.08093e-05
CO[C@H](C)NC1=NCCN1	12	12	1	1.08093e-05
O=C1C=C(n2ccnn2)C(=O)cc1	12	12	1	1.08093e-05
cN/C=C1\C(=O)ccOC1OC	12	12	1	1.08093e-05
CN(C)[S@](C)=O	12	12	1	1.08093e-05
CC1C(C)N1C	12	12	1	1.08093e-05
C[Te]C	12	12	1	1.08093e-05
C[C@]1(C)OCCOO1	12	12	1	1.08093e-05
cNC(=O)NN	12	12	1	1.08093e-05
cN1CCC(C=CC(C)=C(C)C)=N1	12	12	1	1.08093e-05
cC=C1C(=O)N2C(C(=O)O)=CS[C@H]12	12	12	1	1.08093e-05
CC1=CccS1(=O)=O	12	12	1	1.08093e-05
CO[C@@H]1CC[C@H](OC)O1	12	12	1	1.08093e-05
CC(=O)NC1=CCCC=C1	12	12	1	1.08093e-05
cC=CC(=O)/C(C)=C(\O)C=Cc	12	12	1	1.08093e-05
[CH-]C(=O)OC	13	12	1.08333	1.08093e-05
NN1C(=O)ccC1=O	12	12	1	1.08093e-05
cC(C)=NNC(=O)C1=C(O)ccS(=O)(=O)N1C	12	12	1	1.08093e-05
cC=C1N=C(SC)N(CN(C)C)C1=O	12	12	1	1.08093e-05
C[C@]1(O)OCCO[C@@H]1OC	12	12	1	1.08093e-05
CC=C(C#N)C#N	12	12	1	1.08093e-05
c/C=C/C=C(\C)N(c)C	12	12	1	1.08093e-05
cC=NNC(=O)C(c)=Cc	12	12	1	1.08093e-05
CN(C)C=C(C)C(N)=O	12	12	1	1.08093e-05
cSC=CC(=O)OC	12	12	1	1.08093e-05
cN=NC(c)=Nn(c)c	12	12	1	1.08093e-05
C/C=C/C=CC	12	12	1	1.08093e-05
cC1=NNC(=C2C=Ncc2)S1	12	12	1	1.08093e-05
CN1CCN2C1=C([N+](=O)[O-])CCC2O	12	12	1	1.08093e-05
cNC(=O)NC1N=C(N(C)C)ccN(C)C1=O	12	12	1	1.08093e-05
CSC(C(C)=O)=C(C)C	12	12	1	1.08093e-05
cC(=CC)C(=NC#N)N(C)C	12	12	1	1.08093e-05
cN1CC(=O)N(C)/C1=N\C#N	12	12	1	1.08093e-05
cS(=O)(=O)NC(=N)NO	12	12	1	1.08093e-05
cC=C/C(OC)=C(/C)C(=COC)C(=O)OC	12	12	1	1.08093e-05
cN1CC(C(=O)OC)=C(C(=O)OC)N(c)C1	12	12	1	1.08093e-05
CC(=O)NCN	12	12	1	1.08093e-05
c/C=C1/N=C(Nc)NC1=O	12	12	1	1.08093e-05
CO[C@H](C)N(C)C(C)=O	12	12	1	1.08093e-05
cC(=O)OCOC(c)=O	12	12	1	1.08093e-05
cC1=NccC1=O	12	12	1	1.08093e-05
CB(F)F	12	12	1	1.08093e-05
CN1CCOCS1(=O)=O	12	12	1	1.08093e-05
CC1N=CC=N1	12	12	1	1.08093e-05
cN(c)C1=NN(C(C)=O)CC1	12	12	1	1.08093e-05
cC=CC1=NN(c)C2(C1)SCC(=O)N2c	12	12	1	1.08093e-05
CC=C(C)C(=O)NC1=CC(=O)C(NC)=C(C)C1=O	12	12	1	1.08093e-05
CS[C@]1(C)CO[C@@H](C)O1	12	12	1	1.08093e-05
cC1SCCN1C(=O)OC	12	12	1	1.08093e-05
cC=C1NC(=S)N(CN(C)C)C1=O	12	12	1	1.08093e-05
c[C@@H]1SCC(=O)N1C	12	12	1	1.08093e-05
cNC(=O)C=C(C)Nc	12	12	1	1.08093e-05
cC1=NC(OC(C)=O)[14C](=O)Ncc1	12	12	1	1.08093e-05
CC#C/C=C/C#CC	12	12	1	1.08093e-05
cC=C1SC(=O)N(C(c)=O)C1=O	12	12	1	1.08093e-05
cC1=NNNN1	12	12	1	1.08093e-05
cC=C(c)C(C)=CC	12	12	1	1.08093e-05
cN(O)C(=O)SC	12	12	1	1.08093e-05
CC=CP(=O)(OC)OC	12	12	1	1.08093e-05
C[C@H]1SCCN1C(C)=O	12	12	1	1.08093e-05
COC(=O)NO	12	12	1	1.08093e-05
cC(C)=NNC(=O)C1=C(O)ccS(=O)(=O)N1	12	12	1	1.08093e-05
CC1(C)N=C(N)ccN1	12	12	1	1.08093e-05
cNC(=O)N1CC1C#N	12	12	1	1.08093e-05
cC=C1C(=O)NC(=O)C(C)=C1C	12	12	1	1.08093e-05
c/C(=N/O)N1CCSC1	12	12	1	1.08093e-05
cC1OC(C)=NN1C(C)=O	12	12	1	1.08093e-05
cONC(c)=O	12	12	1	1.08093e-05
cON=C(C)C=C(C)C	12	12	1	1.08093e-05
CN=C(N)N(C)C	12	12	1	1.08093e-05
cNC1=C(Cl)C(=O)C(Nc)=C(Cl)C1=O	12	12	1	1.08093e-05
cNC1=C(Nc)C(=O)ccC1=O	12	12	1	1.08093e-05
cC1=N/C(=C/NC)C(=O)O1	12	12	1	1.08093e-05
cOC1(C)CC2=C(O1)C(=O)ccC2=O	12	12	1	1.08093e-05
CC(=O)OCOC(=O)N(C)C	12	12	1	1.08093e-05
c=[n+](c)c	12	12	1	1.08093e-05
O=C1ccC(=O)C2=C1C=CCO2	12	12	1	1.08093e-05
cC=CC(=O)N1N=C(c)OC1c	12	12	1	1.08093e-05
CC1=CC(=O)N(C)C1	12	12	1	1.08093e-05
C1=NNCC1	12	12	1	1.08093e-05
CC(=O)N1C[C@H](OC)OC1=O	12	12	1	1.08093e-05
CC(=O)O[C@@H]1CC(=O)N1C(C)=O	12	12	1	1.08093e-05
CN(C)OC(=O)NC	12	12	1	1.08093e-05
cOP(C)(=S)N(C)C(=O)OC	12	12	1	1.08093e-05
cC=CC(=O)N(c)N=Nc	12	12	1	1.08093e-05
CO[C@@H](C)O[C@H]1CCC=CO1	12	12	1	1.08093e-05
C[PH](C)(C)C	12	12	1	1.08093e-05
cC(C)=NN(C)P(c)(=O)OC	12	12	1	1.08093e-05
c[C@H]1SCCN1C(C)=O	12	12	1	1.08093e-05
C/C=C/C(C)=NOC	12	12	1	1.08093e-05
cNC(=O)NC1=NNN(C)N1	12	12	1	1.08093e-05
cC=NNC(=N)N(C)C	12	12	1	1.08093e-05
CC(=O)OC[O+]=NN(O)N(C)C	12	12	1	1.08093e-05
CN=C(N)NC(=O)N(C)C	12	12	1	1.08093e-05
cC(=N)NOS(C)(=O)=O	12	12	1	1.08093e-05
cC1=C(C)CC1	12	12	1	1.08093e-05
C#CC(=O)Nc	12	12	1	1.08093e-05
C[Se]C(C)=O	12	12	1	1.08093e-05
cC(=S)N1CCSC1	12	12	1	1.08093e-05
cC=NN(C)C(N)=N[N+](=O)[O-]	12	12	1	1.08093e-05
CC(C=CC)=CC(=O)NC	12	12	1	1.08093e-05
CN=S	12	12	1	1.08093e-05
CNC(=S)N/N=C1/ccN(CN(C)C)C1=O	12	12	1	1.08093e-05
cSC1=C(Br)C(=O)O[C@@H]1OC	12	12	1	1.08093e-05
cC1(C)SCC(=O)N1C	12	12	1	1.08093e-05
cN=NN(C)C(=O)Nc	11	11	1	9.90849e-06
CO[C@@H]1CCC=[N+]([O-])O1	11	11	1	9.90849e-06
cC=C/C=N/NC(=S)NC	11	11	1	9.90849e-06
COC(=O)C=CC=C(C)C	11	11	1	9.90849e-06
cNC(=CC(c)=O)SC	11	11	1	9.90849e-06
COO[C@](C)(C)OC	11	11	1	9.90849e-06
CN(N)C=S	11	11	1	9.90849e-06
CC(=O)N[C@H](C)O	11	11	1	9.90849e-06
cC=C(C)C#CC	11	11	1	9.90849e-06
c/C=N/N=C(c)OC	11	11	1	9.90849e-06
cNCNC(c)=O	11	11	1	9.90849e-06
cC1NccC(C)=[N+]1[O-]	11	11	1	9.90849e-06
cn(c)C(=O)C(=O)O	11	11	1	9.90849e-06
CNn1ccnn1	11	11	1	9.90849e-06
COC1=CC(=O)C(C)=C(C)C1=O	11	11	1	9.90849e-06
CC1=C(C)C(=O)N2C(=O)N(C)C(=O)C2C1	11	11	1	9.90849e-06
c[C@@H]1O[C@H]1C	11	11	1	9.90849e-06
cO[C@@H](C)[N+](=O)[O-]	11	11	1	9.90849e-06
cC(c)=CC(=O)N(C)C	11	11	1	9.90849e-06
CN(C)C(=O)N/N=C/C	11	11	1	9.90849e-06
c-n(c)oc	11	11	1	9.90849e-06
cC(=O)NCNC(C)=O	11	11	1	9.90849e-06
cN(C)[C@H](C)[N+](C)(C)[O-]	11	11	1	9.90849e-06
cC(c)=NC(c)O	11	11	1	9.90849e-06
C[C@]12SS[C@](C)(C(=O)N1C)N(C)C2=O	11	11	1	9.90849e-06
CC(=O)C(C)=CC(C)=CC(C)=CC	11	11	1	9.90849e-06
CSC1=C(SC)C(=O)C(C)=C(C)C1=O	11	11	1	9.90849e-06
cC(=O)N(c)C(=O)N(C)C	11	11	1	9.90849e-06
COP(=O)(O)OP(=O)(O)OP(=O)(O)OP(=O)(O)O[C@H](C)OC	11	11	1	9.90849e-06
cO[C@](C)(O)C(c)=O	11	11	1	9.90849e-06
CC1=CC(=O)OC[C@]12O[C@@H]2C	11	11	1	9.90849e-06
cN(c)C(=O)C(=C)O	11	11	1	9.90849e-06
O=C1NccC1=NN1CCC1=O	11	11	1	9.90849e-06
CN1ccN(C)C(=O)N(C)C1=O	11	11	1	9.90849e-06
cNC(=O)NC(=O)OC	11	11	1	9.90849e-06
C[N@+](C)(C)[O-]	11	11	1	9.90849e-06
cN1C(=O)C(=O)C(=C(C)O)C1=O	12	11	1.09091	9.90849e-06
C[N+]1(C)CC1	12	11	1.09091	9.90849e-06
COC(C)N(C)C	12	11	1.09091	9.90849e-06
COC(=O)C=CC(C)=O	12	11	1.09091	9.90849e-06
CNC(=O)C1=CN(C)C=CC1	13	11	1.18182	9.90849e-06
COC(=O)C=C(C)OC	13	11	1.18182	9.90849e-06
cN(C(=O)OC)[C@H](C)O	14	11	1.27273	9.90849e-06
cOC(=O)C=C(C)C	14	11	1.27273	9.90849e-06
COC1COO[C@@](C)(C)O1	20	11	1.81818	9.90849e-06
C/C=N/NC1=NCCN1	19	11	1.72727	9.90849e-06
CNC1=C(C)C(=O)C2=C(C[C@@]3(OC)[C@H]4N[C@H]4CN23)C1=O	19	11	1.72727	9.90849e-06
cC(=O)SC(C)=C(C)N(C)C=O	18	11	1.63636	9.90849e-06
CC=CC(=O)N(C)O	18	11	1.63636	9.90849e-06
CO[PH](O)(O)O	16	11	1.45455	9.90849e-06
cC1=C(NS(c)(=O)=O)C(=O)ccC1=O	11	11	1	9.90849e-06
c[C@@H]1O[C@@]1([Si](C)(C)C)P(=S)(N(C)C)N(C)C	11	11	1	9.90849e-06
cN1C(=N)CN(C)[C@H]1C	11	11	1	9.90849e-06
cC(=O)C1=C(C)CCO1	11	11	1	9.90849e-06
CC#C/C=C\C#CC	11	11	1	9.90849e-06
cC=C1C(=O)NN(C(c)=O)C1=O	11	11	1	9.90849e-06
c/C=C1/SC(=Nc)N(C)C1=O	11	11	1	9.90849e-06
C[N+]#N	11	11	1	9.90849e-06
cC=CC(=O)/C(C)=C(/O)C=Cc	11	11	1	9.90849e-06
CC(=O)NCO	11	11	1	9.90849e-06
CC(=O)C1=C(C)CS(=O)(=O)C2CC(=O)N12	11	11	1	9.90849e-06
cN1C(=O)C(C)=C(C)S1(=O)=O	11	11	1	9.90849e-06
cN1C(=O)CC(=O)C1=O	11	11	1	9.90849e-06
cn1ccnnn1c	11	11	1	9.90849e-06
cC(=O)NC(=O)N(c)SN(C)C	11	11	1	9.90849e-06
cN/N=C(/C)C(=O)OC	11	11	1	9.90849e-06
cS(C)(=N)=O	11	11	1	9.90849e-06
cC1=C(C)S(=O)(=O)N=C1N(C)C	11	11	1	9.90849e-06
CNC(=N[N+](=O)[O-])N(C)C	11	11	1	9.90849e-06
CC1(C)NCCO1	11	11	1	9.90849e-06
CNC(C)=C(C)C(=O)OC	11	11	1	9.90849e-06
C/N=C1/OCCN1C	11	11	1	9.90849e-06
cC(=O)NN1CC(=O)N(C)C1=O	11	11	1	9.90849e-06
COC(=O)N(C)C(=O)OC	11	11	1	9.90849e-06
CC=C(C)B1OCCO1	11	11	1	9.90849e-06
CNC(=O)NN1CCC1=O	11	11	1	9.90849e-06
cC1OOC(C)(C)OO1	11	11	1	9.90849e-06
cC=NC(C)Oc	11	11	1	9.90849e-06
c[nH]n(c)C(=O)OC	11	11	1	9.90849e-06
CNC(=O)NOC	11	11	1	9.90849e-06
cS(=O)(=O)NN(C)S(C)(=O)=O	11	11	1	9.90849e-06
cC(c)=NN(C(C)=O)C(=O)NC	11	11	1	9.90849e-06
cN1C(=O)C[C@H]1S(C)(=O)=O	11	11	1	9.90849e-06
CC1OccS1	11	11	1	9.90849e-06
cC(=Cn(c)nc)OC	11	11	1	9.90849e-06
CNC1=C(Br)C(=O)ccC1=O	11	11	1	9.90849e-06
c=NC1=[N+](C)C(=O)CS1	11	11	1	9.90849e-06
CNC(=O)C=CC=CC	11	11	1	9.90849e-06
cN1C(=O)C(Br)=C(Br)C1=O	11	11	1	9.90849e-06
COC(=O)[C@H]1O[C@@H]1C(=O)NC	11	11	1	9.90849e-06
cSCS(=O)(=O)NC	11	11	1	9.90849e-06
cC(=Cn(c)c)N(C)C	11	11	1	9.90849e-06
cS(=O)(=O)N1CCC(=O)N(C)C1=S	11	11	1	9.90849e-06
COC1=NccC2=NCCN21	11	11	1	9.90849e-06
CN1C(=O)CN(C(C)=O)C1(C)C	11	11	1	9.90849e-06
cC=C1C(=O)N2C(C(=O)O)=CSC12	11	11	1	9.90849e-06
CNC(=O)C=CC(=O)N(C)NC(C)=O	11	11	1	9.90849e-06
CC1=CC(C)(O)N(C)C1=O	11	11	1	9.90849e-06
cn1cC(C)=C2C(C)=CC(C)=[N+]2[B-]1(F)F	11	11	1	9.90849e-06
CC(=O)N/N=C1/ccN(C)C1=O	11	11	1	9.90849e-06
cNC(=O)N=C1NC(=O)CN1C	11	11	1	9.90849e-06
CC=C1CC(=O)C(C)=C1C	11	11	1	9.90849e-06
CC=C(NC(C)=O)C(=O)N(C)C	11	11	1	9.90849e-06
cC(=O)C1=C(NC)C(=O)N(C)C1	11	11	1	9.90849e-06
CSSC(=S)N(C)C	11	11	1	9.90849e-06
cC1SCC(=O)N1N=C1ccNC1=O	11	11	1	9.90849e-06
cC(N)=NN(C)C	11	11	1	9.90849e-06
cC=C1NC(=O)C(c)=C1c	11	11	1	9.90849e-06
cC=C1SC(=NC)NC1=O	11	11	1	9.90849e-06
CC(=O)NC1N=C(C)ccN(C)C1=O	11	11	1	9.90849e-06
CN(C)S(=O)(=O)OC	11	11	1	9.90849e-06
CC(=C/C=C\C)C(=O)NC1=C2NCCN=C2ccC1=O	11	11	1	9.90849e-06
cC#Cn(c)c	11	11	1	9.90849e-06
cC(=O)NNC(=O)NS(c)(=O)=O	11	11	1	9.90849e-06
cC1=C(C(=O)OC)CCO1	11	11	1	9.90849e-06
CN(C)C(=O)C(=O)O	11	11	1	9.90849e-06
cC(=O)NC(=O)N1N=C(c)OC1(C)C	11	11	1	9.90849e-06
cC=C(C)n(c)c	11	11	1	9.90849e-06
cNOC(C)=O	11	11	1	9.90849e-06
cC(c)(SC)SC	11	11	1	9.90849e-06
CC1=C(C)C(=NO)CCS1	11	11	1	9.90849e-06
C=C(C)C1=CC(=O)CO1	11	11	1	9.90849e-06
CN1CNCC1=O	11	11	1	9.90849e-06
CNC1=NCCN1C	11	11	1	9.90849e-06
COC1=CC(=O)C(OC)=C(C)C1=O	11	11	1	9.90849e-06
cC=C1OC(=O)C(Br)=C1Br	11	11	1	9.90849e-06
CC1(C)N=C(C(N)=O)ccN1	11	11	1	9.90849e-06
cC1=C2C(C)=CC(C)=[N+]2[B-](F)(F)n(c)c1	11	11	1	9.90849e-06
cC=C(C(=O)OC)P(=O)(OC)OC	11	11	1	9.90849e-06
cC1=C(c)ON(C)C1	11	11	1	9.90849e-06
cC#CC=C(C)C	11	11	1	9.90849e-06
CC(=O)C(=CC)C(=O)O	11	11	1	9.90849e-06
c/C=C(/NC(c)=O)C(=O)Nc	11	11	1	9.90849e-06
c[C@@]1(C)OOC[C@@H](OC)O1	11	11	1	9.90849e-06
cN/N=C/C(=O)NC	11	11	1	9.90849e-06
c/C=N/N	11	11	1	9.90849e-06
CN1CNccS1(=O)=O	11	11	1	9.90849e-06
C/C(C)=C\C=C\C=CC	11	11	1	9.90849e-06
CO[C@@H]1C=C(C)CCO1	11	11	1	9.90849e-06
O=C1CC[C@H]2SCCN12	11	11	1	9.90849e-06
cC(c)=C1ccN(C)C1=O	11	11	1	9.90849e-06
cNC1=C(C(=O)OC)C2=NCCN2C(c)=N1	11	11	1	9.90849e-06
O=C1OCCN1Cl	11	11	1	9.90849e-06
cn(c)NC(=O)OC	11	11	1	9.90849e-06
CC(=O)NC1=C(C)C(=O)ccC1=N	11	11	1	9.90849e-06
cC(=O)N(C)N(SN1CCN(C)/C1=N/[N+](=O)[O-])C(c)=O	11	11	1	9.90849e-06
CC(=C/C=C\C)C(=O)NC1=C(N(C)C)C(=O)ccC1=O	11	11	1	9.90849e-06
cN1C[C@H]2N[C@H]2C1(C)OC	11	11	1	9.90849e-06
cC(C)=CF	11	11	1	9.90849e-06
CC1S(=O)(=O)OCCOS1(=O)=O	11	11	1	9.90849e-06
CC1=CC(=O)N(C)C1=O	11	11	1	9.90849e-06
CN/C(=N/C)NC#N	11	11	1	9.90849e-06
COSSOC	11	11	1	9.90849e-06
cOC(C(C)=CC=C(C)N(c)C)=C(C)C=CC(C)=[N+](c)C	11	11	1	9.90849e-06
cC1SccC(=O)N1c	11	11	1	9.90849e-06
CC=CC=C(C)C(=O)OC	11	11	1	9.90849e-06
cC(=O)NC(=O)N(c)C	11	11	1	9.90849e-06
cC=C(C)C1=NOC(c)(C)N1C	11	11	1	9.90849e-06
COC(=O)C1=CSC2CC(=O)N12	11	11	1	9.90849e-06
cN(C)COC	11	11	1	9.90849e-06
cC=C1C(=O)NC(=N)N1C	11	11	1	9.90849e-06
cNC1=C(C(=O)O)C(=O)ccC1=O	11	11	1	9.90849e-06
c/N=C/NC	11	11	1	9.90849e-06
C[C@@]1(C)O[C@@H]1C(C)=O	11	11	1	9.90849e-06
COC(=O)C1=C(C)N(C)[C@]2(C)OCC(=O)N2C1	11	11	1	9.90849e-06
COC(=O)C1=C(C)N2CCO[C@@]2(C)CC1	11	11	1	9.90849e-06
cC=C1SC(=O)C(C(C)=O)=C1O	11	11	1	9.90849e-06
COC(=O)N1CCN=N1	11	11	1	9.90849e-06
COC1=C(C)C(=O)OC1	11	11	1	9.90849e-06
CNC(=S)N/N=C1\ccN(CN(C)C)C1=O	11	11	1	9.90849e-06
cC=CNC(=O)C(=Cc)OC	11	11	1	9.90849e-06
COC(=O)C1=C(C)NC(C)=C(C(=O)N(C)C)C1	11	11	1	9.90849e-06
CC(=CC=CC)C(=O)N(C)C1=CC(=O)C(N)=C(C)C1=O	11	11	1	9.90849e-06
CC1=NCCC(=O)N1C	11	11	1	9.90849e-06
cC=CS(C)=O	11	11	1	9.90849e-06
cN1C=CS(=O)(=O)CC1	11	11	1	9.90849e-06
cSC1=C(C)CN2C(=O)CC2S1(=O)=O	11	11	1	9.90849e-06
CC(=NC)N(C)C	10	10	1	9.00772e-06
cC=C(c)C(=O)OC(C)=C(C)C(=O)OC	10	10	1	9.00772e-06
CON=C1ccNC1=C1ccN(C)C1=O	10	10	1	9.00772e-06
cNC(=O)NNC	10	10	1	9.00772e-06
cN=C	10	10	1	9.00772e-06
cO[P@](C)(=O)OC	10	10	1	9.00772e-06
cC=C(C)n(c)nc	10	10	1	9.00772e-06
CS(=O)(=O)N1N=CccB1O	10	10	1	9.00772e-06
CN=C1C=CC=CN1C	10	10	1	9.00772e-06
cC(=O)NC(C)=CC(C)=O	10	10	1	9.00772e-06
CNC(=O)N1CC2=C(COC2=O)NC1=O	10	10	1	9.00772e-06
cC1=NN(c)C(C)(O)C1	10	10	1	9.00772e-06
c[n+](c)=C(C)C#N	10	10	1	9.00772e-06
CSC(=S)OC	10	10	1	9.00772e-06
cS(=O)(=O)C(C)S(C)(=O)=O	10	10	1	9.00772e-06
cC(=O)C1=CN(c)CC1	10	10	1	9.00772e-06
cC=CC(=O)N1C=CC(=O)CC1	10	10	1	9.00772e-06
COC(=O)ON=C(C)C	10	10	1	9.00772e-06
cC1NC1C	10	10	1	9.00772e-06
cC=CC(=O)/C=C/C	10	10	1	9.00772e-06
cN/N=C1/C(=O)N(c)N=C1C	10	10	1	9.00772e-06
c/C=C(/C)C(=O)/C(C)=C/c	10	10	1	9.00772e-06
O=C1CN2C3=C(cc[C@@H]2O1)C(=O)ccC3=O	10	10	1	9.00772e-06
CNC(=O)C1=NS(=O)(=O)ccN1	10	10	1	9.00772e-06
cN1C[C@@]12CCOC2=O	10	10	1	9.00772e-06
cC(=O)N(C)N(SSC)C(c)=O	10	10	1	9.00772e-06
cC(c)=C(c)F	10	10	1	9.00772e-06
CC1=C(O)C(=O)C(C)=C(C)C1	10	10	1	9.00772e-06
C=C1C=CC(=O)CC1	10	10	1	9.00772e-06
cC=CC(=O)N(C)C(C)=CC	10	10	1	9.00772e-06
CN(C)C(=S)S[C@@H](C)OC	10	10	1	9.00772e-06
cNC(=NC)Sc	10	10	1	9.00772e-06
cC(=O)OCOC(=O)OC	10	10	1	9.00772e-06
cC(c)=C1CC(=O)N(CN(C)C)C1=O	10	10	1	9.00772e-06
c[C@@H]1O[C@@H]1C	10	10	1	9.00772e-06
cC(=O)C(=C)n(c)nc	10	10	1	9.00772e-06
cnn(c)N(C)C	10	10	1	9.00772e-06
cC=C1SC(c)N(NC(c)=O)C1=O	10	10	1	9.00772e-06
cN1C=CCC(C(=O)OC)=C1C	10	10	1	9.00772e-06
CNC1=C(Cl)C(=O)C(NC)=C(Cl)C1=O	10	10	1	9.00772e-06
cN1CCC(=O)N(c)C1=O	10	10	1	9.00772e-06
CN(C)P1(=O)OCCC(OO)N1C	10	10	1	9.00772e-06
CN=C(C)NO	15	10	1.5	9.00772e-06
CC(C)=S	11	10	1.1	9.00772e-06
cSCNC(c)=O	12	10	1.2	9.00772e-06
COP(=S)(S)OC	11	10	1.1	9.00772e-06
CC=CC=CC(=O)C(C)=C(C)O	11	10	1.1	9.00772e-06
cC=C(SC)SC	11	10	1.1	9.00772e-06
cN=P(c)(c)c	11	10	1.1	9.00772e-06
cN[C@H]1CC[C@@]23SS[C@](C)(C(=O)N12)N(C)C3=O	11	10	1.1	9.00772e-06
CB(C)OC(C)=O	10	10	1	9.00772e-06
CN1C(=O)C(=C2ccNC2=O)SC1=S	10	10	1	9.00772e-06
COC=C1CCC(C(N)=O)=C(C)N1	10	10	1	9.00772e-06
cN(C)CS(C)(=O)=O	10	10	1	9.00772e-06
c/C(=N\O)SC	10	10	1	9.00772e-06
cC=C(C)C1=C(C)CNC(=O)N1	10	10	1	9.00772e-06
cC(=O)OC(c)=NOC	10	10	1	9.00772e-06
cN1C(C)=C(C(C)=O)CC(C#N)=C1NC(C)=O	10	10	1	9.00772e-06
CC(N)=NC(N)=O	10	10	1	9.00772e-06
cNC1=NS(=O)(=O)NC1=NC	10	10	1	9.00772e-06
cN/N=C(/Oc)C(C)=O	10	10	1	9.00772e-06
CS[C@@](C)(C)OC	10	10	1	9.00772e-06
C=CC(C)=C(C)C	10	10	1	9.00772e-06
C=C1ccN=CN1C	10	10	1	9.00772e-06
cONC	10	10	1	9.00772e-06
O=C1ccC(=O)C2=C1CN1ccSC1=N2	10	10	1	9.00772e-06
CC(C)=C1OccC1=O	10	10	1	9.00772e-06
CN(C)[P@@]1(=O)N[C@H](OO)CCO1	10	10	1	9.00772e-06
CC(=O)OCN(C)C(C)=O	10	10	1	9.00772e-06
C1O[C@H]2CO[C@H]3CO[C@@H]1N32	10	10	1	9.00772e-06
cNC1=C(c)C(=O)N(C)C1=O	10	10	1	9.00772e-06
S=C1OCCO1	10	10	1	9.00772e-06
CON=C(C)C(C)=CC	10	10	1	9.00772e-06
COC1C(=O)N(C)CC(=O)N1C	10	10	1	9.00772e-06
cNC(=O)O	10	10	1	9.00772e-06
COC(=O)C1=CCCC=C1	10	10	1	9.00772e-06
cC(=O)C=CC(=O)OC	10	10	1	9.00772e-06
CC(F)=C(F)F	10	10	1	9.00772e-06
O=C1OCC(Cl)=C1Cl	10	10	1	9.00772e-06
CC(C=CC(=O)NC)=CC	10	10	1	9.00772e-06
cC=C1OC(=O)C=C1c	10	10	1	9.00772e-06
CNC(=O)C(N)=O	10	10	1	9.00772e-06
cC=C(C)C=Nc	10	10	1	9.00772e-06
CC(=C/C=C\C)C(=O)NC1=CC(=O)ccC1=O	10	10	1	9.00772e-06
C=C(C(=O)NC)N(C)C(C)=O	10	10	1	9.00772e-06
c/C(=N/C)NC#N	10	10	1	9.00772e-06
COC(=O)C1=C(C)OC(C)=C(C(=O)OC)C1	10	10	1	9.00772e-06
cC=CS(=O)(=O)ON1C(=O)CCC1=O	10	10	1	9.00772e-06
COC(=O)N1N=C(C)N=NC1C	10	10	1	9.00772e-06
CNC1=C(N(C)C)C(=O)ccC1=O	10	10	1	9.00772e-06
cOC(C)O[C@H]1COO[C@@](C)(C)O1	10	10	1	9.00772e-06
cC1=CC(=O)NC1=O	10	10	1	9.00772e-06
cC1=NN(C(C)=O)C(=O)C1	10	10	1	9.00772e-06
cC=C(C(=O)OC)N(C)C	10	10	1	9.00772e-06
CNC(C)=NC	10	10	1	9.00772e-06
cC(=O)[n+](c)[n-]c	10	10	1	9.00772e-06
cC=C1OC(=O)C(Cl)=C1c	10	10	1	9.00772e-06
COC(=O)C1=C(C)CCC1=O	10	10	1	9.00772e-06
cC=C(C)C=CC(=O)NC	10	10	1	9.00772e-06
CC1=COC2=C(C)C(=O)C(=O)cc2c1	10	10	1	9.00772e-06
cC#CC=CC(C)=C(C)C	10	10	1	9.00772e-06
c/N=C(\NC#N)NC(C)NC(c)=O	10	10	1	9.00772e-06
cC=C1N=C(c)N(n(c)c)C1=O	10	10	1	9.00772e-06
c/C=C(\C)C(C)=NOC(c)=O	10	10	1	9.00772e-06
CN(C)N(C)N(C)C	10	10	1	9.00772e-06
cNC(=O)NN=C(c)c	10	10	1	9.00772e-06
CNC(=S)N/N=C(/C)C=C(C)C	10	10	1	9.00772e-06
c[P@](=O)(OC)N(C)C	10	10	1	9.00772e-06
C/C=C(/C)[N+](=O)[O-]	10	10	1	9.00772e-06
CO[C@@H]1COO[C@](C)(C)O1	10	10	1	9.00772e-06
cC1=CCCC=C1	10	10	1	9.00772e-06
C1=COCC1	10	10	1	9.00772e-06
cC1(c)N=C(C)C(N)=N1	10	10	1	9.00772e-06
CN(C)CN1cc/C(=N\NC(N)=S)C1=O	10	10	1	9.00772e-06
cNC1=C(C(c)=O)CN(C)C1=O	10	10	1	9.00772e-06
cC(c)=NNC(C)=S	10	10	1	9.00772e-06
CC=C(C)C(C)=NO	10	10	1	9.00772e-06
O=C1CCC=C1Cl	10	10	1	9.00772e-06
CN(C)COC	10	10	1	9.00772e-06
cNC(c)=C1ccNC1=O	10	10	1	9.00772e-06
cC1=NN2CNN=C2SC1	10	10	1	9.00772e-06
O=C1CCOC1=O	10	10	1	9.00772e-06
cN1C(=O)COC1=O	10	10	1	9.00772e-06
cN[C@@H](C)N(c)OC	10	10	1	9.00772e-06
O=C1CCN1OS(=O)(=O)O	10	10	1	9.00772e-06
c[Si](c)(c)OC	10	10	1	9.00772e-06
CON=CC(C)=CC	10	10	1	9.00772e-06
CN=C1C=CC=C(C)N1C	10	10	1	9.00772e-06
C/C1=C/C=CCCC2=C1CC2	10	10	1	9.00772e-06
CSC1=NccC2=NCCN21	10	10	1	9.00772e-06
c/C=C1/N=C(NC)NC1=O	10	10	1	9.00772e-06
CN(C)C(=O)S(C)=O	10	10	1	9.00772e-06
cOC(C)(C)[N+](C)(C)C	10	10	1	9.00772e-06
c=[N+]([C-])[O-]	10	10	1	9.00772e-06
CC(=O)N(C)N(C)C#N	10	10	1	9.00772e-06
CC1=C(C#N)C(=C(C#N)C#N)OC1	10	10	1	9.00772e-06
CC(=CC)/C=C(/C)C=CC	10	10	1	9.00772e-06
CSC(C)=C(C)C	10	10	1	9.00772e-06
CON=CC=C(C)C	10	10	1	9.00772e-06
cN1cc/C(=C(\C)N(C)C)C1=O	10	10	1	9.00772e-06
cn[se]c	10	10	1	9.00772e-06
c[C@@H]1O[C@@]1(C)C	10	10	1	9.00772e-06
cC=C1S/C(=N\c)N(C)C1=O	10	10	1	9.00772e-06
CNS[C@@H](C)OC	10	10	1	9.00772e-06
cC=CC=CC=CC=Cc	10	10	1	9.00772e-06
cnn(c)C(N)=S	10	10	1	9.00772e-06
cC(Cl)=C(C)C=C1SC(=O)N(C)C1=O	10	10	1	9.00772e-06
CC=C1CCC(C)=CC1=O	10	10	1	9.00772e-06
cOC1=NC(c)(C)NC(=O)C1	10	10	1	9.00772e-06
cN(C)C1=NN(C(C)=O)CC1	10	10	1	9.00772e-06
cC1=C(c)C(=O)N(C)C1	10	10	1	9.00772e-06
cC(=O)ON=C(C)N1CCC(C)=N1	10	10	1	9.00772e-06
cC=CC(=O)O[C@@H](C)OC	10	10	1	9.00772e-06
cC1=C(NC)C(=O)ccC1=O	10	10	1	9.00772e-06
COC1(C)CCOO1	10	10	1	9.00772e-06
COC1=CC(=O)CC(C)=C1O	10	10	1	9.00772e-06
CC(=O)C1=C(C)NC(C)=C(C(=O)N(C)C)C1	10	10	1	9.00772e-06
COC=CC	10	10	1	9.00772e-06
C1C=CC=CC1	10	10	1	9.00772e-06
cN[C@H](C)N(c)OC	10	10	1	9.00772e-06
CO[C@H](C)S(N)(=O)=O	10	10	1	9.00772e-06
cN(C)N(C)C	10	10	1	9.00772e-06
CC1=C(C)C(=O)C(O)=C(C)C1=O	10	10	1	9.00772e-06
CC(=O)O[C@H]1COO[C@](C)(C)O1	10	10	1	9.00772e-06
CC1(C)NNC(=S)N1	10	10	1	9.00772e-06
cSCNC(=O)OC	10	10	1	9.00772e-06
CNC(=O)N(C)[C@@H](C)OC	10	10	1	9.00772e-06
CC=C(C)C(=O)OCOC(C)=O	10	10	1	9.00772e-06
COC(=O)C1SCCN1C(C)=O	10	10	1	9.00772e-06
cN1CCC(=O)C1=O	10	10	1	9.00772e-06
cC=C1C(=O)N(C)S(=O)(=O)N(C)C1=O	10	10	1	9.00772e-06
CC(C)=NN1C(=O)CCC1=O	10	10	1	9.00772e-06
cNC(=O)C(O)=CC(=O)C1=C(C)NccS1	10	10	1	9.00772e-06
c[P@@](=O)(OC)N(C)C	10	10	1	9.00772e-06
CC=C(C)C(N)=O	10	10	1	9.00772e-06
CN(C)C(=O)C=CC(=O)NC	10	10	1	9.00772e-06
CNC1=NCC=NN1	10	10	1	9.00772e-06
COC(=O)N1C=CC(C)=CC1	10	10	1	9.00772e-06
CSC1=NCC(=O)N1	10	10	1	9.00772e-06
C=C(OC)C(=O)O	10	10	1	9.00772e-06
COC(NC(C)=O)C(=O)NC	10	10	1	9.00772e-06
CC12CCC(=O)N1ccN2	10	10	1	9.00772e-06
CN=[N+]=[N-]	10	10	1	9.00772e-06
cS(=O)(=O)N1[C@H](C)[C@@H]1C	10	10	1	9.00772e-06
cC(=O)C(C(=O)OC)=P(c)(c)c	10	10	1	9.00772e-06
CN1CC(O)=C(C(C)=O)C1=O	9	9	1	8.10695e-06
cC(=O)C=C(N)C(=O)O	9	9	1	8.10695e-06
CC12OC1(C)C(=O)ccC2=O	9	9	1	8.10695e-06
cC12OC1C(=O)ccC2=O	9	9	1	8.10695e-06
COC(=O)NN	9	9	1	8.10695e-06
cNS(=O)(=O)NC(=O)Oc	9	9	1	8.10695e-06
cC(C)=NNC	9	9	1	8.10695e-06
cC=C/C(C)=N/NC(=O)N/N=C(\C)C=Cc	9	9	1	8.10695e-06
cC(=O)N1CCOC1=O	9	9	1	8.10695e-06
cN(C)C(=N)N	9	9	1	8.10695e-06
CN(C)[C@@H](C)O	9	9	1	8.10695e-06
cC1=NN(c)C[N+](c)=N1	9	9	1	8.10695e-06
COC(=O)[C@@](C)(O)OC	9	9	1	8.10695e-06
cC1=C(c)N(C)C(=O)C1=O	9	9	1	8.10695e-06
CC(=O)N(C)C1COOC(C)(C)O1	9	9	1	8.10695e-06
cC1=NNC(=C2C=Ncc2)O1	9	9	1	8.10695e-06
COC(=O)C1=C(C(=O)O)N2C(=O)CCN2C1	9	9	1	8.10695e-06
CSC1=C(Cl)C(=O)ccC1=O	9	9	1	8.10695e-06
CN1C(=O)NCC1O	9	9	1	8.10695e-06
cC(=O)C(C)=C(c)OC	9	9	1	8.10695e-06
cC(=O)NC(=CC)C(=O)O	9	9	1	8.10695e-06
cNP(=O)(Oc)N(C)C	9	9	1	8.10695e-06
cN1CCN=C1NN	9	9	1	8.10695e-06
O=C1C[C@H]2N1CCS2(=O)=O	9	9	1	8.10695e-06
CC=CC(N)=O	9	9	1	8.10695e-06
cNC(=O)C(O)=C(c)[N+](=O)[O-]	9	9	1	8.10695e-06
COC(=O)C=C1ccN(C)C1=O	9	9	1	8.10695e-06
CC(=O)OC(C)OC(=O)N(C)C	9	9	1	8.10695e-06
CSC1=N[C@@H](OC)CO1	9	9	1	8.10695e-06
C[N@@+](C)(C)[O-]	9	9	1	8.10695e-06
CNC(=O)[C@@H]1O[C@H]1C(=O)NC	9	9	1	8.10695e-06
CSC(=O)NNC(C)=O	9	9	1	8.10695e-06
CC=C(C)C=C(C)C#N	9	9	1	8.10695e-06
cC=CC(=O)C=C(SC)SC	9	9	1	8.10695e-06
cC=CC(=C)C	9	9	1	8.10695e-06
cn(c)[BH2-]C#N	9	9	1	8.10695e-06
CNC(=S)SCN(C(C)=O)C(C)=O	9	9	1	8.10695e-06
cS(=O)(=O)C1=NNCC1	9	9	1	8.10695e-06
cC(=O)NN(C)C1=NS(=O)(=O)cc1	9	9	1	8.10695e-06
CC=C/C=C/C(=O)OC	9	9	1	8.10695e-06
cC1=C(c)CC1	9	9	1	8.10695e-06
CP(=O)(OC1ccC(=O)O1)OC1ccC(=O)O1	9	9	1	8.10695e-06
cOP(=O)(OC)SC	9	9	1	8.10695e-06
cC1SC(N(C)C(C)=O)=NN1C(C)=O	9	9	1	8.10695e-06
COC(=O)C(=CC)C(C)=O	9	9	1	8.10695e-06
cC=C1C(=O)N(C(C)=O)N=C1C	9	9	1	8.10695e-06
cC1=NccC2=NCCN12	9	9	1	8.10695e-06
CC(=O)C1=C(C)N(C)C(=O)CC1	9	9	1	8.10695e-06
c[C@@](C)(O)OC	10	9	1.11111	8.10695e-06
cn(c)/N=C/C	9	9	1	8.10695e-06
c/N=N/NC(=O)Nc	9	9	1	8.10695e-06
cC1=CC(c)=NC(N)O1	9	9	1	8.10695e-06
c[C@H]1N(C)ccC(=O)N1C	9	9	1	8.10695e-06
cSSSc	9	9	1	8.10695e-06
C[C@@]1(C)OOC[C@H](OC(C)O)O1	9	9	1	8.10695e-06
CNC(=O)N(C)C(C)OC	9	9	1	8.10695e-06
O=C1C=COCC1	10	9	1.11111	8.10695e-06
C[N+](C)(C)N	10	9	1.11111	8.10695e-06
CSCOC(C)=O	10	9	1.11111	8.10695e-06
cC(O)O	10	9	1.11111	8.10695e-06
CC=C1CC(C(=O)OC)=CO[C@H]1O[C@@H](C)OC	10	9	1.11111	8.10695e-06
cNC(=NC)NS(c)(=O)=O	10	9	1.11111	8.10695e-06
c[PH](c)(c)C	10	9	1.11111	8.10695e-06
CC=CC=CC=CC=CC=CC(=O)OC	10	9	1.11111	8.10695e-06
CO[C@H](C)OC1COO[C@@](C)(C)O1	10	9	1.11111	8.10695e-06
CO[PH](=O)OC	17	9	1.88889	8.10695e-06
cNC1=NCCN1OC	18	9	2	8.10695e-06
cOP(=S)(NC)N(c)C	18	9	2	8.10695e-06
cC1SC2CN(C)N=C2N1c	18	9	2	8.10695e-06
cC1SC2CN(c)N=C2N1c	18	9	2	8.10695e-06
CN=C(N(C)C)N(C)C(=O)NC	19	9	2.11111	8.10695e-06
C[C@H]1O[C@@]12CCOC2=O	9	9	1	8.10695e-06
cOC(=N)N	12	9	1.33333	8.10695e-06
cn(c)C=C(C)C(C)=O	9	9	1	8.10695e-06
cNC(=S)N/N=C1\ccN(CN(C)C)C1=O	9	9	1	8.10695e-06
CC(O)=COC	9	9	1	8.10695e-06
cNC(=O)N1CCC(C)=N1	9	9	1	8.10695e-06
CN=C(C)OC(C)=O	9	9	1	8.10695e-06
cS(=O)(=O)NNC	9	9	1	8.10695e-06
c/C=C1\N=C(NC)N(C)C1=O	9	9	1	8.10695e-06
COC(C)OC(C)=CC(=O)O	9	9	1	8.10695e-06
cNC(=O)C(O)=C1C(=O)N(c)N=C1N	9	9	1	8.10695e-06
cC=C(C)C(=O)NO	9	9	1	8.10695e-06
cS(=O)(=O)ON(C)C	9	9	1	8.10695e-06
cS(=O)(=O)NC(C)=N	9	9	1	8.10695e-06
CSN1CCOC1=O	9	9	1	8.10695e-06
CC(=O)N1CC(=C(C)C)C1=O	9	9	1	8.10695e-06
cC(=O)OC(C)OC(C)=O	9	9	1	8.10695e-06
cC1=CC(=O)NS1(=O)=O	9	9	1	8.10695e-06
cC=C(C)C1=NO[C@@](c)(C)N1C	9	9	1	8.10695e-06
CN(C)P(=O)(O)O	9	9	1	8.10695e-06
CC=C[Si](C)(C)C	9	9	1	8.10695e-06
cN1C=Nn(c)cC1	9	9	1	8.10695e-06
cNC1OccC=C1[N+](=O)[O-]	9	9	1	8.10695e-06
C=C1CN(C)OC1=O	9	9	1	8.10695e-06
cC(=C)OC	9	9	1	8.10695e-06
CN1C=CCC(C(=O)OC)=C1	9	9	1	8.10695e-06
CC1=C(C)[C@@](C)(O)OC1=O	9	9	1	8.10695e-06
cn(c)N1CCOC1=O	9	9	1	8.10695e-06
CO[C@](C)(OC)C(C)=O	9	9	1	8.10695e-06
cOP(=O)(NC)NC	9	9	1	8.10695e-06
CC=C1C=CC(=O)OCC1	9	9	1	8.10695e-06
cS(=O)(=O)C1CO1	9	9	1	8.10695e-06
C=S(C)(=O)NC#N	9	9	1	8.10695e-06
cC=S(C)(=O)NC#N	9	9	1	8.10695e-06
COP(=O)(OC)OCOC(C)=O	9	9	1	8.10695e-06
cN=N/C(c)=N/NC(c)=O	9	9	1	8.10695e-06
CS(=O)(=O)NC(=O)NC	9	9	1	8.10695e-06
cn(c)NC(=S)NC	9	9	1	8.10695e-06
COC(=O)N1ccN(C(=O)OC)C1C	9	9	1	8.10695e-06
CNC(=O)[C@H]1O[C@@H]1C(=O)N(C)NC(C)=O	9	9	1	8.10695e-06
CC(=O)N1NC(=O)CCC1=O	9	9	1	8.10695e-06
cC1(O)CCC(=O)N1C	9	9	1	8.10695e-06
O=C(O)/C=C1\C(=O)N2CCS(=O)(=O)C12	9	9	1	8.10695e-06
cN=NC(=O)Nc	9	9	1	8.10695e-06
cP(c)(=O)N=P(c)(c)SC	9	9	1	8.10695e-06
cN1C(=O)CN(C(C)=O)[C@@H]1C	9	9	1	8.10695e-06
cNNC(=O)C(c)=O	9	9	1	8.10695e-06
CN1CC=CC=C1	9	9	1	8.10695e-06
c-[n+]1ccon1	9	9	1	8.10695e-06
cC=CB(O)O	9	9	1	8.10695e-06
COC1OccN(C)C1=O	9	9	1	8.10695e-06
O=C(O)C=C1C(=O)N2CCS(=O)(=O)C12	9	9	1	8.10695e-06
c/C=C\C(=O)O	9	9	1	8.10695e-06
cNC1=NNC(=C2C=Ncc2)S1	9	9	1	8.10695e-06
cC=NNC(=O)NO	9	9	1	8.10695e-06
CNC1=NS(=O)(=O)N(C)cc1	9	9	1	8.10695e-06
COC(=O)NCN1CCOC1=O	9	9	1	8.10695e-06
cNC(=O)C1=NNCC1	9	9	1	8.10695e-06
cN(C)S(N)(=O)=O	9	9	1	8.10695e-06
Cn1nnn[n+]1C	9	9	1	8.10695e-06
COP(=O)(O)C(C)=O	9	9	1	8.10695e-06
CC=NN1CCC1=O	9	9	1	8.10695e-06
CN1C(=O)NC(=O)C1=O	9	9	1	8.10695e-06
cC1SccC(=O)N1C	9	9	1	8.10695e-06
O=C1Ncc/C1=C1/NccC1=O	9	9	1	8.10695e-06
cNC(=O)N(C)N=C(c)C	9	9	1	8.10695e-06
cC1=CC=[N+](C)CC1	9	9	1	8.10695e-06
O=C1NccC1=C1ccNC1=O	9	9	1	8.10695e-06
c/C(c)=N/N	9	9	1	8.10695e-06
cS(=O)(=O)N1C(=O)CNC1=O	9	9	1	8.10695e-06
cC(=O)N(c)C(=S)N(C)C	9	9	1	8.10695e-06
cC1=CC=C2OCOC2C1	9	9	1	8.10695e-06
cC(=N)N=c	9	9	1	8.10695e-06
CC1N(C)ccC(=O)N1C	9	9	1	8.10695e-06
cNC(=O)/C(C)=N\N	9	9	1	8.10695e-06
CC=NN1CC(=O)NC1=O	9	9	1	8.10695e-06
cN1N[O+]=C(O)C1=Cn(c)c	9	9	1	8.10695e-06
CN[C@@H](C)NC(C)=O	9	9	1	8.10695e-06
CC=CC=CC(=O)NO	9	9	1	8.10695e-06
cC=C1OC(=O)C(Br)=C1c	9	9	1	8.10695e-06
cC1=C(C(C)=O)COC1=O	9	9	1	8.10695e-06
cN1C(=O)CON(C)C1=S	9	9	1	8.10695e-06
cC=CC=C(C(C)=O)C(C)=O	9	9	1	8.10695e-06
CNC(=O)C(=O)NOC	9	9	1	8.10695e-06
cN/N=C1/ccN(C)C1=O	9	9	1	8.10695e-06
CC(=O)C=C(C)C(C)=NO	9	9	1	8.10695e-06
COC(=O)/C=C/C=CC(=O)OC	9	9	1	8.10695e-06
c/C=C(\C)C=CC(=O)C1=C(O)CN(C)C1=O	9	9	1	8.10695e-06
C[C@@H](O)O[C@H](C)OC	9	9	1	8.10695e-06
cC1=CCCC(=N)O1	9	9	1	8.10695e-06
cOC1(C)CCN(C)C(NC#N)=N1	9	9	1	8.10695e-06
cC=C(c)C(=O)NNC(=O)OC	9	9	1	8.10695e-06
c1cSCO1	9	9	1	8.10695e-06
c-[n+]1ccn(C)n1	9	9	1	8.10695e-06
cC=C(C)C(C)=C(C)C	9	9	1	8.10695e-06
CC(=O)C(C)=C(C)OC	9	9	1	8.10695e-06
cC(=O)OC(C)=CC(=O)OC	9	9	1	8.10695e-06
cC=C[C@H](OC)OC	9	9	1	8.10695e-06
C[C@@]12C=CC(=O)O[C@@H]1O2	9	9	1	8.10695e-06
cN=C1C(=O)ccN1C	9	9	1	8.10695e-06
cC=CC=NN=c	9	9	1	8.10695e-06
cn1cC=C2C(C)=C(C)C(C)=[N+]2[B-]1(F)F	9	9	1	8.10695e-06
C=C(C)F	9	9	1	8.10695e-06
cNC1=NN(C(N)=S)CC1	9	9	1	8.10695e-06
CC1=CC(N)=NCC1	9	9	1	8.10695e-06
cOC(=O)NS(=O)(=O)NC	9	9	1	8.10695e-06
Cn1cco1	9	9	1	8.10695e-06
CC1OC1(C)C(=O)OC	9	9	1	8.10695e-06
CN(C)SSN(C)C	9	9	1	8.10695e-06
cC=NC(=S)Nc	9	9	1	8.10695e-06
cC1=C(N(C)C)C(=O)ccC1=O	9	9	1	8.10695e-06
CN1C(=O)ccOC=C1Cl	9	9	1	8.10695e-06
CON=C(C)C=CC	9	9	1	8.10695e-06
cSC(C)N1C(=O)CN(C)S1(=O)=O	9	9	1	8.10695e-06
N=C(N)NC1=NNCS1	9	9	1	8.10695e-06
CC1=C(C(=O)O)N2C(=O)C[C@H]2CS1	9	9	1	8.10695e-06
cC=CC(=O)C(=O)O	9	9	1	8.10695e-06
CN[C@@H](C)OC	9	9	1	8.10695e-06
CN(C#N)NC(=O)OC	9	9	1	8.10695e-06
CN1SCCC1=O	9	9	1	8.10695e-06
cN(C)C(=O)n(c)nc	9	9	1	8.10695e-06
CO[C@H](C)ON(C)OC	9	9	1	8.10695e-06
cSC1=C(OC)C(=O)ccC1=O	9	9	1	8.10695e-06
COC(=O)N(C)NC	9	9	1	8.10695e-06
C[Se]C1=C(C)C(=O)ccC1=O	9	9	1	8.10695e-06
cNC(=O)N/N=C(/C)C(C)=CC	9	9	1	8.10695e-06
C[C@]1(C)SCCN1C(C)=O	9	9	1	8.10695e-06
O=C1C=CC(=O)C1	9	9	1	8.10695e-06
COC(OC)=C1CCC(C(=O)O)=C(C)N1	9	9	1	8.10695e-06
cN=C(N)n(c)c	9	9	1	8.10695e-06
cN=C(NC)N(c)C	9	9	1	8.10695e-06
CC1=CS(=O)[C@@H]2CC(=O)N2C1	9	9	1	8.10695e-06
cN=NN(C)CO	9	9	1	8.10695e-06
cN(C1=NS(=O)(=O)ccS1)S(c)(=O)=O	9	9	1	8.10695e-06
CN=C1ccN(C)C(=O)N1C	9	9	1	8.10695e-06
[truncated: 20,248 more rows]

## Sheet: Diff
Fragments	Fragments_non-viral	Percent_non-viral	Fragments_viral	Percent_viral	diff
cNC(C)=O	cNC(C)=O	0.0705214	cNC(C)=O	0.123769	0.0532471
CC(=O)O	CC(=O)O	0.0764152	CC(=O)O	0.0310198	0.0453954
CN(C)C	CN(C)C	0.158475	CN(C)C	0.114637	0.0438372
cSC	cSC	0.0438	cSC	0.0823833	0.0385833
csc	csc	0.0922084	csc	0.130565	0.0383567
CO	CO	0.147226	CO	0.109064	0.0381621
CNC	CNC	0.0566928	CNC	0.0198263	0.0368665
coc	coc	0.0789121	coc	0.114576	0.0356639
CN	CN	0.0495127	CN	0.0139459	0.0355669
cn(c)C	cn(c)C	0.112897	cn(c)C	0.145048	0.0321503
cS(=O)(=O)N(C)C	cS(=O)(=O)N(C)C	0.0256369	cS(=O)(=O)N(C)C	0.0554423	0.0298054
c=O	c=O	0.123443	c=O	0.152607	0.0291644
cNC(c)=O	cNC(c)=O	0.0410806	cNC(c)=O	0.0653401	0.0242595
cO	cO	0.0898925	cO	0.0713201	0.0185724
CF	CF	0.0646394	CF	0.0465028	0.0181366
cOC	cOC	0.273965	cOC	0.291675	0.0177094
CC(=O)NC	CC(=O)NC	0.0389692	CC(=O)NC	0.0223525	0.0166167
cC(=O)OC	cC(=O)OC	0.0362705	cC(=O)OC	0.0528317	0.0165612
cC(=O)N(C)C	cC(=O)N(C)C	0.033751	cC(=O)N(C)C	0.049512	0.015761
c[N+](=O)[O-]	c[N+](=O)[O-]	0.0378621	c[N+](=O)[O-]	0.051122	0.0132599
cnnc	cnnc	0.0315396	cnnc	0.0447088	0.0131692
cNC	cNC	0.0515917	cNC	0.0385907	0.013001
COC	COC	0.0976464	COC	0.110398	0.0127513
CN(C)C(C)=O	CN(C)C(C)=O	0.0275033	CN(C)C(C)=O	0.015667	0.0118362
CC(C)=O	CC(C)=O	0.0238804	CC(C)=O	0.0120867	0.0117937
CC(N)=O	CC(N)=O	0.024129	CC(N)=O	0.0127805	0.0113485
cNc	cNc	0.0322702	cNc	0.0217698	0.0105004
cBr	cBr	0.0371857	cBr	0.0469896	0.00980398
CC(=O)OC	CC(=O)OC	0.0167174	CC(=O)OC	0.00705343	0.00966399
CNC(=N)N	CNC(=N)N	0.0145006	CNC(=N)N	0.00492207	0.00957856
COC(C)=O	COC(C)=O	0.0595032	COC(C)=O	0.0504627	0.0090405
cOc	cOc	0.0241758	cOc	0.0157475	0.00842827
cnoc	cnoc	0.0178479	cnoc	0.0253808	0.00753295
CC=C(C)C	CC=C(C)C	0.0158365	CC=C(C)C	0.00841045	0.00742602
cC(=O)NC	cC(=O)NC	0.0610588	cC(=O)NC	0.0679621	0.00690327
CNC(C)=O	CNC(C)=O	0.107386	CNC(C)=O	0.100837	0.00654921
cC(=O)O	cC(=O)O	0.0282977	cC(=O)O	0.0218426	0.00645512
CC(=O)NO	CC(=O)NO	0.00650988	CC(=O)NO	0.000130335	0.00637954
COC(=O)NC	COC(=O)NC	0.00705755	COC(=O)NC	0.0133632	0.00630564
cC(C)=O	cC(C)=O	0.0305965	cC(C)=O	0.0366625	0.00606598
cN(C)S(c)(=O)=O	cN(C)S(c)(=O)=O	0.0038499	cN(C)S(c)(=O)=O	0.00967163	0.00582173
c1cOCO1	c1cOCO1	0.0146159	c1cOCO1	0.0201828	0.00556685
cC(=O)N(c)C	cC(=O)N(c)C	0.00563523	cC(=O)N(c)C	0.0110632	0.00542792
cC(c)=O	cC(c)=O	0.0161211	cC(c)=O	0.010837	0.00528413
CC(=O)N(C)C	CC(=O)N(C)C	0.0453836	CC(=O)N(C)C	0.0504857	0.0051021
CO[C@@H](C)OC	CO[C@@H](C)OC	0.00649276	CO[C@@H](C)OC	0.00156785	0.00492491
cN(C)C(C)=O	cN(C)C(C)=O	0.0166174	cN(C)C(C)=O	0.0212485	0.00463102
cC=NNC(c)=O	cC=NNC(c)=O	0.00253207	cC=NNC(c)=O	0.00705726	0.00452519
cNS(c)(=O)=O	cNS(c)(=O)=O	0.0136881	cNS(c)(=O)=O	0.0180821	0.00439395
cC(=N)N	cC(=N)N	0.00453449	cC(=N)N	0.000467673	0.00406681
C=CC	C=CC	0.010612	C=CC	0.014333	0.00372104
cC=NNC(C)=O	cC=NNC(C)=O	0.00189973	cC=NNC(C)=O	0.00553924	0.00363951
cN(C)C	cN(C)C	0.0800255	cN(C)C	0.0836138	0.00358833
cF	cF	0.102838	cF	0.099254	0.0035844
cCl	cCl	0.161177	cCl	0.157644	0.00353276
c1nn[nH]n1	c1nn[nH]n1	0.00431019	c1nn[nH]n1	0.000870179	0.00344001
cS(C)(=O)=O	cS(C)(=O)=O	0.0122091	cS(C)(=O)=O	0.00883212	0.00337694
cNC(=O)NC	cNC(=O)NC	0.00780969	cNC(=O)NC	0.00449273	0.00331696
cNC(=S)NC	cNC(=S)NC	0.001861	cNC(=S)NC	0.00510607	0.00324508
CSSC	CSSC	0.00375081	CSSC	0.000640175	0.00311064
cNC(=O)Nc	cNC(=O)Nc	0.00823666	cNC(=O)Nc	0.00514824	0.00308842
cI	cI	0.00578206	cI	0.0026987	0.00308335
CC(C)=CC	CC(C)=CC	0.0038463	CC(C)=CC	0.000851012	0.00299528
CCl	CCl	0.00865462	CCl	0.00569258	0.00296204
C[N+](C)(C)C	C[N+](C)(C)C	0.00418949	C[N+](C)(C)C	0.00123052	0.00295897
c[n+](c)C	c[n+](c)C	0.00674768	c[n+](c)C	0.00383722	0.00291046
CS	CS	0.00380216	CS	0.00102735	0.00277481
cS(N)(=O)=O	cS(N)(=O)=O	0.00744398	cS(N)(=O)=O	0.00476873	0.00267525
CSC	CSC	0.0143097	CSC	0.0116612	0.0026485
cSc	cSc	0.00638647	cSc	0.00900462	0.00261815
c[nH]c	c[nH]c	0.106748	c[nH]c	0.104184	0.00256401
CO[C@H](C)OC	CO[C@H](C)OC	0.00481102	CO[C@H](C)OC	0.00231536	0.00249566
cNC(=S)N(C)C	cNC(=S)N(C)C	0.00135836	cNC(=S)N(C)C	0.00378355	0.00242519
c=S	c=S	0.00624865	c=S	0.00862128	0.00237263
cC=CC	cC=CC	0.0060676	cC=CC	0.00370688	0.00236071
Cn1cnnn1	Cn1cnnn1	0.00267619	Cn1cnnn1	0.00501024	0.00233404
cC=CC(c)=O	cC=CC(c)=O	0.00508215	cC=CC(c)=O	0.0028022	0.00227995
CS(=O)(=O)NC(C)=O	CS(=O)(=O)NC(C)=O	4.68401e-05	CS(=O)(=O)NC(C)=O	0.00229237	0.00224552
cC(C)=CC	cC(C)=CC	0.00341303	cC(C)=CC	0.00126118	0.00215184
cNC(=S)NC(c)=O	cNC(=S)NC(c)=O	0.000683686	cNC(=S)NC(c)=O	0.0028252	0.00214152
c-n1cnnn1	c-n1cnnn1	0.00166733	c-n1cnnn1	0.00380272	0.00213539
CC(C)=C(C)C	CC(C)=C(C)C	0.00297795	CC(C)=C(C)C	0.00100051	0.00197744
cOP(=O)(NC)OC	cOP(=O)(NC)OC	0.000182857	cOP(=O)(NC)OC	0.00213903	0.00195617
c-n(c)nc	c-n(c)nc	0.017075	c-n(c)nc	0.0189791	0.00190406
cC#N	cC#N	0.0259693	cC#N	0.0240698	0.00189942
cNC(=O)N(C)C	cNC(=O)N(C)C	0.00603247	cNC(=O)N(C)C	0.00418606	0.00184641
cN1C(=O)CCC1=O	cN1C(=O)CCC1=O	0.00206277	cN1C(=O)CCC1=O	0.00389855	0.00183578
CN(C)C(=O)N(C)C	CN(C)C(=O)N(C)C	0.00101697	CN(C)C(=O)N(C)C	0.00283671	0.00181973
CN1C(=O)CNC1=O	CN1C(=O)CNC1=O	0.00180515	CN1C(=O)CNC1=O	0.00361105	0.0018059
CNC(=O)C(C)=O	CNC(=O)C(C)=O	0.00050173	CNC(=O)C(C)=O	0.00228853	0.0017868
cC1=NS(=O)(=O)ccN1	cC1=NS(=O)(=O)ccN1	2.70232e-06	cC1=NS(=O)(=O)ccN1	0.00177869	0.00177599
C[N-][N+]#N	C[N-][N+]#N	0.00089897	C[N-][N+]#N	0.0026412	0.00174223
c[n+](c)[O-]	c[n+](c)[O-]	0.00259152	c[n+](c)[O-]	0.00095068	0.00164084
cOC(C)=O	cOC(C)=O	0.00519835	cOC(C)=O	0.00358038	0.00161797
cN1CCOC1=O	cN1CCOC1=O	0.00217627	cN1CCOC1=O	0.000559674	0.00161659
cS(c)(=O)=O	cS(c)(=O)=O	0.00436424	cS(c)(=O)=O	0.00596475	0.00160051
cC#Cc	cC#Cc	0.00266358	cC#Cc	0.00106568	0.0015979
cOC(c)=O	cOC(c)=O	0.00257981	cOC(c)=O	0.00413239	0.00155258
c1cnon1	c1cnon1	0.00164661	c1cnon1	0.00319321	0.0015466
C[C@H](OC)OC	C[C@H](OC)OC	0.00182316	C[C@H](OC)OC	0.000299004	0.00152416
cC(=O)C=C(O)C(=O)O	cC(=O)C=C(O)C(=O)O	3.24278e-05	cC(=O)C=C(O)C(=O)O	0.00154869	0.00151626
C=C(C)C	C=C(C)C	0.00570909	C=C(C)C	0.00419756	0.00151153
CC=CC	CC=CC	0.0132909	CC=CC	0.0117877	0.00150323
cN	cN	0.050118	cN	0.0515974	0.00147933
cO[C@@H](C)OC	cO[C@@H](C)OC	0.00240146	cO[C@@H](C)OC	0.000958346	0.00144311
cC#CC	cC#CC	0.00340492	cC#CC	0.00197803	0.00142689
C#CC	C#CC	0.0033779	C#CC	0.00198569	0.0013922
c=N	c=N	0.00138719	c=N	0.00277154	0.00138435
c1csnn1	c1csnn1	0.000989048	c1csnn1	0.0023652	0.00137615
cn[nH]c	cn[nH]c	0.0148024	cn[nH]c	0.0134514	0.00135103
COP(=O)(O)O	COP(=O)(O)O	0.00195828	COP(=O)(O)O	0.000617175	0.0013411
CP(=O)(O)O	CP(=O)(O)O	0.00351751	CP(=O)(O)O	0.00223486	0.00128265
cC=NNc	cC=NNc	0.00078187	cC=NNc	0.00206236	0.00128049
COC(C)OC	COC(C)OC	0.00274375	COC(C)OC	0.00146819	0.00127556
CN1C(=O)ccC1=O	CN1C(=O)ccC1=O	0.00288517	CN1C(=O)ccC1=O	0.00415156	0.00126639
Cn1ncnn1	Cn1ncnn1	0.00132864	Cn1ncnn1	0.00255687	0.00122823
cC=C1SC(=S)N(C)C1=O	cC=C1SC(=S)N(C)C1=O	0.000947612	cC=C1SC(=S)N(C)C1=O	0.00216203	0.00121442
c/C=N/Nc	c/C=N/Nc	0.00107822	c/C=N/Nc	0.0022617	0.00118347
cC(=O)C(=O)N(C)C	cC(=O)C(=O)N(C)C	0.00045489	cC(=O)C(=O)N(C)C	0.00162152	0.00116663
CN1C(=O)CCC1=O	CN1C(=O)CCC1=O	0.00252126	CN1C(=O)CCC1=O	0.00366855	0.00114729
CBr	CBr	0.00258972	CBr	0.00144519	0.00114453
cn(c)c	cn(c)c	0.0166048	cn(c)c	0.0177371	0.00113225
COC(=O)N(C)C	COC(=O)N(C)C	0.00571179	COC(=O)N(C)C	0.00684259	0.0011308
c/C=N/NC(c)=O	c/C=N/NC(c)=O	0.000445882	c/C=N/NC(c)=O	0.00156402	0.00111814
cC=Cc	cC=Cc	0.0059469	cC=Cc	0.00485307	0.00109383
cC=Nn(c)c	cC=Nn(c)c	0.000864741	cC=Nn(c)c	0.00195119	0.00108645
CC(=O)N1CSCC1	CC(=O)N1CSCC1	0.0002333	CC(=O)N1CSCC1	0.00128802	0.00105472
cC(=NC)NO	cC(=NC)NO	0.0010521	0	0	0.0010521
cNC(=O)C(=O)NC	cNC(=O)C(=O)NC	0.000496325	cNC(=O)C(=O)NC	0.00154485	0.00104853
CON=C(C)C	CON=C(C)C	0.00137458	CON=C(C)C	0.000352671	0.00102191
CC(C)=N	CC(C)=N	9.54818e-05	CC(C)=N	0.00109252	0.000997033
CC=O	CC=O	0.00220509	CC=O	0.00122285	0.00098224
cC=C(C)C	cC=C(C)C	0.00136017	cC=C(C)C	0.000391005	0.000969161
cC(N)=O	cC(N)=O	0.00883117	cC(N)=O	0.00786227	0.000968893
CNC(=S)N(C)C	CNC(=S)N(C)C	0.000918787	CNC(=S)N(C)C	0.00187836	0.000959572
CC=C(OC)C(=O)O	CC=C(OC)C(=O)O	4.41378e-05	CC=C(OC)C(=O)O	0.00100051	0.000956376
CC(=O)C=C(C)C	CC(=O)C=C(C)C	0.00142682	CC(=O)C=C(C)C	0.000471506	0.000955317
CNC(=O)C(=O)NC	CNC(=O)C(=O)NC	0.000544066	CNC(=O)C(=O)NC	0.00149885	0.000954788
CO[Si](C)(C)C	CO[Si](C)(C)C	0.000243208	CO[Si](C)(C)C	0.00117685	0.000933641
c-n(c)c	c-n(c)c	0.0235678	c-n(c)c	0.0226361	0.000931652
C=C1CCOC1=O	C=C1CCOC1=O	0.00114848	C=C1CCOC1=O	0.000233837	0.000914647
CC#N	CC#N	0.0107741	CC#N	0.00986714	0.000906997
CC#CC	CC#CC	0.00235011	CC#CC	0.00144519	0.000904928
cC(=O)NN=C(c)C	cC(=O)NN=C(c)C	0.000417958	cC(=O)NN=C(c)C	0.00132252	0.00090456
CC(=O)C(N)=O	CC(=O)C(N)=O	6.75579e-05	CC(=O)C(N)=O	0.000966013	0.000898455
CS(C)(=O)=O	CS(C)(=O)=O	0.00459484	CS(C)(=O)=O	0.00548941	0.000894571
cC=CC(=O)NC	cC=CC(=O)NC	0.00248343	cC=CC(=O)NC	0.00159085	0.000892573
cOP(=O)(O)O	cOP(=O)(O)O	0.000915184	cOP(=O)(O)O	2.30003e-05	0.000892184
COC(N)=O	COC(N)=O	0.00110164	COC(N)=O	0.000233837	0.000867807
cNC(=S)Nc	cNC(=S)Nc	0.000749442	cNC(=S)Nc	0.00161002	0.00086058
cNS(C)(=O)=O	cNS(C)(=O)=O	0.00463537	cNS(C)(=O)=O	0.00377589	0.000859487
cNC(=S)OC	cNC(=S)OC	8.37718e-05	cNC(=S)OC	0.000943013	0.000859241
cC(c)=NC	cC(c)=NC	0.00136017	cC(c)=NC	0.000502174	0.000857992
C[Si](C)(C)OC	C[Si](C)(C)OC	0.000276537	C[Si](C)(C)OC	0.00111935	0.000842812
cNC(=S)NC(C)=O	cNC(=S)NC(C)=O	0.000299957	cNC(=S)NC(C)=O	0.00113852	0.000838559
cC(=O)NNC(c)=O	cC(=O)NNC(c)=O	0.000509837	cC(=O)NNC(c)=O	0.00134169	0.000831848
CS(=O)(=O)OC	CS(=O)(=O)OC	4.77409e-05	CS(=O)(=O)OC	0.000870179	0.000822438
cS(C)=O	cS(C)=O	0.0015115	cS(C)=O	0.000697676	0.000813819
cNC(=N)N	cNC(=N)N	0.00112687	cNC(=N)N	0.000329671	0.000797195
cSC1=C(O)OCCC1=O	0	0	cSC1=C(O)OCCC1=O	0.000793511	0.000793511
cnc	cnc	0.336863	cnc	0.337641	0.000777323
cC=C1ccNC1=O	cC=C1ccNC1=O	0.000924192	cC=C1ccNC1=O	0.000149502	0.00077469
CNS(C)(=O)=O	CNS(C)(=O)=O	0.00147096	CNS(C)(=O)=O	0.000709176	0.000761784
cOC(=O)NC	cOC(=O)NC	0.00096833	cOC(=O)NC	0.00021467	0.00075366
CO[N+](=O)[O-]	CO[N+](=O)[O-]	0.000798084	CO[N+](=O)[O-]	4.9834e-05	0.00074825
CNC(=O)NC(C)=O	CNC(=O)NC(C)=O	0.000555776	CNC(=O)NC(C)=O	0.00130335	0.000747575
cC(=O)NNC(C)=O	cC(=O)NNC(C)=O	0.0011611	cC(=O)NNC(C)=O	0.00190136	0.000740264
cC=CC(=O)NO	cC=CC(=O)NO	0.000753045	cC=CC(=O)NO	1.53335e-05	0.000737712
cC(=NOC)C(=O)NC	cC(=NOC)C(=O)NC	0.000798084	cC(=NOC)C(=O)NC	9.9668e-05	0.000698416
COC(=O)C=CC	COC(=O)C=CC	0.000206277	COC(=O)C=CC	0.000904679	0.000698402
cC(C)=NNC(C)=O	cC(C)=NNC(C)=O	0.000289148	cC(C)=NNC(C)=O	0.000981347	0.000692199
cC(=N)NOC(c)=O	cC(=N)NOC(c)=O	9.0978e-05	cC(=N)NOC(c)=O	0.000782011	0.000691033
cn(c)OC	cn(c)OC	0.000302659	cn(c)OC	0.00097368	0.000671021
CC1=NCCN1	CC1=NCCN1	0.000743137	CC1=NCCN1	7.66677e-05	0.000666469
CN(C)NC(C)=O	CN(C)NC(C)=O	6.12525e-05	CN(C)NC(C)=O	0.000720677	0.000659424
cC=NN(C)C	cC=NN(C)C	0.000275636	cC=NN(C)C	0.000912346	0.00063671
CN1CCC(=O)C(=C2NccS(=O)(=O)N2)C1=O	0	0	CN1CCC(=O)C(=C2NccS(=O)(=O)N2)C1=O	0.000628675	0.000628675
CN1CCN(C)C1=O	CN1CCN(C)C1=O	0.00024501	CN1CCN(C)C1=O	0.000866345	0.000621335
COC(=O)C1=C(C)NC(=O)NC1	COC(=O)C1=C(C)NC(=O)NC1	0.000444981	COC(=O)C1=C(C)NC(=O)NC1	0.00105801	0.000613033
COC(=O)C1=C(C)NC(C)=C(C(=O)OC)C1	COC(=O)C1=C(C)NC(C)=C(C(=O)OC)C1	0.000916085	COC(=O)C1=C(C)NC(C)=C(C(=O)OC)C1	0.000314338	0.000601747
CP(C)(=O)O	CP(C)(=O)O	0.000837718	CP(C)(=O)O	0.00023767	0.000600048
cC=CC(=O)Nc	cC=CC(=O)Nc	0.00174389	cC=CC(=O)Nc	0.00233453	0.000590638
cC(c)=C(C)C	cC(c)=C(C)C	0.000670174	cC(c)=C(C)C	8.05011e-05	0.000589673
CC1=CCOC1=O	CC1=CCOC1=O	0.000648556	CC1=CCOC1=O	6.90009e-05	0.000579555
CC1=CC(=O)C=CC1	CC1=CC(=O)C=CC1	0.000766557	CC1=CC(=O)C=CC1	0.000187836	0.000578721
cC=CC(=O)O	cC=CC(=O)O	0.000771961	cC=CC(=O)O	0.00134935	0.000577391
cO[C@H](C)OC	cO[C@H](C)OC	0.000647655	cO[C@H](C)OC	8.05011e-05	0.000567154
COS(=O)(=O)O	COS(=O)(=O)O	0.00100706	COS(=O)(=O)O	0.000444673	0.00056239
CC=CC(C)=O	CC=CC(C)=O	0.000694495	CC=CC(C)=O	0.000134169	0.000560326
O=C1ccC(=O)N1	O=C1ccC(=O)N1	0.000725121	O=C1ccC(=O)N1	0.000164836	0.000560285
cC(=O)NO	cC(=O)NO	0.000789076	cC(=O)NO	0.000230003	0.000559073
cN1CCC1=O	cN1CCC1=O	0.000760251	cN1CCC1=O	0.000203169	0.000557082
CC=C(C)C(=O)OC	CC=C(C)C(=O)OC	0.00107552	CC=C(C)C(=O)OC	0.00052134	0.000554182
CB(O)O	CB(O)O	0.000599914	CB(O)O	5.36674e-05	0.000546247
CN(O)C=O	CN(O)C=O	0.00054857	CN(O)C=O	3.83339e-06	0.000544737
O=C1CSC(=O)N1	O=C1CSC(=O)N1	0.000593609	O=C1CSC(=O)N1	6.13342e-05	0.000532275
c/C=N/NC(C)=O	c/C=N/NC(C)=O	0.000204475	c/C=N/NC(C)=O	0.00073601	0.000531535
CN1CCOC1=O	CN1CCOC1=O	0.000830512	CN1CCOC1=O	0.000302837	0.000527675
CN(C)S(=O)(=O)N(C)C	CN(C)S(=O)(=O)N(C)C	0.000467501	CN(C)S(=O)(=O)N(C)C	0.000989014	0.000521513
COOC	COOC	0.000533257	COOC	1.91669e-05	0.00051409
cC(=O)NS(c)(=O)=O	cC(=O)NS(c)(=O)=O	0.000870146	cC(=O)NS(c)(=O)=O	0.000356505	0.000513641
cC=O	cC=O	0.00257531	cC=O	0.00206619	0.000509112
[O-][n+]1ccno1	[O-][n+]1ccno1	0.000660266	[O-][n+]1ccno1	0.000153335	0.000506931
cN(C)C(=O)OC	cN(C)C(=O)OC	0.000728724	cN(C)C(=O)OC	0.000222336	0.000506388
cC=C(C#N)C(=O)NC	cC=C(C#N)C(=O)NC	0.000434172	cC=C(C#N)C(=O)NC	0.00093918	0.000505008
CS(=O)(=O)NC	CS(=O)(=O)NC	0.000903474	CS(=O)(=O)NC	0.000398672	0.000504802
CC(=O)C(C)=C(C)O	CC(=O)C(C)=C(C)O	6.93594e-05	CC(=O)C(C)=C(C)O	0.000571174	0.000501815
cC(=S)N(C)C	cC(=S)N(C)C	0.000331484	cC(=S)N(C)C	0.000831845	0.000500361
cC(=N)NC	cC(=N)NC	0.000546769	cC(=N)NC	4.9834e-05	0.000496935
cC1=NCCN1	cC1=NCCN1	0.00063054	cC1=NCCN1	0.000134169	0.000496371
cOP(=O)(OC)OC	cOP(=O)(OC)OC	0.000141421	cOP(=O)(OC)OC	0.000632509	0.000491088
cS(=O)(=O)NC(C)=NC	cS(=O)(=O)NC(C)=NC	0.000131513	cS(=O)(=O)NC(C)=NC	0.000621008	0.000489495
c-n(c)n(c)C	c-n(c)n(c)C	0.0012818	c-n(c)n(c)C	0.00177102	0.000489226
CNC(=O)N(C)C	CNC(=O)N(C)C	0.00260864	CNC(=O)N(C)C	0.00309738	0.000488741
cC(=O)NN=C(C)C	cC(=O)NN=C(C)C	0.000249514	cC(=O)NN=C(C)C	0.00073601	0.000486496
cC(=N)NOC(C)=O	cC(=N)NOC(C)=O	0.000129711	cC(=N)NOC(C)=O	0.000609508	0.000479797
cC(C)=C(C)C(=O)OC	cC(C)=C(C)C(=O)OC	0.000372019	cC(C)=C(C)C(=O)OC	0.000851012	0.000478993
cS(=O)(=O)NC(=O)NC	cS(=O)(=O)NC(=O)NC	0.000544066	cS(=O)(=O)NC(=O)NC	6.90009e-05	0.000475065
C[C@@H]1NCCS1	C[C@@H]1NCCS1	8.10695e-06	C[C@@H]1NCCS1	0.000483007	0.0004749
C[C@@](C)([N-][N+]#N)OC	C[C@@](C)([N-][N+]#N)OC	6.3054e-06	C[C@@](C)([N-][N+]#N)OC	0.00047534	0.000469035
cC(=C)C	cC(=C)C	0.000762954	cC(=C)C	0.000310504	0.00045245
cn[n+](c)[O-]	cn[n+](c)[O-]	0.000450386	0	0	0.000450386
CN(C)C(=O)OC	CN(C)C(=O)OC	0.000497226	CN(C)C(=O)OC	0.000946846	0.00044962
COP(=O)(O)OC	COP(=O)(O)OC	0.00131873	COP(=O)(O)OC	0.000874012	0.000444718
c-n1ccnn1	c-n1ccnn1	0.00290949	c-n1ccnn1	0.00246487	0.000444626
cC(=O)N(c)C(=S)OC	cC(=O)N(c)C(=S)OC	9.90849e-06	cC(=O)N(c)C(=S)OC	0.00045234	0.000442432
cC=CC(=O)OC	cC=CC(=O)OC	0.00261494	cC=CC(=O)OC	0.00305521	0.000440267
cC1=C(c)C(=O)NC1=O	cC1=C(c)C(=O)NC1=O	0.000470203	cC1=C(c)C(=O)NC1=O	3.06671e-05	0.000439536
cOC(=O)N(C)C	cOC(=O)N(C)C	0.00110254	cOC(=O)N(C)C	0.000663176	0.000439369
cC(=O)NNC(=S)NC(c)=O	cC(=O)NNC(=S)NC(c)=O	1.9817e-05	cC(=O)NNC(=S)NC(c)=O	0.000456173	0.000436356
CO[C@@](C)(C)OC	CO[C@@](C)(C)OC	0.000637746	CO[C@@](C)(C)OC	0.000207003	0.000430743
cC(C)=CC(C)=O	cC(C)=CC(C)=O	0.000214384	cC(C)=CC(C)=O	0.000644009	0.000429625
C=C(C)C(C)=O	C=C(C)C(C)=O	0.000554875	C=C(C)C(C)=O	0.000126502	0.000428373
CC(=O)N(C)O	CC(=O)N(C)O	0.00047831	CC(=O)N(C)O	5.36674e-05	0.000424643
cS(=O)(=O)n(c)nc	cS(=O)(=O)n(c)nc	0.000235101	cS(=O)(=O)n(c)nc	0.000659342	0.000424241
cN(C)S(C)(=O)=O	cN(C)S(C)(=O)=O	0.00215285	cN(C)S(C)(=O)=O	0.00257603	0.00042319
c[N-][N+]#N	c[N-][N+]#N	0.000533257	c[N-][N+]#N	0.000115002	0.000418255
cC=C(c)C#N	cC=C(c)C#N	0.000471104	cC=C(c)C#N	0.000889345	0.000418241
C[C@@H](OC)OC	C[C@@H](OC)OC	0.000571089	C[C@@H](OC)OC	0.000153335	0.000417754
cC=C(NC(c)=O)C(=O)NC	cC=C(NC(c)=O)C(=O)NC	0.000301759	cC=C(NC(c)=O)C(=O)NC	0.000716843	0.000415084
cC(=O)n(c)c	cC(=O)n(c)c	0.000930497	cC(=O)n(c)c	0.000517507	0.00041299
CS(=O)(=O)O	CS(=O)(=O)O	0.000679182	CS(=O)(=O)O	0.00027217	0.000407012
cC(=O)C=C(O)C(=O)OC	cC(=O)C=C(O)C(=O)OC	1.89162e-05	cC(=O)C=C(O)C(=O)OC	0.000417839	0.000398923
cS(=O)(=O)O	cS(=O)(=O)O	0.00135566	cS(=O)(=O)O	0.000958346	0.000397316
CC(C)=CC(C)=O	CC(C)=CC(C)=O	0.000701701	CC(C)=CC(C)=O	0.000306671	0.00039503
c1cnsn1	c1cnsn1	0.00109264	c1cnsn1	0.00148735	0.000394718
cC1SCC(=O)N1c	cC1SCC(=O)N1c	0.000410752	cC1SCC(=O)N1c	0.000805011	0.000394259
cS(=O)(=O)NC	cS(=O)(=O)NC	0.0138323	cS(=O)(=O)NC	0.0142257	0.000393441
cC1=NOCC1	cC1=NOCC1	0.00159347	cC1=NOCC1	0.00198569	0.000392229
cC(=O)N=c	cC(=O)N=c	0.00022159	cC(=O)N=c	0.000613342	0.000391752
cNNC(c)=O	cNNC(c)=O	0.000199971	cNNC(c)=O	0.000590341	0.00039037
COC(=O)C1=C(C)N(C)C(=O)NC1	COC(=O)C1=C(C)N(C)C(=O)NC1	0.000147727	COC(=O)C1=C(C)N(C)C(=O)NC1	0.000536674	0.000388947
CC(=O)NC(C)=O	CC(=O)NC(C)=O	0.000663869	CC(=O)NC(C)=O	0.000276004	0.000387865
CC1=C(C(=O)O)N2C(=O)CC2SC1	CC1=C(C(=O)O)N2C(=O)CC2SC1	0.000474707	CC1=C(C(=O)O)N2C(=O)CC2SC1	8.81679e-05	0.000386539
cOS(N)(=O)=O	cOS(N)(=O)=O	0.000401744	cOS(N)(=O)=O	1.53335e-05	0.000386411
cNC(N)=S	cNC(N)=S	0.000101787	cNC(N)=S	0.00048684	0.000385053
cC=C(C#N)C(=O)Nc	cC=C(C#N)C(=O)Nc	0.000220689	cC=C(C#N)C(=O)Nc	0.000605675	0.000384986
cN1C(=O)ccC1=O	cN1C(=O)ccC1=O	0.000944009	cN1C(=O)ccC1=O	0.000559674	0.000384335
CSC(C)=O	CSC(C)=O	0.000954818	CSC(C)=O	0.000571174	0.000383644
cC(=O)NS(C)(=O)=O	cC(=O)NS(C)(=O)=O	0.00014052	cC(=O)NS(C)(=O)=O	0.00052134	0.00038082
cNC(N)=O	cNC(N)=O	0.000497226	cNC(N)=O	0.000118835	0.000378391
CNC(=O)NC	CNC(=O)NC	0.00230327	CNC(=O)NC	0.00267954	0.000376263
CN1C(=O)CN=C1N	CN1C(=O)CN=C1N	0.000379225	CN1C(=O)CN=C1N	3.83339e-06	0.000375392
cC(c)=NOC	cC(c)=NOC	0.000439577	cC(c)=NOC	6.51676e-05	0.000374409
cNC(=O)NS(c)(=O)=O	cNC(=O)NS(c)(=O)=O	0.000559379	cNC(=O)NS(c)(=O)=O	0.000187836	0.000371543
C=C(C)C(C)=CC=C(C)C	C=C(C)C(C)=CC=C(C)C	0.000417057	C=C(C)C(C)=CC=C(C)C	4.60006e-05	0.000371056
cC=CBr	cC=CBr	3.24278e-05	cC=CBr	0.000402506	0.000370078
cOC(C)=N	cOC(C)=N	0.000819702	cOC(C)=N	0.00118835	0.000368648
cC=C1SC(=O)NC1=O	cC=C1SC(=O)NC1=O	0.000497226	cC=C1SC(=O)NC1=O	0.000130335	0.000366891
cC(=O)NN	cC(=O)NN	0.000369316	cC(=O)NN	0.00073601	0.000366694
cnn(c)C	cnn(c)C	0.0272168	cnn(c)C	0.0268529	0.000363955
CC(=CC)C(=O)O	CC(=CC)C(=O)O	0.000188261	CC(=CC)C(=O)O	0.000548174	0.000359913
cC(C)=C(c)C	cC(C)=C(c)C	0.000541364	cC(C)=C(c)C	0.000184003	0.000357361
O=C1CC(=O)NC(=O)N1	O=C1CC(=O)NC(=O)N1	0.000444081	O=C1CC(=O)NC(=O)N1	9.20013e-05	0.00035208
c/C(=N/O)N(C)C	c/C(=N/O)N(C)C	0.000351301	0	0	0.000351301
CC(C)=CC=CC	CC(C)=CC=CC	0.00039724	CC(C)=CC=CC	4.60006e-05	0.000351239
cC=C(C)C(C)=O	cC=C(C)C(C)=O	0.000504432	cC=C(C)C(C)=O	0.000153335	0.000351097
C[C@@H]1OCCO1	C[C@@H]1OCCO1	8.73749e-05	C[C@@H]1OCCO1	0.000437006	0.000349631
cC(c)=C(c)C	cC(c)=C(c)C	0.00037292	cC(c)=C(c)C	2.68337e-05	0.000346086
cN(c)C	cN(c)C	0.0033896	cN(c)C	0.00304371	0.000345897
cn(c)C=C1CC1	cn(c)C=C1CC1	9.00772e-07	cn(c)C=C1CC1	0.000345005	0.000344104
cC(=O)NC(=S)NC	cC(=O)NC(=S)NC	0.000167544	cC(=O)NC(=S)NC	0.00050984	0.000342296
cN1C(N)=NC(N)=NC1(C)C	cN1C(N)=NC(N)=NC1(C)C	0.000425164	cN1C(N)=NC(N)=NC1(C)C	8.43345e-05	0.00034083
cNN=C(c)C	cNN=C(c)C	0.000282842	cNN=C(c)C	0.000621008	0.000338166
cC(C)=C(C)C	cC(C)=C(C)C	0.000445882	cC(C)=C(C)C	0.000111168	0.000334714
cC(=O)NS(=O)(=O)N(C)C	cC(=O)NS(=O)(=O)N(C)C	3.60309e-06	cC(=O)NS(=O)(=O)N(C)C	0.000337338	0.000333735
C[C@@]1(C)CO1	C[C@@]1(C)CO1	0.000378324	C[C@@]1(C)CO1	4.60006e-05	0.000332323
cN=C(c)N(C)C	cN=C(c)N(C)C	0.000499928	cN=C(c)N(C)C	0.000168669	0.000331259
cN/C=C/C(c)=O	cN/C=C/C(c)=O	4.86417e-05	cN/C=C/C(c)=O	0.000379505	0.000330863
cC(=O)C1=C(O)C(=O)N(C)C1	cC(=O)C1=C(O)C(=O)N(C)C1	0.000692694	cC(=O)C1=C(O)C(=O)N(C)C1	0.00102351	0.00033082
c[nH]oc	c[nH]oc	0.000451287	c[nH]oc	0.000126502	0.000324785
cC(=O)N/N=C(/c)C	cC(=O)N/N=C(/c)C	0.000109894	cC(=O)N/N=C(/c)C	0.000433173	0.000323279
cOP(C)(=O)Oc	cOP(C)(=O)Oc	0.000342293	cOP(C)(=O)Oc	1.91669e-05	0.000323126
cN=Nc	cN=Nc	0.000775565	cN=Nc	0.00109635	0.000320783
cC(=O)C(C(C)=O)=C1NccS(=O)(=O)N1	0	0	cC(=O)C(C(C)=O)=C1NccS(=O)(=O)N1	0.000318171	0.000318171
cC=CC(=O)NC(=S)Nc	cC=CC(=O)NC(=S)Nc	5.40463e-05	cC=CC(=O)NC(=S)Nc	0.000371838	0.000317792
cNC(c)=N	cNC(c)=N	0.000336889	cNC(c)=N	1.91669e-05	0.000317722
cnn(c)c	cnn(c)c	0.0128666	cnn(c)c	0.0125505	0.00031612
CN(C)C(=N)N	CN(C)C(=N)N	0.000392737	CN(C)C(=N)N	7.66677e-05	0.000316069
cC(=O)N(C)C(c)=O	cC(=O)N(C)C(c)=O	0.000844924	cC(=O)N(C)C(c)=O	0.000529007	0.000315917
CC(=O)C=CC	CC(=O)C=CC	0.000383729	CC(=O)C=CC	6.90009e-05	0.000314728
cn1ccnn1	cn1ccnn1	0.000379225	cn1ccnn1	0.000693843	0.000314618
cC(=O)N(O)C(C)=O	0	0	cC(=O)N(O)C(C)=O	0.000310504	0.000310504
cC(C)=NOC	cC(C)=NOC	0.000826909	cC(C)=NOC	0.00052134	0.000305569
cC(=O)NN(C)C	cC(=O)NN(C)C	0.000504432	cC(=O)NN(C)C	0.000199336	0.000305096
c-n(c)[nH]c	c-n(c)[nH]c	0.000971933	c-n(c)[nH]c	0.00127652	0.000304584
cC(=O)N=C(N)N	cC(=O)N=C(N)N	0.000311667	cC(=O)N=C(N)N	7.66677e-06	0.000304
cNC(=O)C=C	cNC(=O)C=C	0.000355805	cNC(=O)C=C	5.36674e-05	0.000302138
c/C(=N\O)N(C)C	c/C(=N\O)N(C)C	0.000305362	c/C(=N\O)N(C)C	3.83339e-06	0.000301529
O=C1NCCN1	O=C1NCCN1	0.000453989	O=C1NCCN1	0.000153335	0.000300654
CC=CC(=O)NC	CC=CC(=O)NC	0.0003504	CC=CC(=O)NC	4.9834e-05	0.000300566
cC=C1SC(=O)N(C)C1=O	cC=C1SC(=O)N(C)C1=O	0.000674678	cC=C1SC(=O)N(C)C1=O	0.00097368	0.000299002
O=C1NCCO1	O=C1NCCO1	0.000390935	O=C1NCCO1	9.20013e-05	0.000298934
CNC(C)=S	CNC(C)=S	0.000363011	CNC(C)=S	6.51676e-05	0.000297843
cNC(=O)OC	cNC(=O)OC	0.0030374	cNC(=O)OC	0.00274087	0.000296532
cC=C(c)C	cC=C(c)C	0.000633243	cC=C(c)C	0.000337338	0.000295905
cC1=NNC(=O)CC1	cC1=NNC(=O)CC1	0.000379225	cC1=NNC(=O)CC1	8.81679e-05	0.000291057
COP(=O)(NC)NC	COP(=O)(NC)NC	9.00772e-07	COP(=O)(NC)NC	0.000291337	0.000290436
cS(=O)(=O)NC(=O)OC	cS(=O)(=O)NC(=O)OC	0.000344095	cS(=O)(=O)NC(=O)OC	5.36674e-05	0.000290428
C[C@](C)(OC)OC	C[C@](C)(OC)OC	0.000332385	C[C@](C)(OC)OC	4.21672e-05	0.000290218
COC(C)(C)OC	COC(C)(C)OC	0.000522448	COC(C)(C)OC	0.000233837	0.000288611
c[n+](c)c	c[n+](c)c	0.000368416	c[n+](c)c	8.05011e-05	0.000287915
CC=CC(=O)OC	CC=CC(=O)OC	0.000529654	CC=CC(=O)OC	0.000245337	0.000284317
O=C1OCCO1	O=C1OCCO1	0.000305362	O=C1OCCO1	2.30003e-05	0.000282362
COP(=O)(O)OP(=O)(O)OC	COP(=O)(O)OP(=O)(O)OC	0.000329683	COP(=O)(O)OP(=O)(O)OC	4.9834e-05	0.000279849
cC(=O)C(C)=C(C)O	cC(=O)C(C)=C(C)O	0.000464798	cC(=O)C(C)=C(C)O	0.000187836	0.000276962
cS(=O)(=O)OC	cS(=O)(=O)OC	0.00030356	cS(=O)(=O)OC	2.68337e-05	0.000276726
cC(=O)C1=C(O)C(=O)N(c)C1	cC(=O)C1=C(O)C(=O)N(c)C1	0.000145925	cC(=O)C1=C(O)C(=O)N(c)C1	0.000421672	0.000275747
cn(c)N	cn(c)N	0.00109804	cn(c)N	0.00137235	0.000274311
cNC(=O)C1=COCCO1	cNC(=O)C1=COCCO1	4.77409e-05	cNC(=O)C1=COCCO1	0.000322004	0.000274263
cOS(C)(=O)=O	cOS(C)(=O)=O	0.00050173	cOS(C)(=O)=O	0.000230003	0.000271727
cC=CC(=O)C=Cc	cC=CC(=O)C=Cc	0.000318873	cC=CC(=O)C=Cc	4.9834e-05	0.000269039
CN(C)S(C)(=O)=O	CN(C)S(C)(=O)=O	0.00404447	CN(C)S(C)(=O)=O	0.00377589	0.000268581
C[C@@]1(C)OOC[C@H](OC)O1	C[C@@]1(C)OOC[C@H](OC)O1	0.000309866	C[C@@]1(C)OOC[C@H](OC)O1	4.21672e-05	0.000267699
cOS(=O)(=O)O	cOS(=O)(=O)O	0.000424264	cOS(=O)(=O)O	0.000157169	0.000267095
c1cn[nH]n1	c1cn[nH]n1	0.000435073	c1cn[nH]n1	0.000168669	0.000266404
cC=NC	cC=NC	0.00065306	cC=NC	0.000387172	0.000265888
cC=NNS(c)(=O)=O	cC=NNS(c)(=O)=O	0.000182857	cC=NNS(c)(=O)=O	0.000448506	0.000265649
cC(=O)N(c)S(c)(=O)=O	cC(=O)N(c)S(c)(=O)=O	1.9817e-05	cC(=O)N(c)S(c)(=O)=O	0.000283671	0.000263854
cNC=O	cNC=O	0.000284644	cNC=O	0.000548174	0.00026353
CC=C(C)F	CC=C(C)F	2.88247e-05	CC=C(C)F	0.000291337	0.000262512
CI	CI	0.000488218	CI	0.00022617	0.000262048
c-n1nccn1	c-n1nccn1	0.000429668	c-n1nccn1	0.000690009	0.000260341
cC=C(C)C(=O)C(C)=Cc	cC=C(C)C(=O)C(C)=Cc	0.000564784	cC=C(C)C(=O)C(C)=Cc	0.000306671	0.000258113
CON=C1ccN(C)C1=O	CON=C1ccN(C)C1=O	1.44123e-05	CON=C1ccN(C)C1=O	0.00027217	0.000257758
CC1=C(C)C(=O)ccC1=O	CC1=C(C)C(=O)ccC1=O	0.000290949	CC1=C(C)C(=O)ccC1=O	3.45005e-05	0.000256449
cC(=O)NOC	cC(=O)NOC	0.000332385	cC(=O)NOC	7.66677e-05	0.000255717
CC(=O)C(C)=C(C)C	CC(=O)C(C)=C(C)C	0.000331484	CC(=O)C(C)=C(C)C	7.66677e-05	0.000254816
CC=C(NC(C)=O)C(=O)NC	CC=C(NC(C)=O)C(=O)NC	0.000292751	CC=C(NC(C)=O)C(=O)NC	3.83339e-05	0.000254417
c=NC	c=NC	0.000660266	c=NC	0.000406339	0.000253927
CC1(C)OCCO1	CC1(C)OCCO1	0.00164481	CC1(C)OCCO1	0.00139152	0.00025329
C[C@@H]1OCCS1	C[C@@H]1OCCS1	5.40463e-06	C[C@@H]1OCCS1	0.000256837	0.000251432
cN=CC	cN=CC	0.000575593	cN=CC	0.000325838	0.000249755
CC(=O)NN=C(C)C	CC(=O)NN=C(C)C	0.000185559	CC(=O)NN=C(C)C	0.000433173	0.000247614
CN(O)C(N)=O	CN(O)C(N)=O	0.000258522	CN(O)C(N)=O	1.15002e-05	0.000247022
COC(C)O	COC(C)O	0.000411653	COC(C)O	0.000164836	0.000246817
cC=C(NC(c)=O)C(=O)O	cC=C(NC(c)=O)C(=O)O	2.16185e-05	cC=C(NC(c)=O)C(=O)O	0.000268337	0.000246718
CC(C)=CC(=O)OC	CC(C)=CC(=O)OC	0.000194567	CC(C)=CC(=O)OC	0.000440839	0.000246272
CNC(N)=N[N+](=O)[O-]	CNC(N)=N[N+](=O)[O-]	0.000264827	CNC(N)=N[N+](=O)[O-]	1.91669e-05	0.00024566
C[18F]	C[18F]	0.000295453	C[18F]	4.9834e-05	0.000245619
cC(=COC)C(=O)OC	cC(=COC)C(=O)OC	0.00025672	cC(=COC)C(=O)OC	1.15002e-05	0.00024522
cC(=O)NC(=S)N(C)C	cC(=O)NC(=S)N(C)C	0.000173849	cC(=O)NC(=S)N(C)C	0.000417839	0.00024399
cNO	cNO	8.19702e-05	cNO	0.000325838	0.000243868
cNC(=O)C(=O)O	cNC(=O)C(=O)O	0.000263025	cNC(=O)C(=O)O	1.91669e-05	0.000243858
cN1CNC(=O)C1	cN1CNC(=O)C1	0.000359408	cN1CNC(=O)C1	0.000118835	0.000240573
O=C1CNC(=O)N1	O=C1CNC(=O)N1	0.000504432	O=C1CNC(=O)N1	0.000264504	0.000239928
cC1=CS(=O)(=O)ccN1	cC1=CS(=O)(=O)ccN1	1.80154e-06	cC1=CS(=O)(=O)ccN1	0.000241503	0.000239701
c[se]c	c[se]c	0.000262125	c[se]c	2.30003e-05	0.000239125
c[nH]n(c)C	c[nH]n(c)C	0.00056028	c[nH]n(c)C	0.000322004	0.000238276
cP(=O)(O)O	cP(=O)(O)O	0.000282842	cP(=O)(O)O	4.60006e-05	0.000236841
CNC(=N)NC	CNC(=N)NC	0.000286445	CNC(=N)NC	4.9834e-05	0.000236611
cNC(=S)NNC(c)=O	cNC(=S)NNC(c)=O	0.00016304	cNC(=S)NNC(c)=O	0.000398672	0.000235632
CN1CCNC1=O	CN1CCNC1=O	0.000330583	CN1CCNC1=O	9.58346e-05	0.000234748
cC(c)=NO	cC(c)=NO	0.000118001	cC(c)=NO	0.000352671	0.00023467
cNC(=O)C(=O)OC	cNC(=O)C(=O)OC	0.00028014	cNC(=O)C(=O)OC	4.60006e-05	0.000234139
CC(C)=NO	CC(C)=NO	0.000436874	CC(C)=NO	0.000203169	0.000233705
cNC(=O)N(c)C	cNC(=O)N(c)C	0.000904375	cNC(=O)N(c)C	0.000670843	0.000233532
C[C@H]1O[C@@]1(C)C	C[C@H]1O[C@@]1(C)C	0.000306262	C[C@H]1O[C@@]1(C)C	7.28343e-05	0.000233428
COP(=O)(O)OP(=O)(O)O	COP(=O)(O)OP(=O)(O)O	0.000248613	COP(=O)(O)OP(=O)(O)O	1.53335e-05	0.00023328
c/C=N/NC(=O)OC	c/C=N/NC(=O)OC	6.75579e-05	c/C=N/NC(=O)OC	0.000299004	0.000231446
cN=C=S	cN=C=S	0.000263926	cN=C=S	3.45005e-05	0.000229425
cNC(=O)NC(c)=O	cNC(=O)NC(c)=O	0.000427867	cNC(=O)NC(c)=O	0.000199336	0.000228531
C1OCCO1	C1OCCO1	0.000236002	C1OCCO1	7.66677e-06	0.000228335
c[125I]	c[125I]	0.000231498	c[125I]	3.83339e-06	0.000227665
COC1=CC(=O)ccC1=O	COC1=CC(=O)ccC1=O	0.000262125	COC1=CC(=O)ccC1=O	3.45005e-05	0.000227624
CNC=O	CNC=O	0.000334186	CNC=O	0.000107335	0.000226851
cS(=O)(=O)N1CCOC1C	cS(=O)(=O)N1CCOC1C	0.000107192	cS(=O)(=O)N1CCOC1C	0.000333505	0.000226313
cN1CC(=O)N(C)C1	cN1CC(=O)N(C)C1	0.000237804	cN1CC(=O)N(C)C1	1.15002e-05	0.000226304
CN(C)OC	CN(C)OC	0.000182857	CN(C)OC	0.000406339	0.000223482
cC12ccC(=O)N1CCS2	0	0	cC12ccC(=O)N1CCS2	0.000222336	0.000222336
CSC1=C(C#N)CCC(=O)N1	CSC1=C(C#N)CCC(=O)N1	6.3054e-05	CSC1=C(C#N)CCC(=O)N1	0.000283671	0.000220617
cC=CN(C)C	cC=CN(C)C	6.03517e-05	cC=CN(C)C	0.000279837	0.000219485
COS(N)(=O)=O	COS(N)(=O)=O	0.000242308	COS(N)(=O)=O	2.30003e-05	0.000219308
CB1OCCO1	CB1OCCO1	0.000206277	CB1OCCO1	0.000425506	0.000219229
CN(C)C(=O)C(=O)[C@](C)(O)OC	CN(C)C(=O)C(=O)[C@](C)(O)OC	0.00024501	CN(C)C(=O)C(=O)[C@](C)(O)OC	2.68337e-05	0.000218176
cC(=O)C(c)=O	cC(=O)C(c)=O	0.000352202	cC(=O)C(c)=O	0.000134169	0.000218033
CN(C)[O]	CN(C)[O]	0.000217987	0	0	0.000217987
cSSc	cSSc	0.000288247	cSSc	0.000506007	0.00021776
cC=C(C#N)C(N)=O	cC=C(C#N)C(N)=O	6.03517e-05	cC=C(C#N)C(N)=O	0.000276004	0.000215652
CN1CCNC1=S	CN1CCNC1=S	9.90849e-05	CN1CCNC1=S	0.000314338	0.000215253
cC(=O)C=C(c)O	cC(=O)C=C(c)O	2.70232e-05	cC(=O)C=C(c)O	0.000241503	0.00021448
cn(c)C(=O)NC	cn(c)C(=O)NC	0.0002333	cn(c)C(=O)NC	1.91669e-05	0.000214133
CNC1=NCC(C(=O)OC)=C(C)N1C	CNC1=NCC(C(=O)OC)=C(C)N1C	6.57563e-05	CNC1=NCC(C(=O)OC)=C(C)N1C	0.000279837	0.000214081
CC1=C(C(=O)O)N2C(=O)C[C@H]2SC1	CC1=C(C(=O)O)N2C(=O)C[C@H]2SC1	0.000305362	CC1=C(C(=O)O)N2C(=O)C[C@H]2SC1	9.20013e-05	0.000213361
CN1C(=O)ccN2CCN=C21	CN1C(=O)ccN2CCN=C21	0.000217086	CN1C(=O)ccN2CCN=C21	3.83339e-06	0.000213253
c-[n+](c)c	c-[n+](c)c	0.000304461	c-[n+](c)c	0.000517507	0.000213046
cNC1=NCCN1	cNC1=NCCN1	0.000246811	cNC1=NCCN1	3.45005e-05	0.00021231
cNC(=O)Oc	cNC(=O)Oc	0.000422462	cNC(=O)Oc	0.000210836	0.000211626
cB(O)O	cB(O)O	0.000272934	cB(O)O	6.13342e-05	0.0002116
CC1(C)OOC(C)(C)OO1	CC1(C)OOC(C)(C)OO1	0.000217086	CC1(C)OOC(C)(C)OO1	7.66677e-06	0.000209419
CC1=CC(=O)ccC1=O	CC1=CC(=O)ccC1=O	0.000281942	CC1=CC(=O)ccC1=O	7.28343e-05	0.000209108
COP(C)(=O)OC	COP(C)(=O)OC	0.00147096	COP(C)(=O)OC	0.00167902	0.000208063
CC1OCCS1	CC1OCCS1	7.20617e-06	CC1OCCS1	0.00021467	0.000207464
cN(C)OC	cN(C)OC	0.000337789	cN(C)OC	0.000130335	0.000207454
c[P+](c)(c)C	c[P+](c)(c)C	0.000210781	c[P+](c)(c)C	3.83339e-06	0.000206948
cn(c)C(=O)OC	cn(c)C(=O)OC	0.000417057	cn(c)C(=O)OC	0.000210836	0.000206221
CNC(C)=N	CNC(C)=N	0.000255819	CNC(C)=N	4.9834e-05	0.000205985
COP(=O)(O)OP(=O)(O)OP(=O)(O)O	COP(=O)(O)OP(=O)(O)OP(=O)(O)O	0.000317972	COP(=O)(O)OP(=O)(O)OP(=O)(O)O	0.00052134	0.000203368
CN=C1ccSC(=N)N1C	0	0	CN=C1ccSC(=N)N1C	0.000203169	0.000203169
c/C=N/NC(=S)NC	c/C=N/NC(=S)NC	0.000191864	c/C=N/NC(=S)NC	0.000394839	0.000202975
C[C@H]1OCCS1	C[C@H]1OCCS1	8.10695e-06	C[C@H]1OCCS1	0.000210836	0.000202729
cN1C(=O)CN(C)C1=O	cN1C(=O)CN(C)C1=O	0.000575593	cN1C(=O)CN(C)C1=O	0.000778177	0.000202584
cC=C(C#N)C(=O)OC	cC=C(C#N)C(=O)OC	0.000112596	cC=C(C#N)C(=O)OC	0.000314338	0.000201742
COP(C)(=O)O	COP(C)(=O)O	0.000411653	COP(C)(=O)O	0.000613342	0.000201689
cC=C1C(=O)NC(=O)N(C)C1=O	cC=C1C(=O)NC(=O)N(C)C1=O	5.1344e-05	cC=C1C(=O)NC(=O)N(C)C1=O	0.000253003	0.000201659
cC(=O)NC1=NCCS1	cC(=O)NC1=NCCS1	4.41378e-05	cC(=O)NC1=NCCS1	0.000245337	0.000201199
CN=C=S	CN=C=S	0.000212582	CN=C=S	1.15002e-05	0.000201082
O=C1CCC(O)O1	O=C1CCC(O)O1	0.000200872	0	0	0.000200872
cC=C1NC(=O)N(C)C1=O	cC=C1NC(=O)N(C)C1=O	9.81841e-05	cC=C1NC(=O)N(C)C1=O	0.000299004	0.00020082
cNC=CC(c)=O	cNC=CC(c)=O	3.69316e-05	cNC=CC(c)=O	0.00023767	0.000200738
cnnn(c)C	cnnn(c)C	0.000425164	cnnn(c)C	0.000624842	0.000199678
O=C1CCO1	O=C1CCO1	0.00020988	O=C1CCO1	1.15002e-05	0.00019838
cOP(=O)(O)OC	cOP(=O)(O)OC	0.00020988	cOP(=O)(O)OC	1.15002e-05	0.00019838
CN1CC(=O)N(C)C1=O	CN1CC(=O)N(C)C1=O	0.000558479	CN1CC(=O)N(C)C1=O	0.000360338	0.000198141
CC1(C)OCCOO1	CC1(C)OCCOO1	0.000196368	0	0	0.000196368
cC=CC(=O)NS(c)(=O)=O	cC=CC(=O)NS(c)(=O)=O	0.000196368	0	0	0.000196368
cC1=NN(C)C(=O)CC1	cC1=NN(C)C(=O)CC1	0.00030356	cC1=NN(C)C(=O)CC1	0.000107335	0.000196225
cC(C)=NO	cC(C)=NO	0.000621533	cC(C)=NO	0.000425506	0.000196027
cC1=NNC(=NC)SC1	cC1=NNC(=NC)SC1	1.89162e-05	cC1=NNC(=NC)SC1	0.00021467	0.000195754
cN(c)C(=O)NC	cN(c)C(=O)NC	0.000237804	cN(c)C(=O)NC	4.21672e-05	0.000195637
CN1ccS(=O)(=O)N(C)C1=O	0	0	CN1ccS(=O)(=O)N(C)C1=O	0.000195503	0.000195503
cC=C1SccN(C)C1=O	cC=C1SccN(C)C1=O	1.9817e-05	cC=C1SccN(C)C1=O	0.00021467	0.000194853
O=C1COC(=O)N1	O=C1COC(=O)N1	0.000193666	0	0	0.000193666
CN1C(=O)CC(=O)NC1=O	CN1C(=O)CC(=O)NC1=O	6.39548e-05	CN1C(=O)CC(=O)NC1=O	0.000256837	0.000192882
COC(=O)C1=C(C)NC(C)=C(C(C)=O)C1	COC(=O)C1=C(C)NC(C)=C(C(C)=O)C1	0.000226995	COC(=O)C1=C(C)NC(C)=C(C(C)=O)C1	3.45005e-05	0.000192494
con(c)C	con(c)C	0.000263926	con(c)C	7.28343e-05	0.000191092
cC(=O)N(c)C(c)=O	cC(=O)N(c)C(c)=O	0.000108993	cC(=O)N(c)C(c)=O	0.000299004	0.000190011
CC(=O)C(=O)N(C)C	CC(=O)C(=O)N(C)C	0.000226995	CC(=O)C(=O)N(C)C	3.83339e-05	0.000188661
cNC(=O)C=CC	cNC(=O)C=CC	0.000230598	cNC(=O)C=CC	4.21672e-05	0.000188431
c/N=C1\SCC(=O)N1C	c/N=C1\SCC(=O)N1C	2.25193e-05	c/N=C1\SCC(=O)N1C	0.000210836	0.000188317
c-n1ncc[n+]1[O-]	c-n1ncc[n+]1[O-]	2.25193e-05	c-n1ncc[n+]1[O-]	0.000210836	0.000188317
CC1=CC(=O)CCC1=C(C)C	CC1=CC(=O)CCC1=C(C)C	0.000203574	CC1=CC(=O)CCC1=C(C)C	1.53335e-05	0.000188241
COCOC	COCOC	0.000436874	COCOC	0.00024917	0.000187704
cC(=O)ONC(C)=N	cC(=O)ONC(C)=N	1.9817e-05	cC(=O)ONC(C)=N	0.000207003	0.000187186
cC(=O)NN(C)C(c)=O	cC(=O)NN(C)C(c)=O	0.000216185	cC(=O)NN(C)C(c)=O	3.06671e-05	0.000185518
cn(c)NC	cn(c)NC	0.000145024	cn(c)NC	0.000329671	0.000184647
CC1=CC(=O)OC1	CC1=CC(=O)OC1	0.000472004	CC1=CC(=O)OC1	0.000287504	0.0001845
C#Cc	C#Cc	0.00052515	C#Cc	0.000341171	0.000183979
cC=C1CCOC1=O	cC=C1CCOC1=O	0.000217086	cC=C1CCOC1=O	3.45005e-05	0.000182585
cC(=N)N(C)C	cC(=N)N(C)C	0.000208979	cC(=N)N(C)C	2.68337e-05	0.000182145
cC=C[N+](=O)[O-]	cC=C[N+](=O)[O-]	0.0001171	cC=C[N+](=O)[O-]	0.000299004	0.000181904
COP(=O)(OC)OC	COP(=O)(OC)OC	0.000187361	COP(=O)(OC)OC	0.000368005	0.000180644
cNC1ccC(=O)N1C	cNC1ccC(=O)N1C	1.89162e-05	cNC1ccC(=O)N1C	0.000199336	0.00018042
cNS(=O)(=O)N(C)C	cNS(=O)(=O)N(C)C	0.000149528	cNS(=O)(=O)N(C)C	0.000329671	0.000180143
CC=C1OC(=O)C(OC)=C1OC	CC=C1OC(=O)C(OC)=C1OC	2.70232e-05	CC=C1OC(=O)C(OC)=C1OC	0.000207003	0.00017998
cC(=O)C(C)=CC	cC(=O)C(C)=CC	0.000199071	cC(=O)C(C)=CC	1.91669e-05	0.000179904
CC=C(C)C(=O)NC	CC=C(C)C(=O)NC	0.000290049	CC=C(C)C(=O)NC	0.000111168	0.000178881
c[N+](C)(C)C	c[N+](C)(C)C	0.000258522	c[N+](C)(C)C	8.05011e-05	0.000178021
CC=CC=CC	CC=CC=CC	0.0003504	CC=CC=CC	0.000172502	0.000177898
cNC=C(C(C)=O)C(C)=O	cNC=C(C(C)=O)C(C)=O	3.69316e-05	cNC=C(C(C)=O)C(C)=O	0.00021467	0.000177738
CON1C(N)=NC(N)=NC1(C)C	CON1C(N)=NC(N)=NC1(C)C	0.000177452	0	0	0.000177452
CC(C)=CC=C(C)C	CC(C)=CC=C(C)C	0.000208078	CC(C)=CC=C(C)C	3.06671e-05	0.000177411
c/C=N/NC(N)=S	c/C=N/NC(N)=S	0.000114398	c/C=N/NC(N)=S	0.000291337	0.000176939
c/C(C)=N/NC(=S)NC	c/C(C)=N/NC(=S)NC	6.48556e-05	c/C(C)=N/NC(=S)NC	0.000241503	0.000176647
CSC1=NC(C)=C(C(C)=O)CC1	CSC1=NC(C)=C(C(C)=O)CC1	3.06262e-05	CSC1=NC(C)=C(C(C)=O)CC1	0.000207003	0.000176377
C[S+](C)C	C[S+](C)C	0.000205376	C[S+](C)C	3.06671e-05	0.000174709
CC=C1CCOC1=O	CC=C1CCOC1=O	0.000285545	CC=C1CCOC1=O	0.000111168	0.000174377
CN1ccC(=O)N(C)S1(=O)=O	CN1ccC(=O)N(C)S1(=O)=O	2.70232e-06	CN1ccC(=O)N(C)S1(=O)=O	0.000176336	0.000173634
O=C1CCC(=O)N1	O=C1CCC(=O)N1	0.000288247	O=C1CCC(=O)N1	0.000115002	0.000173245
cC(=O)NC(=S)NNC(C)=O	cC(=O)NC(=S)NNC(C)=O	1.89162e-05	cC(=O)NC(=S)NNC(C)=O	0.000191669	0.000172753
cC=C(SC)C(c)=O	cC=C(SC)C(c)=O	0.000172047	0	0	0.000172047
c[nH]sc	c[nH]sc	0.000320675	c[nH]sc	0.000149502	0.000171173
c=NC(C)=O	c=NC(C)=O	0.000154933	c=NC(C)=O	0.000325838	0.000170905
cC(=O)C(=O)NC	cC(=O)C(=O)NC	0.000400843	cC(=O)C(=O)NC	0.000230003	0.00017084
cOC(C)OC	cOC(C)OC	0.000354003	cOC(C)OC	0.000184003	0.00017
cC=C1SC(=S)N(NS(c)(=O)=O)C1=O	cC=C1SC(=S)N(NS(c)(=O)=O)C1=O	7.20617e-06	cC=C1SC(=S)N(NS(c)(=O)=O)C1=O	0.000176336	0.00016913
cC(=O)NN=CC	cC(=O)NN=CC	9.18787e-05	cC(=O)NN=CC	0.00026067	0.000168791
CC=C(C)N(C)C(C)=O	CC=C(C)N(C)C(C)=O	0.000421561	CC=C(C)N(C)C(C)=O	0.000590341	0.00016878
CC(=O)O[C@@H](C)OC	CC(=O)O[C@@H](C)OC	0.000287346	CC(=O)O[C@@H](C)OC	0.000118835	0.000168511
CC(=O)NC(=N)N	CC(=O)NC(=N)N	0.000171147	CC(=O)NC(=N)N	3.83339e-06	0.000167314
cNC(=NC)NC#N	cNC(=NC)NC#N	0.000171147	cNC(=NC)NC#N	3.83339e-06	0.000167314
cN1CCN(C)C1=O	cN1CCN(C)C1=O	0.000304461	cN1CCN(C)C1=O	0.000471506	0.000167045
cC(=O)NN=c	cC(=O)NN=c	9.00772e-05	cC(=O)NN=c	0.000256837	0.00016676
cC(=O)N(C)O	cC(=O)N(C)O	7.1161e-05	cC(=O)N(C)O	0.00023767	0.000166509
cNC1=C(Cl)C(=O)ccC1=O	cNC1=C(Cl)C(=O)ccC1=O	0.000208078	cNC1=C(Cl)C(=O)ccC1=O	4.21672e-05	0.000165911
CN(C)C=O	CN(C)C=O	0.000269331	CN(C)C=O	0.000103501	0.00016583
CN=C(C)SC	CN=C(C)SC	5.67486e-05	CN=C(C)SC	0.000222336	0.000165587
CC=C(NC(C)=O)C(=O)O	CC=C(NC(C)=O)C(=O)O	0.000169345	CC=C(NC(C)=O)C(=O)O	3.83339e-06	0.000165512
cn(C)n(c)C	cn(C)n(c)C	0.000590906	cn(C)n(c)C	0.000425506	0.0001654
cNC(=O)C(C)=C(C)Nc	cNC(=O)C(C)=C(C)Nc	0.000214384	cNC(=O)C(C)=C(C)Nc	0.000379505	0.000165121
cS(c)=O	cS(c)=O	0.000360309	cS(c)=O	0.000525174	0.000164865
CO[C@@H]1C=C(F)CO1	0	0	CO[C@@H]1C=C(F)CO1	0.000164836	0.000164836
cC(=O)NC(=N)N	cC(=O)NC(=N)N	0.000183757	cC(=O)NC(=N)N	1.91669e-05	0.00016459
CC(=O)SC	CC(=O)SC	0.000172047	CC(=O)SC	7.66677e-06	0.00016438
CN(C)N=O	CN(C)N=O	0.000217987	CN(C)N=O	5.36674e-05	0.00016432
CC(C)=CN(C)C	CC(C)=CN(C)C	1.62139e-05	CC(C)=CN(C)C	0.000180169	0.000163955
CC(C=CC(C)=O)=CC	CC(C=CC(C)=O)=CC	0.000166643	CC(C=CC(C)=O)=CC	3.83339e-06	0.00016281
cS(=O)(=O)F	cS(=O)(=O)F	0.000185559	cS(=O)(=O)F	2.30003e-05	0.000162559
cC(=O)NC(=S)N(c)C	cC(=O)NC(=S)N(c)C	1.44123e-05	cC(=O)NC(=S)N(c)C	0.000176336	0.000161924
c/C=N/c	c/C=N/c	0.000148627	c/C=N/c	0.000310504	0.000161877
cN1C(=O)CC(=O)NC1=O	cN1C(=O)CC(=O)NC1=O	4.95425e-05	cN1C(=O)CC(=O)NC1=O	0.000210836	0.000161293
cC=NNC(=S)NC	cC=NNC(=S)NC	8.82756e-05	cC=NNC(=S)NC	0.00024917	0.000160894
cn(c)C(=O)N(C)C	cn(c)C(=O)N(C)C	0.000183757	cn(c)C(=O)N(C)C	2.30003e-05	0.000160757
c[nH][nH]c	c[nH][nH]c	0.000605319	c[nH][nH]c	0.000444673	0.000160646
CC#CC=CC	CC#CC=CC	0.000172047	CC#CC=CC	1.15002e-05	0.000160547
CNC1=CC(=O)ccC1=O	CNC1=CC(=O)ccC1=O	0.000173849	CNC1=CC(=O)ccC1=O	1.53335e-05	0.000158516
CN=C(C)NC	CN=C(C)NC	0.000235101	CN=C(C)NC	7.66677e-05	0.000158433
cNC=NC	cNC=NC	0.000169345	cNC=NC	1.15002e-05	0.000157845
O=C1C=CC(=O)cc1	O=C1C=CC(=O)cc1	0.000217987	O=C1C=CC(=O)cc1	6.13342e-05	0.000156653
O=C1C=CCCO1	O=C1C=CCCO1	0.000206277	O=C1C=CCCO1	4.9834e-05	0.000156443
CO[C@H](C)O	CO[C@H](C)O	0.00022159	CO[C@H](C)O	6.51676e-05	0.000156422
C[C@@](C)(O)OC	C[C@@](C)(O)OC	0.00016394	C[C@@](C)(O)OC	7.66677e-06	0.000156273
cN=C(c)C	cN=C(c)C	0.00106291	cN=C(c)C	0.00121902	0.000156106
CNS(N)(=O)=O	CNS(N)(=O)=O	0.000167544	CNS(N)(=O)=O	1.15002e-05	0.000156044
CC1=C(C)C(=O)CC1	CC1=C(C)C(=O)CC1	8.19702e-05	CC1=C(C)C(=O)CC1	0.00023767	0.0001557
CN=C(NC)NC#N	CN=C(NC)NC#N	0.000159437	CN=C(NC)NC#N	3.83339e-06	0.000155604
CSC1=NccC2=NCC(=O)N21	CSC1=NccC2=NCC(=O)N21	0.000154933	CSC1=NccC2=NCC(=O)N21	0.000310504	0.000155571
cOP(C)(=O)NC	cOP(C)(=O)NC	1.80154e-06	cOP(C)(=O)NC	0.000157169	0.000155367
cC=C(C)C(c)=O	cC=C(C)C(c)=O	0.00037382	cC=C(C)C(c)=O	0.000218503	0.000155317
CC1=C(C)C(=O)OCC1	CC1=C(C)C(=O)OCC1	0.000162139	CC1=C(C)C(=O)OCC1	7.66677e-06	0.000154472
cC=C(NC(c)=O)C(=O)Nc	cC=C(NC(c)=O)C(=O)Nc	0.000106291	cC=C(NC(c)=O)C(=O)Nc	0.00026067	0.000154379
cNC1=CC(=O)ccC1=O	cNC1=CC(=O)ccC1=O	0.000181055	cNC1=CC(=O)ccC1=O	2.68337e-05	0.000154221
cC=C1C(=O)N(c)N=C1C	cC=C1C(=O)N(c)N=C1C	6.84587e-05	cC=C1C(=O)N(c)N=C1C	0.000222336	0.000153877
CNC(=O)N(C)N=O	CNC(=O)N(C)N=O	0.000188261	CNC(=O)N(C)N=O	3.45005e-05	0.00015376
cN=C(C)N(C)C	cN=C(C)N(C)C	0.000203574	cN=C(C)N(C)C	4.9834e-05	0.00015374
CC12CCC(=O)N1CCS2	CC12CCC(=O)N1CCS2	0.000110795	CC12CCC(=O)N1CCS2	0.000264504	0.000153709
cC=CC=NNC(C)=O	cC=CC=NNC(C)=O	4.95425e-05	cC=CC=NNC(C)=O	0.000203169	0.000153627
CC1=NS(=O)(=O)cc1	0	0	CC1=NS(=O)(=O)cc1	0.000153335	0.000153335
cC=CC(=O)C(=O)NC	0	0	cC=CC(=O)C(=O)NC	0.000153335	0.000153335
CNC1=NS(=O)(=O)ccN1	CNC1=NS(=O)(=O)ccN1	0.000153131	0	0	0.000153131
cN=C1NC(=O)CN1C	cN=C1NC(=O)CN1C	0.000156734	cN=C1NC(=O)CN1C	3.83339e-06	0.000152901
cC(=O)N(C)C(C)=O	cC(=O)N(C)C(C)=O	0.000336889	cC(=O)N(C)C(C)=O	0.000184003	0.000152886
C[C@]1(C)CO1	C[C@]1(C)CO1	0.000172047	C[C@]1(C)CO1	1.91669e-05	0.00015288
C[C@@](C)(OC)OC	C[C@@](C)(OC)OC	0.000246811	C[C@@](C)(OC)OC	9.58346e-05	0.000150976
cC(c)=CC	cC(c)=CC	0.000891764	cC(c)=CC	0.00104268	0.000150917
CO[C@H](C)O[C@H]1COO[C@@](C)(C)O1	CO[C@H](C)O[C@H]1COO[C@@](C)(C)O1	0.000173849	CO[C@H](C)O[C@H]1COO[C@@](C)(C)O1	2.30003e-05	0.000150849
cC1=NN(c)CC1	cC1=NN(c)CC1	0.000748541	cC1=NN(c)CC1	0.000598008	0.000150533
CC(=O)NS(C)(=O)=O	CC(=O)NS(C)(=O)=O	0.000345896	CC(=O)NS(C)(=O)=O	0.000195503	0.000150393
CC(=O)NC1=NCCS1	CC(=O)NC1=NCCS1	8.01687e-05	CC(=O)NC1=NCCS1	0.000230003	0.000149834
cC=C1SC(N(C)C)=NC1=O	cC=C1SC(N(C)C)=NC1=O	4.59394e-05	cC=C1SC(N(C)C)=NC1=O	0.000195503	0.000149564
cN=C1NN=C(c)CS1	0	0	cN=C1NN=C(c)CS1	0.000149502	0.000149502
cC=Nn(c)sc	0	0	cC=Nn(c)sc	0.000149502	0.000149502
CNC(=O)OC	CNC(=O)OC	0.00590726	CNC(=O)OC	0.00605675	0.000149487
CN=C(NC)NC	CN=C(NC)NC	0.000153131	CN=C(NC)NC	3.83339e-06	0.000149298
CN(C)O	CN(C)O	0.000202674	CN(C)O	5.36674e-05	0.000149007
CN1ccC(=O)C1=O	CN1ccC(=O)C1=O	0.000700801	CN1ccC(=O)C1=O	0.000552008	0.000148793
cC=CS(C)(=O)=O	cC=CS(C)(=O)=O	0.000147727	0	0	0.000147727
CC=C(C)C=O	CC=C(C)C=O	0.000185559	CC=C(C)C=O	3.83339e-05	0.000147225
cC1NCCS1	cC1NCCS1	0.000204475	cC1NCCS1	5.75008e-05	0.000146974
CNC(=O)C=CC(=O)NC	CNC(=O)C=CC(=O)NC	0.000146826	0	0	0.000146826
c/C=N/NC(=S)Nc	c/C=N/NC(=S)Nc	0.00016394	c/C=N/NC(=S)Nc	0.000310504	0.000146564
cC(C)=NC	cC(C)=NC	0.000437775	cC(C)=NC	0.000291337	0.000146438
c/C(C)=N/NC(C)=O	c/C(C)=N/NC(C)=O	5.67486e-05	c/C(C)=N/NC(C)=O	0.000203169	0.00014642
cN=C(OC)SSC(=Nc)OC	0	0	cN=C(OC)SSC(=Nc)OC	0.000145669	0.000145669
cC1=NN(C(C)=O)C(c)O1	cC1=NN(C(C)=O)C(c)O1	0.000187361	cC1=NN(C(C)=O)C(c)O1	4.21672e-05	0.000145194
CC=C(C)C=CC	CC=C(C)C=CC	0.000155834	CC=C(C)C=CC	1.15002e-05	0.000144334
CN(C)S(=O)(=O)NC	CN(C)S(=O)(=O)NC	0.00016304	CN(C)S(=O)(=O)NC	1.91669e-05	0.000143873
CC1=C(O)OCCC1=O	CC1=C(O)OCCC1=O	1.80154e-06	CC1=C(O)OCCC1=O	0.000145669	0.000143867
cN1CSC2=C(C#N)CCC(=O)N2C1	cN1CSC2=C(C#N)CCC(=O)N2C1	2.70232e-06	cN1CSC2=C(C#N)CCC(=O)N2C1	0.000145669	0.000142967
cC1=NCCN1C	cC1=NCCN1C	0.000150429	cC1=NCCN1C	7.66677e-06	0.000142762
cB(O)OC	cB(O)OC	0.000276537	cB(O)OC	0.000134169	0.000142368
CNC(=N)NC(C)=O	CNC(=N)NC(C)=O	0.000142322	0	0	0.000142322
cC(=O)C=CN(C)C	cC(=O)C=CN(C)C	4.95425e-05	cC(=O)C=CN(C)C	0.000191669	0.000142126
cC=CC#N	cC=CC#N	3.06262e-05	cC=CC#N	0.000172502	0.000141876
cC(=O)N1CCN=C1SC	cC(=O)N1CCN=C1SC	3.06262e-05	cC(=O)N1CCN=C1SC	0.000172502	0.000141876
cS(=O)(=O)NC(=N)N	cS(=O)(=O)NC(=N)N	0.000156734	cS(=O)(=O)NC(=N)N	1.53335e-05	0.000141401
cNC(=O)C1=C(C)NC(C)=C(C(=O)Nc)C1	cNC(=O)C1=C(C)NC(C)=C(C(=O)Nc)C1	0.000145024	cNC(=O)C1=C(C)NC(C)=C(C(=O)Nc)C1	3.83339e-06	0.000141191
COC1=C(C)C(=O)ccC1=O	COC1=C(C)C(=O)ccC1=O	0.00016394	COC1=C(C)C(=O)ccC1=O	2.30003e-05	0.00014094
cC1N(C)CC(=O)N1c	cC1N(C)CC(=O)N1c	5.49471e-05	cC1N(C)CC(=O)N1c	0.000195503	0.000140556
cN(C)C#N	cN(C)C#N	4.77409e-05	cN(C)C#N	0.000187836	0.000140095
cC(=O)NNC(=S)NC	cC(=O)NNC(=S)NC	0.000181956	cC(=O)NNC(=S)NC	0.000322004	0.000140048
cN=CN(C)C	cN=CN(C)C	0.000224292	cN=CN(C)C	0.000364172	0.00013988
O=C1CCS(=O)(=O)N1	O=C1CCS(=O)(=O)N1	0.00013962	0	0	0.00013962
CNC(=O)C(C)=NO	CNC(=O)C(C)=NO	0.000170246	CNC(=O)C(C)=NO	3.06671e-05	0.000139579
CC=C(C)C(C)=O	CC=C(C)C(C)=O	0.000200872	CC=C(C)C(C)=O	6.13342e-05	0.000139538
cC1=NNCC1	cC1=NNCC1	0.000235101	cC1=NNCC1	9.58346e-05	0.000139266
C[C@H]1O[C@]1(C)C	C[C@H]1O[C@]1(C)C	0.000181055	C[C@H]1O[C@]1(C)C	4.21672e-05	0.000138888
cSSC	cSSC	0.000161238	cSSC	2.30003e-05	0.000138238
CSC1=C(C(=O)O)N2C(=O)C[C@H]2C1	CSC1=C(C(=O)O)N2C(=O)C[C@H]2C1	0.000149528	CSC1=C(C(=O)O)N2C(=O)C[C@H]2C1	1.15002e-05	0.000138028
cNC(=S)NNC(=S)N/N=C(/c)C	0	0	cNC(=S)NNC(=S)N/N=C(/c)C	0.000138002	0.000138002
Cn1ccnn1	Cn1ccnn1	0.00796192	Cn1ccnn1	0.00782394	0.000137983
cC=C(c)C(=O)O	cC=C(c)C(=O)O	0.000210781	cC=C(c)C(=O)O	7.28343e-05	0.000137947
CC(=O)C(C#N)=C(C)N	CC(=O)C(C#N)=C(C)N	1.171e-05	CC(=O)C(C#N)=C(C)N	0.000149502	0.000137792
cC=C(NC(c)=O)C(=O)N(C)C	cC=C(NC(c)=O)C(=O)N(C)C	0.000161238	cC=C(NC(c)=O)C(=O)N(C)C	0.000299004	0.000137766
cNC(=O)NNC(C)=O	cNC(=O)NNC(C)=O	0.000115299	cNC(=O)NNC(C)=O	0.000253003	0.000137704
cC=NNC(=S)Nc	cC=NNC(=S)Nc	8.55733e-05	cC=NNC(=S)Nc	0.000222336	0.000136763
COC=C1CCC(C(=O)OC)=C(C)N1	COC=C1CCC(C(=O)OC)=C(C)N1	0.00014052	COC=C1CCC(C(=O)OC)=C(C)N1	3.83339e-06	0.000136687
CC1=NCCN1C	CC1=NCCN1C	0.000155834	CC1=NCCN1C	1.91669e-05	0.000136667
CO[C@@H](C)O	CO[C@@H](C)O	0.000171147	CO[C@@H](C)O	3.45005e-05	0.000136646
cN(C)S(=O)(=O)N(C)C	cN(C)S(=O)(=O)N(C)C	7.92679e-05	cN(C)S(=O)(=O)N(C)C	0.00021467	0.000135402
cNC(=NC)NC	cNC(=NC)NC	0.000154032	cNC(=NC)NC	1.91669e-05	0.000134865
CO[C@H]1CCC=C(C(=O)N(C)C)O1	CO[C@H]1CCC=C(C(=O)N(C)C)O1	6.12525e-05	CO[C@H]1CCC=C(C(=O)N(C)C)O1	0.000195503	0.00013425
cC(=O)C=C(C)N(C)C(c)=O	cC(=O)C=C(C)N(C)C(c)=O	0.000134215	0	0	0.000134215
cC(=O)NC(C(=O)N(C)C)=C(c)Cl	0	0	cC(=O)NC(C(=O)N(C)C)=C(c)Cl	0.000134169	0.000134169
CSC1=C(O)OCCC1=O	0	0	CSC1=C(O)OCCC1=O	0.000134169	0.000134169
c/N=C1/SCC(=O)N1C	c/N=C1/SCC(=O)N1C	3.87332e-05	c/N=C1/SCC(=O)N1C	0.000172502	0.000133769
cC(=CC)n(c)c	cC(=CC)n(c)c	0.000133314	0	0	0.000133314
cN=C(c)c	cN=C(c)c	0.000194567	cN=C(c)c	6.13342e-05	0.000133233
CON(C)C(C)=O	CON(C)C(C)=O	0.00017475	CON(C)C(C)=O	4.21672e-05	0.000132583
cC=C(C)C(=O)OC	cC=C(C)C(=O)OC	0.000178353	cC=C(C)C(=O)OC	4.60006e-05	0.000132352
COC(=CC)C(C)=O	COC(=CC)C(C)=O	0.000136017	COC(=CC)C(C)=O	3.83339e-06	0.000132184
CN(C)C(=O)NC	CN(C)C(=O)NC	0.000990849	CN(C)C(=O)NC	0.000858678	0.000132171
O=C1C=CCC1	O=C1C=CCC1	0.000197269	O=C1C=CCC1	6.51676e-05	0.000132101
cC1NccC(=O)N1	cC1NccC(=O)N1	9.81841e-05	cC1NccC(=O)N1	0.000230003	0.000131819
COS(=O)(=O)NC(C)=O	COS(=O)(=O)NC(C)=O	0.000131513	0	0	0.000131513
cNC(=O)NC1N=C(c)ccN(C)C1=O	cNC(=O)NC1N=C(c)ccN(C)C1=O	0.000135116	cNC(=O)NC1N=C(c)ccN(C)C1=O	3.83339e-06	0.000131283
c[Se]C	c[Se]C	0.000135116	c[Se]C	3.83339e-06	0.000131283
cC=C1C(=N)N2N=C(C)SC2=NC1=O	cC=C1C(=N)N2N=C(C)SC2=NC1=O	6.84587e-05	cC=C1C(=N)N2N=C(C)SC2=NC1=O	0.000199336	0.000130877
cC=C1SC(NS(c)(=O)=O)=NC1=O	cC=C1SC(NS(c)(=O)=O)=NC1=O	3.60309e-06	cC=C1SC(NS(c)(=O)=O)=NC1=O	0.000134169	0.000130566
cC(=O)C(=C)C	cC(=O)C(=C)C	0.000195467	cC(=O)C(=C)C	6.51676e-05	0.000130299
CN1C(=O)COC1=O	CN1C(=O)COC1=O	0.000137818	CN1C(=O)COC1=O	7.66677e-06	0.000130151
c/C=N/n(c)c	c/C=N/n(c)c	3.87332e-05	c/C=N/n(c)c	0.000168669	0.000129936
cC(=O)NN1C(=O)CCC1=O	cC(=O)NN1C(=O)CCC1=O	3.87332e-05	cC(=O)NN1C(=O)CCC1=O	0.000168669	0.000129936
CN=C(C)N(C)C	CN=C(C)N(C)C	0.000141421	CN=C(C)N(C)C	1.15002e-05	0.000129921
CC1=NCCO1	CC1=NCCO1	0.000145024	CC1=NCCO1	1.53335e-05	0.00012969
CC(=O)C=C(O)C(=O)O	CC(=O)C=C(O)C(=O)O	9.00772e-07	CC(=O)C=C(O)C(=O)O	0.000130335	0.000129434
cC1(C)OCCO1	cC1(C)OCCO1	0.000201773	cC1(C)OCCO1	7.28343e-05	0.000128939
c-n1ncnn1	c-n1ncnn1	0.000220689	c-n1ncnn1	9.20013e-05	0.000128688
cC1=NNC(c)=Ncc1	cC1=NNC(c)=Ncc1	1.71147e-05	cC1=NNC(c)=Ncc1	0.000145669	0.000128554
cC(=O)N1CCC(c)=N1	cC(=O)N1CCC(c)=N1	0.000316171	cC(=O)N1CCC(c)=N1	0.000444673	0.000128502
CC(=O)N1CCSC1	CC(=O)N1CCSC1	0.000212582	CC(=O)N1CCSC1	8.43345e-05	0.000128247
CS[C@@H](C)OC	CS[C@@H](C)OC	0.000131513	CS[C@@H](C)OC	3.83339e-06	0.00012768
c/C=C1/SC(NC)=NC1=O	c/C=C1/SC(NC)=NC1=O	1.08093e-05	c/C=C1/SC(NC)=NC1=O	0.000138002	0.000127193
cC1(OC)ccC(=O)N1C	cC1(OC)ccC(=O)N1C	0.000130612	cC1(OC)ccC(=O)N1C	3.83339e-06	0.000126779
cC1=NCCS1	cC1=NCCS1	0.000161238	cC1=NCCS1	3.45005e-05	0.000126737
CO[C@](C)(OC)C(=O)O	CO[C@](C)(OC)C(=O)O	0.000153131	CO[C@](C)(OC)C(=O)O	2.68337e-05	0.000126297
cNNC(=S)Nc	cNNC(=S)Nc	1.171e-05	cNNC(=S)Nc	0.000138002	0.000126292
cS	cS	0.000295453	cS	0.000421672	0.000126219
CNC=C(C(C)=O)C(C)=O	CNC=C(C(C)=O)C(C)=O	9.63826e-05	CNC=C(C(C)=O)C(C)=O	0.000222336	0.000125953
cS(=O)(=O)N(C)C(C)OC	cS(=O)(=O)N(C)C(C)OC	8.10695e-05	cS(=O)(=O)N(C)C(C)OC	0.000207003	0.000125933
cN=c	cN=c	0.00057199	cN=c	0.000697676	0.000125686
cC(=O)C(N)=O	cC(=O)C(N)=O	0.000133314	cC(=O)C(N)=O	7.66677e-06	0.000125647
cN(C(C)=O)S(c)(=O)=O	cN(C(C)=O)S(c)(=O)=O	6.66571e-05	cN(C(C)=O)S(c)(=O)=O	0.000191669	0.000125012
CN1CCN(C)S1(=O)=O	CN1CCN(C)S1(=O)=O	2.07178e-05	CN1CCN(C)S1(=O)=O	0.000145669	0.000124951
cnsc	cnsc	0.0022222	cnsc	0.00234603	0.000123828
C[C@](C)(O)OC	C[C@](C)(O)OC	0.000208078	C[C@](C)(O)OC	8.43345e-05	0.000123744
cNC(=S)NC(C)NC(C)=O	cNC(=S)NC(C)NC(C)=O	2.61224e-05	cNC(=S)NC(C)NC(C)=O	0.000149502	0.00012338
cn(c)NC(C)=O	cn(c)NC(C)=O	0.00029185	cn(c)NC(C)=O	0.000168669	0.000123181
c[o+]c	c[o+]c	0.000191864	c[o+]c	6.90009e-05	0.000122863
CSC1=NCCS1	CSC1=NCCS1	7.65656e-05	CSC1=NCCS1	0.000199336	0.00012277
COC(C)SC	COC(C)SC	0.000126108	COC(C)SC	3.83339e-06	0.000122275
cC1=NN(C(N)=S)CC1	cC1=NN(C(N)=S)CC1	0.00016394	cC1=NN(C(N)=S)CC1	4.21672e-05	0.000121773
CSC1=NCCN1C	CSC1=NCCN1C	2.79239e-05	CSC1=NCCN1C	0.000149502	0.000121578
cC(N)=S	cC(N)=S	0.000112596	cC(N)=S	0.000233837	0.000121241
CC=CC(=O)N(C)C	CC=CC(=O)N(C)C	0.000178353	CC=CC(=O)N(C)C	5.75008e-05	0.000120852
CNC(=O)C1=NOCC1	CNC(=O)C1=NOCC1	0.000136017	CNC(=O)C1=NOCC1	1.53335e-05	0.000120683
cC=CC(C)=O	cC=CC(C)=O	0.000484615	cC=CC(C)=O	0.000364172	0.000120443
CC(F)=CC	CC(F)=CC	2.16185e-05	CC(F)=CC	0.000141835	0.000120216
CSC(=S)N(C)C	CSC(=S)N(C)C	0.000518845	CSC(=S)N(C)C	0.000398672	0.000120173
COC(=O)N(C)C(C)=O	COC(=O)N(C)C(C)=O	0.000162139	COC(=O)N(C)C(C)=O	4.21672e-05	0.000119972
CC(=O)/C(C#N)=C(/C)N	CC(=O)/C(C#N)=C(/C)N	2.61224e-05	CC(=O)/C(C#N)=C(/C)N	0.000145669	0.000119547
CNC(=S)NC	CNC(=S)NC	0.000773763	CNC(=S)NC	0.000893179	0.000119416
cNN=C1ccNC1=O	cNN=C1ccNC1=O	1.89162e-05	cNN=C1ccNC1=O	0.000138002	0.000119086
cC(C)=CC(=O)NC	cC(C)=CC(=O)NC	0.000118902	0	0	0.000118902
CC(=O)N(C)N(C)C(=O)N(C)C	0	0	CC(=O)N(C)N(C)C(=O)N(C)C	0.000118835	0.000118835
O=C1ccC2(OccC2=O)O1	0	0	O=C1ccC2(OccC2=O)O1	0.000118835	0.000118835
COC1=CS(=O)(=O)OC1	0	0	COC1=CS(=O)(=O)OC1	0.000118835	0.000118835
cC=C(C)C(=O)O	cC=C(C)C(=O)O	0.000275636	cC=C(C)C(=O)O	0.000157169	0.000118467
cN1C=C(C(=O)OC)CCC1=N	cN1C=C(C(=O)OC)CCC1=N	4.50386e-06	cN1C=C(C(=O)OC)CCC1=N	0.000122668	0.000118164
cN(C)NS(C)(=O)=O	cN(C)NS(C)(=O)=O	9.00772e-07	cN(C)NS(C)(=O)=O	0.000118835	0.000117934
cC=CC=Nn(c)c	cC=CC=Nn(c)c	1.26108e-05	cC=CC=Nn(c)c	0.000130335	0.000117724
CC(=O)C(C#N)=CC	CC(=O)C(C#N)=CC	0.000125207	CC(=O)C(C#N)=CC	7.66677e-06	0.00011754
CO[C@](C)(C)O	CO[C@](C)(C)O	0.000178353	CO[C@](C)(C)O	6.13342e-05	0.000117019
cnn(c)C(C)=O	cnn(c)C(C)=O	0.000489119	cnn(c)C(C)=O	0.000605675	0.000116556
cNC(=O)C(=C)Br	cNC(=O)C(=C)Br	0.0001162	0	0	0.0001162
CN=C(N)N	CN=C(N)N	1.80154e-05	CN=C(N)N	0.000134169	0.000116154
cOCN(C)C	cOCN(C)C	0.000196368	cOCN(C)C	8.05011e-05	0.000115867
C[N+](C)(C)[O-]	C[N+](C)(C)[O-]	0.000211681	C[N+](C)(C)[O-]	9.58346e-05	0.000115846
cNC(=O)C=CC(=O)O	cNC(=O)C=CC(=O)O	0.000102688	cNC(=O)C=CC(=O)O	0.000218503	0.000115815
CN1CC(=O)N(C)C1=S	CN1CC(=O)N(C)C1=S	4.14355e-05	CN1CC(=O)N(C)C1=S	0.000157169	0.000115734
cNC(=O)C1=C(C)N=C(SC)CC1	cNC(=O)C1=C(C)N=C(SC)CC1	1.08093e-05	cNC(=O)C1=C(C)N=C(SC)CC1	0.000126502	0.000115693
cC(=O)NC(C(=O)N(C)C)=C(c)Br	0	0	cC(=O)NC(C(=O)N(C)C)=C(c)Br	0.000115002	0.000115002
CC(=O)OCOP(C)(=O)OCOC(C)=O	CC(=O)OCOP(C)(=O)OCOC(C)=O	4.23363e-05	CC(=O)OCOP(C)(=O)OCOC(C)=O	0.000157169	0.000114833
CC(=N)NOC(C)=O	CC(=N)NOC(C)=O	2.70232e-05	CC(=N)NOC(C)=O	0.000141835	0.000114812
cC=NNC(=N)N	cC=NNC(=N)N	0.000156734	cC=NNC(=N)N	4.21672e-05	0.000114567
CC1CO1	CC1CO1	0.000248613	CC1CO1	0.000134169	0.000114444
CC=CC=C(C)C	CC=CC=C(C)C	0.000129711	CC=CC=C(C)C	1.53335e-05	0.000114377
CC1=C(C)C(=O)OC1	CC1=C(C)C(=O)OC1	0.000136917	CC1=C(C)C(=O)OC1	2.30003e-05	0.000113917
CN1C(=O)CSC1=O	CN1C(=O)CSC1=O	0.000143223	CN1C(=O)CSC1=O	0.000256837	0.000113614
CN=C(C)N	CN=C(C)N	0.000113497	0	0	0.000113497
CNP(=O)(OC)OC	CNP(=O)(OC)OC	4.77409e-05	CNP(=O)(OC)OC	0.000161002	0.000113261
CO[C@@](C)(C)O	CO[C@@](C)(C)O	0.000170246	CO[C@@](C)(C)O	5.75008e-05	0.000112745
CC1(C)OO[C@](C)(C)O1	CC1(C)OO[C@](C)(C)O1	0.000112596	0	0	0.000112596
CN1CC(=O)NC1=O	CN1CC(=O)NC1=O	0.000112596	0	0	0.000112596
cC1=NN(S(C)(=O)=O)CC1	cC1=NN(S(C)(=O)=O)CC1	3.69316e-05	cC1=NN(S(C)(=O)=O)CC1	0.000149502	0.00011257
cC1=NN(C(C)=O)CC1	cC1=NN(C(C)=O)CC1	0.00089807	cC1=NN(C(C)=O)CC1	0.000785844	0.000112226
C=CC(=O)N(C)C	C=CC(=O)N(C)C	0.000135116	C=CC(=O)N(C)C	2.30003e-05	0.000112116
COC(=O)C=C(C)C	COC(=O)C=C(C)C	0.000181055	COC(=O)C=C(C)C	6.90009e-05	0.000112054
cOS(=O)(=O)N(C)C	cOS(=O)(=O)N(C)C	2.61224e-05	cOS(=O)(=O)N(C)C	0.000138002	0.00011188
CN(O)C(C)=O	CN(O)C(C)=O	0.000111696	0	0	0.000111696
c/C(NC(C)=O)=C(/C)OC	c/C(NC(C)=O)=C(/C)OC	0.000111696	0	0	0.000111696
cNC1=C(c)C(=O)NC1=O	cNC1=C(c)C(=O)NC1=O	0.000134215	cNC1=C(c)C(=O)NC1=O	2.30003e-05	0.000111215
cC=NN1C(=O)CCC1=O	cC=NN1C(=O)CCC1=O	1.53131e-05	cC=NN1C(=O)CCC1=O	0.000126502	0.000111189
cNC(=S)NN=C1ccN(C)C1=O	0	0	cNC(=S)NN=C1ccN(C)C1=O	0.000111168	0.000111168
cNN1CCNC1=S	0	0	cNN1CCNC1=S	0.000111168	0.000111168
CC(=O)N1CCOC1=O	CC(=O)N1CCOC1=O	4.23363e-05	CC(=O)N1CCOC1=O	0.000153335	0.000110999
cN1CCNC1=O	cN1CCNC1=O	0.000141421	cN1CCNC1=O	3.06671e-05	0.000110754
CC=CC=CC(=O)OC	CC=CC=CC(=O)OC	0.000156734	CC=CC=CC(=O)OC	4.60006e-05	0.000110733
COn1ccnn1	COn1ccnn1	3.51301e-05	COn1ccnn1	0.000145669	0.000110539
O=C1C[C@@H]2N1CCS2(=O)=O	O=C1C[C@@H]2N1CCS2(=O)=O	0.000118001	O=C1C[C@@H]2N1CCS2(=O)=O	7.66677e-06	0.000110334
CN1CCN(C)C1=S	CN1CCN(C)C1=S	5.85502e-05	CN1CCN(C)C1=S	0.000168669	0.000110119
cC1=C(C(=O)O)N2C(=O)C[C@H]2C1	cC1=C(C(=O)O)N2C(=O)C[C@H]2C1	0.000109894	0	0	0.000109894
cNC(=S)N1CCC(c)=N1	cNC(=S)N1CCC(c)=N1	0.000144123	cNC(=S)N1CCC(c)=N1	3.45005e-05	0.000109622
COS(C)(=O)=O	COS(C)(=O)=O	0.000300858	COS(C)(=O)=O	0.000191669	0.000109189
cC=Nn1cnnn1	cC=Nn1cnnn1	2.88247e-05	cC=Nn1cnnn1	0.000138002	0.000109177
cNC(=O)C1=CC(c)=NS(=O)(=O)N1C	cNC(=O)C1=CC(c)=NS(=O)(=O)N1C	2.88247e-05	cNC(=O)C1=CC(c)=NS(=O)(=O)N1C	0.000138002	0.000109177
cN(C)C(C)=CC(C)=O	cN(C)C(C)=CC(C)=O	9.90849e-06	cN(C)C(C)=CC(C)=O	0.000118835	0.000108927
cC(=O)N/N=C(/C)C	cC(=O)N/N=C(/C)C	6.75579e-05	cC(=O)N/N=C(/C)C	0.000176336	0.000108778
CNC(=O)C(=O)O	CNC(=O)C(=O)O	0.000112596	CNC(=O)C(=O)O	3.83339e-06	0.000108763
O=C1CCN1S(=O)(=O)O	O=C1CCN1S(=O)(=O)O	0.0001162	O=C1CCN1S(=O)(=O)O	7.66677e-06	0.000108533
CON=C(N)N	CON=C(N)N	0.0001162	CON=C(N)N	7.66677e-06	0.000108533
CC(=O)NN	CC(=O)NN	0.000483714	CC(=O)NN	0.000375672	0.000108042
CNC(=O)C1=CCC[C@H](OC)O1	CNC(=O)C1=CCC[C@H](OC)O1	6.84587e-05	CNC(=O)C1=CCC[C@H](OC)O1	0.000176336	0.000107877
O=C1CC2SCCN12	O=C1CC2SCCN12	0.000127009	O=C1CC2SCCN12	1.91669e-05	0.000107842
cNN	cNN	0.000172047	cNN	0.000279837	0.00010779
cC1=NC(=C2NN=C(C)O2)C(=O)cc1	0	0	cC1=NC(=C2NN=C(C)O2)C(=O)cc1	0.000107335	0.000107335
C=C(C)C(=O)OC	C=C(C)C(=O)OC	0.000344996	C=C(C)C(=O)OC	0.00023767	0.000107326
CC(=N)N(C)C	CC(=N)N(C)C	0.00025672	CC(=N)N(C)C	0.000149502	0.000107218
cC(=O)NC1N=C(c)ccNC1=O	cC(=O)NC1N=C(c)ccNC1=O	4.23363e-05	cC(=O)NC1N=C(c)ccNC1=O	0.000149502	0.000107166
cN=C1ccN(CN(C)C)C1=O	cN=C1ccN(CN(C)C)C1=O	1.9817e-05	cN=C1ccN(CN(C)C)C1=O	0.000126502	0.000106685
c/C=N/NC(=O)Nc	c/C=N/NC(=O)Nc	0.00012881	c/C=N/NC(=O)Nc	2.30003e-05	0.00010581
C[C@H]1OCCO1	C[C@H]1OCCO1	9.36803e-05	C[C@H]1OCCO1	0.000199336	0.000105656
cC=CS(=O)(=O)N(C)C	cC=CS(=O)(=O)N(C)C	6.3054e-05	cC=CS(=O)(=O)N(C)C	0.000168669	0.000105615
CN(C)C(N)=O	CN(C)C(N)=O	0.000132413	CN(C)C(N)=O	2.68337e-05	0.000105579
COP(=O)(NC)OC	COP(=O)(NC)OC	1.35116e-05	COP(=O)(NC)OC	0.000118835	0.000105323
COC(=O)C1=COCCO1	COC(=O)C1=COCCO1	7.1161e-05	COC(=O)C1=COCCO1	0.000176336	0.000105175
cC(=NC)NC	cC(=NC)NC	0.00013962	cC(=NC)NC	3.45005e-05	0.000105119
CN=C1NC(=O)CS1	CN=C1NC(=O)CS1	2.52216e-05	CN=C1NC(=O)CS1	0.000130335	0.000105113
CC1(C)OC[C@H](OC)O1	CC1(C)OC[C@H](OC)O1	0.000216185	CC1(C)OC[C@H](OC)O1	0.000111168	0.000105017
cC=NN(c)C	cC=NN(c)C	3.33286e-05	cC=NN(c)C	0.000138002	0.000104673
cC=[N+](C)[O-]	cC=[N+](C)[O-]	0.000162139	cC=[N+](C)[O-]	5.75008e-05	0.000104638
CC=C(OC)OC	CC=C(OC)OC	0.000111696	CC=C(OC)OC	7.66677e-06	0.000104029
cOCOC	cOCOC	0.000322476	cOCOC	0.000218503	0.000103973
cC(=O)NC(=O)OC	cC(=O)NC(=O)OC	0.000130612	cC(=O)NC(=O)OC	2.68337e-05	0.000103778
cC(=O)C1=C(O)C(=O)OC1	cC(=O)C1=C(O)C(=O)OC1	3.60309e-06	cC(=O)C1=C(O)C(=O)OC1	0.000107335	0.000103732
CC(=O)N[C@@H](C)O	CC(=O)N[C@@H](C)O	0.000103589	0	0	0.000103589
cC=C(NC(C)=O)C(=O)O	cC=C(NC(C)=O)C(=O)O	1.53131e-05	cC=C(NC(C)=O)C(=O)O	0.000118835	0.000103522
COB(C)O	0	0	COB(C)O	0.000103501	0.000103501
cNC(=O)N1CCC(c)=N1	cNC(=O)N1CCC(c)=N1	2.70232e-05	cNC(=O)N1CCC(c)=N1	0.000130335	0.000103312
CN=C1N(C)ccN1C	CN=C1N(C)ccN1C	1.171e-05	CN=C1N(C)ccN1C	0.000115002	0.000103292
CNO	CNO	0.000126108	CNO	2.30003e-05	0.000103108
cC=C1C(=O)NN(c)C1=O	cC=C1C(=O)NN(c)C1=O	8.10695e-05	cC=C1C(=O)NN(c)C1=O	0.000184003	0.000102933
cC1OOC(c)OO1	cC1OOC(c)OO1	0.000102688	0	0	0.000102688
CN1CSCC1	CN1CSCC1	0.000121604	CN1CSCC1	1.91669e-05	0.000102437
C/C=C(/C)C	C/C=C(/C)C	0.000121604	C/C=C(/C)C	1.91669e-05	0.000102437
CC1=C(O)C(=O)ccC1=O	CC1=C(O)C(=O)ccC1=O	0.000228796	CC1=C(O)C(=O)ccC1=O	0.000126502	0.000102294
cNN=C(C(C)=O)C(C)=O	cNN=C(C(C)=O)C(C)=O	3.60309e-05	cNN=C(C(C)=O)C(C)=O	0.000138002	0.000101971
CC(=O)C(C)=CC	CC(=O)C(C)=CC	0.000101787	0	0	0.000101787
cN(c)C(=O)C(=O)O	cN(c)C(=O)C(=O)O	0.000101787	0	0	0.000101787
CN(C)N	CN(C)N	0.000120703	CN(C)N	1.91669e-05	0.000101536
CC=CC(C)=CC	CC=CC(C)=CC	0.000170246	CC=CC(C)=CC	6.90009e-05	0.000101245
CC1=NOCC1	CC1=NOCC1	0.000185559	CC1=NOCC1	8.43345e-05	0.000101224
COC(=O)C1=CN(C)C=C(C(=O)OC)C1	COC(=O)C1=CN(C)C=C(C(=O)OC)C1	5.22448e-05	COC(=O)C1=CN(C)C=C(C(=O)OC)C1	0.000153335	0.00010109
cC1=C(C(=O)O)N2C(=O)CC2C1	cC1=C(C(=O)O)N2C(=O)CC2C1	0.000100886	0	0	0.000100886
cC=C1SC(=Nc)NC1=O	cC=C1SC(=Nc)NC1=O	0.000177452	cC=C1SC(=Nc)NC1=O	7.66677e-05	0.000100784
C[C@@H]1O[C@]1(C)C	C[C@@H]1O[C@]1(C)C	0.000119803	C[C@@H]1O[C@]1(C)C	1.91669e-05	0.000100636
cC(=O)N1N=C(C)CC1(C)O	cC(=O)N1N=C(C)CC1(C)O	3.78324e-05	cC(=O)N1N=C(C)CC1(C)O	0.000138002	0.00010017
CC1=C(C(=O)O)N2C(=O)C[C@H]2C1	CC1=C(C(=O)O)N2C(=O)C[C@H]2C1	9.99857e-05	0	0	9.99857e-05
C[C@@]1(OC)C=CCCO1	C[C@@]1(OC)C=CCCO1	0.000115299	C[C@@]1(OC)C=CCCO1	1.53335e-05	9.99655e-05
cN1CCN(C)C(=O)C1=O	cN1CCN(C)C(=O)C1=O	0.000103589	cN1CCN(C)C(=O)C1=O	3.83339e-06	9.97556e-05
C1=NCCN1	C1=NCCN1	0.000103589	C1=NCCN1	3.83339e-06	9.97556e-05
cC1=NCC(C(C)=O)=C(C)N1	0	0	cC1=NCC(C(C)=O)=C(C)N1	9.9668e-05	9.9668e-05
cC=C(C)C(=O)NC	cC=C(C)C(=O)NC	0.000194567	cC=C(C)C(=O)NC	9.58346e-05	9.87324e-05
cC=C(c)c	cC=C(c)c	0.000167544	cC=C(c)c	6.90009e-05	9.85431e-05
cC1=C(C)C(c)(O)OC1=O	cC1=C(C)C(c)(O)OC1=O	9.81841e-05	0	0	9.81841e-05
cN1C(=O)CSC1C	cN1C(=O)CSC1C	5.40463e-06	cN1C(=O)CSC1C	0.000103501	9.80964e-05
cNC(=O)C=C(c)C	cNC(=O)C=C(c)C	0.000101787	cNC(=O)C=C(c)C	3.83339e-06	9.79536e-05
C[P+](C)(C)C	C[P+](C)(C)C	0.000101787	C[P+](C)(C)C	3.83339e-06	9.79536e-05
C[C@]12CCOC(=O)[C@H]1O2	C[C@]12CCOC(=O)[C@H]1O2	0.0001171	C[C@]12CCOC(=O)[C@H]1O2	1.91669e-05	9.79331e-05
CNC(=O)N1CCC1=O	CNC(=O)N1CCC1=O	1.71147e-05	CNC(=O)N1CCC1=O	0.000115002	9.78873e-05
cC=C1ccC(C)=C1C	cC=C1ccC(C)=C1C	0.00010539	cC=C1ccC(C)=C1C	7.66677e-06	9.77232e-05
CC1=NS(=O)(=O)ccN1	CC1=NS(=O)(=O)ccN1	4.05347e-05	CC1=NS(=O)(=O)ccN1	0.000138002	9.74673e-05
cC=NOc	cC=NOc	9.72834e-05	0	0	9.72834e-05
C[C@@H]1O[C@H]1C	C[C@@H]1O[C@H]1C	0.000112596	C[C@@H]1O[C@H]1C	1.53335e-05	9.72625e-05
c/C=N/N=C1NC(=O)CS1	c/C=N/N=C1NC(=O)CS1	3.69316e-05	c/C=N/N=C1NC(=O)CS1	0.000134169	9.72374e-05
c/C=N/O	c/C=N/O	0.00010449	c/C=N/O	7.66677e-06	9.68232e-05
O=C1C=CCC=C1	O=C1C=CCC=C1	0.000123406	O=C1C=CCC=C1	2.68337e-05	9.65723e-05
cNC(c)Nc	cNC(c)Nc	2.61224e-05	cNC(c)Nc	0.000122668	9.65456e-05
cO[C@@H](c)N(c)C(C)=O	cO[C@@H](c)N(c)C(C)=O	9.63826e-05	0	0	9.63826e-05
CN1COccC1=O	CN1COccC1=O	9.63826e-05	0	0	9.63826e-05
c[Si](C)(C)C	c[Si](C)(C)C	0.000157635	c[Si](C)(C)C	6.13342e-05	9.63008e-05
C[C@]1(C)O[C@]1(C)C	C[C@]1(C)O[C@]1(C)C	7.20617e-06	C[C@]1(C)O[C@]1(C)C	0.000103501	9.62948e-05
cC=CS(=O)(=O)CS(=O)(=O)C=Cc	0	0	cC=CS(=O)(=O)CS(=O)(=O)C=Cc	9.58346e-05	9.58346e-05
cS(=O)(=O)N(C)N(C)C(=O)N(C)C	0	0	cS(=O)(=O)N(C)N(C)C(=O)N(C)C	9.58346e-05	9.58346e-05
c/C=C/C(=O)OC	c/C=C/C(=O)OC	8.46726e-05	c/C=C/C(=O)OC	0.000180169	9.54964e-05
CC1OccC(=O)N1C	CC1OccC(=O)N1C	9.54818e-05	0	0	9.54818e-05
cC=C(Sc)C(c)=O	cC=C(Sc)C(c)=O	9.54818e-05	0	0	9.54818e-05
COC(=O)C1=CN(C)S(=O)(=O)N(C)C1	COC(=O)C1=CN(C)S(=O)(=O)N(C)C1	8.10695e-06	COC(=O)C1=CN(C)S(=O)(=O)N(C)C1	0.000103501	9.5394e-05
C[C@]1(C(C)=O)CO1	C[C@]1(C(C)=O)CO1	0.000102688	C[C@]1(C(C)=O)CO1	7.66677e-06	9.50212e-05
CNC1=C(C)C(=O)C(NC(=O)C(C)=CC=CC)=CC1=O	CNC1=C(C)C(=O)C(NC(=O)C(C)=CC=CC)=CC1=O	0.000102688	CNC1=C(C)C(=O)C(NC(=O)C(C)=CC=CC)=CC1=O	7.66677e-06	9.50212e-05
cC=C1C(=O)NC(=O)N(c)C1=O	cC=C1C(=O)NC(=O)N(c)C1=O	6.21533e-05	cC=C1C(=O)NC(=O)N(c)C1=O	0.000157169	9.50157e-05
CC(=CC)C(=O)OC	CC(=CC)C(=O)OC	9.4581e-05	0	0	9.4581e-05
cC=C(C(c)=O)S(C)(=O)=O	cC=C(C(c)=O)S(C)(=O)=O	9.4581e-05	0	0	9.4581e-05
COC(=O)N/N=C(\C)C	COC(=O)N/N=C(\C)C	3.9634e-05	COC(=O)N/N=C(\C)C	0.000134169	9.4535e-05
cC(=C)n(c)c	cC(=C)n(c)c	9.81841e-05	cC(=C)n(c)c	3.83339e-06	9.43507e-05
cC(=NOC)C(=O)OC	cC(=NOC)C(=O)OC	9.36803e-05	0	0	9.36803e-05
C/C=C/C(C)=O	C/C=C/C(C)=O	0.000108993	C/C=C/C(C)=O	1.53335e-05	9.36595e-05
CN1C(=O)ccS1(=O)=O	CN1C(=O)ccS1(=O)=O	0.000339591	CN1C(=O)ccS1(=O)=O	0.000433173	9.3582e-05
c/C=C/C(=O)NC	c/C=C/C(=O)NC	0.0001162	c/C=C/C(=O)NC	2.30003e-05	9.31997e-05
cC(=O)NNS(c)(=O)=O	cC(=O)NNS(c)(=O)=O	0.000182857	cC(=O)NNS(c)(=O)=O	0.000276004	9.3147e-05
CNC(=O)C=C(O)C(=O)O	CNC(=O)C=C(O)C(=O)O	2.70232e-06	CNC(=O)C=C(O)C(=O)O	9.58346e-05	9.31323e-05
CSC#N	CSC#N	0.000123406	CSC#N	3.06671e-05	9.27389e-05
cn(C)[n+](c)[O-]	cn(C)[n+](c)[O-]	2.61224e-05	cn(C)[n+](c)[O-]	0.000118835	9.27126e-05
cOC(=O)OC	cOC(=O)OC	0.000203574	cOC(=O)OC	0.000111168	9.2406e-05
CN(C)CN1C(=O)CCC1=O	CN(C)CN1C(=O)CCC1=O	9.99857e-05	CN(C)CN1C(=O)CCC1=O	7.66677e-06	9.23189e-05
cn1cN(C)C(=O)N(C)S1(=O)=O	0	0	cn1cN(C)C(=O)N(C)S1(=O)=O	9.20013e-05	9.20013e-05
cC1=C(c)C(=O)N(C)C1=O	cC1=C(c)C(=O)N(C)C1=O	9.18787e-05	0	0	9.18787e-05
cC1=C(OC)COC1=O	cC1=C(OC)COC1=O	9.18787e-05	0	0	9.18787e-05
c[18F]	c[18F]	9.18787e-05	0	0	9.18787e-05
NC1=NCCO1	NC1=NCCO1	9.18787e-05	0	0	9.18787e-05
C=CC=CC	C=CC=CC	9.54818e-05	C=CC=CC	3.83339e-06	9.16484e-05
cC(c)=C	cC(c)=C	0.000129711	cC(c)=C	3.83339e-05	9.13771e-05
cS(=O)(=O)NC1=C(N(C)C)C(=O)ccC1=O	cS(=O)(=O)NC1=C(N(C)C)C(=O)ccC1=O	1.9817e-05	cS(=O)(=O)NC1=C(N(C)C)C(=O)ccC1=O	0.000111168	9.1351e-05
cC(=S)NC	cC(=S)NC	0.000123406	cC(=S)NC	0.00021467	9.1264e-05
CN=C1SCC(=O)N1C	CN=C1SCC(=O)N1C	1.62139e-05	CN=C1SCC(=O)N1C	0.000107335	9.11211e-05
CC=C1C=COC1=O	CC=C1C=COC1=O	9.00772e-07	CC=C1C=COC1=O	9.20013e-05	9.11005e-05
cSC(C)=C(C(=O)O)N1CCC1=O	cSC(C)=C(C(=O)O)N1CCC1=O	9.0978e-05	0	0	9.0978e-05
cC1(C)N=N1	cC1(C)N=N1	9.4581e-05	cC1(C)N=N1	3.83339e-06	9.07476e-05
COC(=O)OC	COC(=O)OC	0.000351301	COC(=O)OC	0.00026067	9.0631e-05
COC=O	COC=O	0.000113497	COC=O	2.30003e-05	9.04967e-05
CC1=NCCS1	CC1=NCCS1	0.000113497	CC1=NCCS1	2.30003e-05	9.04967e-05
cC=C1C(=O)N(c)N=C1c	cC=C1C(=O)N(c)N=C1c	5.40463e-06	cC=C1C(=O)N(c)N=C1c	9.58346e-05	9.043e-05
COC1(C)ccNC(=O)O1	COC1(C)ccNC(=O)O1	1.80154e-06	COC1(C)ccNC(=O)O1	9.20013e-05	9.01998e-05
cN(C)C=O	cN(C)C=O	0.000178353	cN(C)C=O	8.81679e-05	9.01851e-05
CC(=O)NC(N)=O	CC(=O)NC(N)=O	9.00772e-05	CC(=O)NC(N)=O	0.000180169	9.00918e-05
cS(=O)(=O)NC(=O)N(C)C	cS(=O)(=O)NC(=O)N(C)C	0.00010539	cS(=O)(=O)NC(=O)N(C)C	1.53335e-05	9.00565e-05
cNC(C)OC	cNC(C)OC	0.000136017	cNC(C)OC	4.60006e-05	9.00164e-05
cC(=O)N(C)C1=NC(C(=O)OC)=C(C(=O)OC)CC1	cC(=O)N(C)C1=NC(C(=O)OC)=C(C(=O)OC)CC1	6.3054e-06	cC(=O)N(C)C1=NC(C(=O)OC)=C(C(=O)OC)CC1	9.58346e-05	8.95292e-05
cC1(c)OCCO1	cC1(c)OCCO1	0.000100886	cC1(c)OCCO1	1.15002e-05	8.93858e-05
cC1=NCC(=O)O1	cC1=NCC(=O)O1	3.33286e-05	cC1=NCC(=O)O1	0.000122668	8.93394e-05
cN1CCC(=O)NC1=O	cN1CCC(=O)NC1=O	2.70232e-06	cN1CCC(=O)NC1=O	9.20013e-05	8.9299e-05
CC(C)(OC)OC	CC(C)(OC)OC	0.000108093	CC(C)(OC)OC	1.91669e-05	8.89261e-05
C[C@@]1(C)O[C@H]1C	C[C@@]1(C)O[C@H]1C	0.000108093	C[C@@]1(C)O[C@H]1C	1.91669e-05	8.89261e-05
C[C@@]1(C)OOC[C@H](OC(C)=O)O1	C[C@@]1(C)OOC[C@H](OC(C)=O)O1	9.99857e-05	C[C@@]1(C)OOC[C@H](OC(C)=O)O1	1.15002e-05	8.84855e-05
CNC(=O)C=CC	CNC(=O)C=CC	0.000115299	CNC(=O)C=CC	2.68337e-05	8.84653e-05
cC(=O)NS(=O)(=O)OC	cC(=O)NS(=O)(=O)OC	8.82756e-05	0	0	8.82756e-05
C[C@@H]1O[C@@]1(C)C	C[C@@H]1O[C@@]1(C)C	0.000118902	C[C@@H]1O[C@@]1(C)C	3.06671e-05	8.82349e-05
CC(=O)NN=C1ccN(C)C1=O	CC(=O)NN=C1ccN(C)C1=O	3.06262e-05	CC(=O)NN=C1ccN(C)C1=O	0.000118835	8.82088e-05
cC=CC(=O)C1=C(C=Cc)N=C2SC=C(C)N2C1	0	0	cC=CC(=O)C1=C(C=Cc)N=C2SC=C(C)N2C1	8.81679e-05	8.81679e-05
cN=NC(C)=C(C)N(C)C	0	0	cN=NC(C)=C(C)N(C)C	8.81679e-05	8.81679e-05
cC=C1NC(=O)NC1=O	cC=C1NC(=O)NC1=O	0.000118902	cC=C1NC(=O)NC1=O	0.000207003	8.8101e-05
CC=C(C)Cl	CC=C(C)Cl	8.82756e-05	CC=C(C)Cl	0.000176336	8.80604e-05
cS(=O)(=O)n(c)c	cS(=O)(=O)n(c)c	0.00147997	cS(=O)(=O)n(c)c	0.00156785	8.7887e-05
CC1=C(C)COC1=O	CC1=C(C)COC1=O	9.54818e-05	CC1=C(C)COC1=O	7.66677e-06	8.7815e-05
c/N=N/c	c/N=N/c	0.00029185	c/N=N/c	0.000379505	8.7655e-05
CS(N)(=O)=O	CS(N)(=O)=O	0.000129711	CS(N)(=O)=O	4.21672e-05	8.75438e-05
C=CC(=O)NC	C=CC(=O)NC	0.000129711	C=CC(=O)NC	4.21672e-05	8.75438e-05
CC(=O)N1CCC1=O	CC(=O)N1CCC1=O	8.73749e-05	0	0	8.73749e-05
cNP(=O)(Oc)Oc	cNP(=O)(Oc)Oc	1.62139e-05	cNP(=O)(Oc)Oc	0.000103501	8.72871e-05
cC(C)=CN(C)C	cC(C)=CN(C)C	9.0978e-05	cC(C)=CN(C)C	3.83339e-06	8.71446e-05
cC1=NN(c)C(=O)CC1	cC1=NN(c)C(=O)CC1	9.4581e-05	cC1=NN(c)C(=O)CC1	7.66677e-06	8.69142e-05
CN(C(=N)N)C(C)O	CN(C(=N)N)C(C)O	8.64741e-05	0	0	8.64741e-05
CN1ccS(=O)(=O)NC1	CN1ccS(=O)(=O)NC1	8.64741e-05	0	0	8.64741e-05
COC(=O)C1=C(C)N=C(SC)CC1	COC(=O)C1=C(C)N=C(SC)CC1	9.90849e-06	COC(=O)C1=C(C)N=C(SC)CC1	9.58346e-05	8.59261e-05
cC=C1SccNC1=O	cC=C1SccNC1=O	4.86417e-05	cC=C1SccNC1=O	0.000134169	8.55273e-05
c[C@H]1SCC(=O)N1C	c[C@H]1SCC(=O)N1C	8.91764e-05	c[C@H]1SCC(=O)N1C	3.83339e-06	8.5343e-05
cC1=C(C(C)=O)Scn(c)N1C(C)=O	cC1=C(C(C)=O)Scn(c)N1C(C)=O	1.44123e-05	cC1=C(C(C)=O)Scn(c)N1C(C)=O	9.9668e-05	8.52557e-05
COC1=C(C)C(=O)C(C)=C(C)C1=O	COC1=C(C)C(=O)C(C)=C(C)C1=O	9.27795e-05	COC1=C(C)C(=O)C(C)=C(C)C1=O	7.66677e-06	8.51127e-05
CNC(C)=C(C(C)=O)C(C)=O	CNC(C)=C(C(C)=O)C(C)=O	5.31455e-05	CNC(C)=C(C(C)=O)C(C)=O	0.000138002	8.48565e-05
c/C(C)=N/NC(=N)N	c/C(C)=N/NC(=N)N	0.000127009	c/C(C)=N/NC(=N)N	4.21672e-05	8.48418e-05
cN=C1ccC(O)=C1C	cN=C1ccC(O)=C1C	7.20617e-06	cN=C1ccC(O)=C1C	9.20013e-05	8.47951e-05
CN1ccN2CCN=C12	CN1ccN2CCN=C12	7.20617e-06	CN1ccN2CCN=C12	9.20013e-05	8.47951e-05
CN(C)C(=NC#N)N(C)C	CN(C)C(=NC#N)N(C)C	7.20617e-06	CN(C)C(=NC#N)N(C)C	9.20013e-05	8.47951e-05
CC=CC(=O)O	CC=CC(=O)O	0.000118902	CC=CC(=O)O	3.45005e-05	8.44015e-05
CN(C)CN1cc/C(=N/NC(=S)NO)C1=O	0	0	CN(C)CN1cc/C(=N/NC(=S)NO)C1=O	8.43345e-05	8.43345e-05
cNC=C(C(=O)OC)C(=O)OC	cNC=C(C(=O)OC)C(=O)OC	4.23363e-05	cNC=C(C(=O)OC)C(=O)OC	0.000126502	8.41657e-05
COC(=O)C1=C(C(=O)OC)N=C(N(C)C(C)=O)CC1	COC(=O)C1=C(C(=O)OC)N=C(N(C)C(C)=O)CC1	2.70232e-05	COC(=O)C1=C(C(=O)OC)N=C(N(C)C(C)=O)CC1	0.000111168	8.41448e-05
cC(=O)/N=c	cC(=O)/N=c	1.171e-05	cC(=O)/N=c	9.58346e-05	8.41246e-05
c[nH]n(c)C(N)=S	c[nH]n(c)C(N)=S	1.171e-05	c[nH]n(c)C(N)=S	9.58346e-05	8.41246e-05
CC1OC1C	CC1OC1C	0.000126108	CC1OC1C	4.21672e-05	8.39408e-05
C[C@@H](O)N(C)C(C)=O	C[C@@H](O)N(C)C(C)=O	8.37718e-05	0	0	8.37718e-05
cnn(c)C(=O)N(C)C	cnn(c)C(=O)N(C)C	8.37718e-05	0	0	8.37718e-05
cS(=O)(=O)N1ccN(C)C1	cS(=O)(=O)N1ccN(C)C1	1.9817e-05	cS(=O)(=O)N1ccN(C)C1	0.000103501	8.3684e-05
cC=CC(=O)N(C)C	cC=CC(=O)N(C)C	0.00124126	cC=CC(=O)N(C)C	0.00115768	8.3582e-05
cC=C(C)[N+](=O)[O-]	cC=C(C)[N+](=O)[O-]	0.000102688	cC=C(C)[N+](=O)[O-]	1.91669e-05	8.35211e-05
CNS(c)(=O)=O	CNS(c)(=O)=O	9.00772e-07	CNS(c)(=O)=O	8.43345e-05	8.34337e-05
CN(N=O)C(=O)NC	CN(N=O)C(=O)NC	9.0978e-05	CN(N=O)C(=O)NC	7.66677e-06	8.33112e-05
cN=C(c)NO	cN=C(c)NO	0.000106291	cN=C(c)NO	2.30003e-05	8.32907e-05
cN(c)C(=O)N(C)C	cN(c)C(=O)N(C)C	0.000182857	cN(c)C(=O)N(C)C	9.9668e-05	8.3189e-05
cC=NN=c	cC=NN=c	5.49471e-05	cC=NN=c	0.000138002	8.30549e-05
CNN1C(=O)ccC1=O	CNN1C(=O)ccC1=O	8.2871e-05	0	0	8.2871e-05
CN(C)C#N	CN(C)C#N	8.64741e-05	CN(C)C#N	3.83339e-06	8.26407e-05
CC=C(C)C(C)=C(C)C	CC=C(C)C(C)=C(C)C	2.88247e-05	CC=C(C)C(C)=C(C)C	0.000111168	8.23433e-05
cC=C1SC(Nc)=NC1=O	cC=C1SC(Nc)=NC1=O	2.52216e-05	cC=C1SC(Nc)=NC1=O	0.000107335	8.21134e-05
CNS(=O)(=O)N(C)C	CNS(=O)(=O)N(C)C	0.000154933	CNS(=O)(=O)N(C)C	7.28343e-05	8.20987e-05
cC(=O)N1C=C(c)CC1	cC(=O)N1C=C(c)CC1	8.19702e-05	0	0	8.19702e-05
cN=C(C(c)=CC)N(C)C	cN=C(C(c)=CC)N(C)C	8.19702e-05	0	0	8.19702e-05
cNC(C)=N	cNC(C)=N	9.72834e-05	cNC(C)=N	1.53335e-05	8.19499e-05
cC=C1N=C(SC)N(c)C1=O	cC=C1N=C(SC)N(c)C1=O	6.3054e-06	cC=C1N=C(SC)N(c)C1=O	8.81679e-05	8.18625e-05
C=CC(=O)OC	C=CC(=O)OC	8.55733e-05	C=CC(=O)OC	3.83339e-06	8.17399e-05
NC1=NCCN1	NC1=NCCN1	8.55733e-05	NC1=NCCN1	3.83339e-06	8.17399e-05
cN1C(=O)C(C)=C(C)C1=O	cN1C(=O)C(C)=C(C)C1=O	8.55733e-05	cN1C(=O)C(C)=C(C)C1=O	3.83339e-06	8.17399e-05
cC1=NN(S(c)(=O)=O)CC1	cC1=NN(S(c)(=O)=O)CC1	4.86417e-05	cC1=NN(S(c)(=O)=O)CC1	0.000130335	8.16933e-05
COC(C)(C)O	COC(C)(C)O	0.000162139	COC(C)(C)O	8.05011e-05	8.16379e-05
cC1NccC(=O)N1c	cC1NccC(=O)N1c	7.56648e-05	cC1NccC(=O)N1c	0.000157169	8.15042e-05
cN(C)n(c)c	cN(C)n(c)c	0.00010449	cN(C)n(c)c	2.30003e-05	8.14897e-05
cNC(=S)N(c)C	cNC(=S)N(c)C	2.97255e-05	cNC(=S)N(c)C	0.000111168	8.14425e-05
cC=C1C(=N)N2C(=NC1=O)SN=C2S(C)(=O)=O	cC=C1C(=N)N2C(=NC1=O)SN=C2S(C)(=O)=O	1.44123e-05	cC=C1C(=N)N2C(=NC1=O)SN=C2S(C)(=O)=O	9.58346e-05	8.14223e-05
C=CC(C)=CC	C=CC(C)=CC	9.27795e-05	C=CC(C)=CC	1.15002e-05	8.12793e-05
cNC(C)=C(C)C(=O)N(C)C	cNC(C)=C(C)C(=O)N(C)C	9.27795e-05	cNC(C)=C(C)C(=O)N(C)C	1.15002e-05	8.12793e-05
c-[n+](c)nc	c-[n+](c)nc	4.14355e-05	c-[n+](c)nc	0.000122668	8.12325e-05
cC(=O)C1=C(O)CN(C)C1=O	cC(=O)C1=C(O)CN(C)C1=O	8.10695e-05	0	0	8.10695e-05
c/C=C1/C(=O)NC(=O)N(c)C1=O	c/C=C1/C(=O)NC(=O)N(c)C1=O	2.25193e-05	c/C=C1/C(=O)NC(=O)N(c)C1=O	0.000103501	8.09817e-05
cn(c)C=O	cn(c)C=O	8.46726e-05	cn(c)C=O	3.83339e-06	8.08392e-05
cC=C1C(=O)ON=C1C	cC=C1C(=O)ON=C1C	1.89162e-05	cC=C1C(=O)ON=C1C	9.9668e-05	8.07518e-05
cN=NC(C)=CN(C)C	0	0	cN=NC(C)=CN(C)C	8.05011e-05	8.05011e-05
CONC(=S)N/N=C1\ccN(CN(C)C)C1=O	0	0	CONC(=S)N/N=C1\ccN(CN(C)C)C1=O	8.05011e-05	8.05011e-05
Cn1nccn1	Cn1nccn1	0.000226094	Cn1nccn1	0.000145669	8.0425e-05
O=C1C=CCCN1	O=C1C=CCCN1	9.18787e-05	O=C1C=CCCN1	1.15002e-05	8.03785e-05
cn(c)N(C)C	cn(c)N(C)C	0.000137818	cn(c)N(C)C	5.75008e-05	8.03172e-05
cN1C(=C)C(C)=C(C#N)C1=O	cN1C(=C)C(C)=C(C#N)C1=O	8.01687e-05	0	0	8.01687e-05
CN1C(=O)CC(=O)N1C	CN1C(=O)CC(=O)N1C	8.01687e-05	0	0	8.01687e-05
CSC(=O)NC	CSC(=O)NC	8.10695e-06	CSC(=O)NC	8.81679e-05	8.0061e-05
cC=C1C(=O)N(C)C(C)=C1C(=O)OC	cC=C1C(=O)N(C)C(C)=C1C(=O)OC	8.10695e-06	cC=C1C(=O)N(C)C(C)=C1C(=O)OC	8.81679e-05	8.0061e-05
cNC(=S)NNC(C)=O	cNC(=S)NNC(C)=O	0.000127009	cNC(=S)NNC(C)=O	0.000207003	7.9994e-05
cON=[N+]([O-])N(C)C	cON=[N+]([O-])N(C)C	8.37718e-05	cON=[N+]([O-])N(C)C	3.83339e-06	7.99384e-05
CO[C@]1(C)COC(C)(C)O1	CO[C@]1(C)COC(C)(C)O1	8.73749e-05	CO[C@]1(C)COC(C)(C)O1	7.66677e-06	7.97081e-05
CC(OC)OC	CC(OC)OC	8.73749e-05	CC(OC)OC	7.66677e-06	7.97081e-05
c/C=C/C	c/C=C/C	0.000133314	c/C=C/C	5.36674e-05	7.96466e-05
CC1(C)CO1	CC1(C)CO1	0.000148627	CC1(C)CO1	6.90009e-05	7.96261e-05
cNC(C)=CC(c)=O	cNC(C)=CC(c)=O	1.26108e-05	cNC(C)=CC(c)=O	9.20013e-05	7.93905e-05
O=C1ccC(=O)C2=C1CCS2	O=C1ccC(=O)C2=C1CCS2	7.92679e-05	0	0	7.92679e-05
CC=CI	CC=CI	9.4581e-05	CC=CI	1.53335e-05	7.92475e-05
cC=C1C(=N)N2N=C(S(C)(=O)=O)SC2=NC1=O	cC=C1C(=N)N2N=C(S(C)(=O)=O)SC2=NC1=O	5.40463e-06	cC=C1C(=N)N2N=C(S(C)(=O)=O)SC2=NC1=O	8.43345e-05	7.89299e-05
cN=NN(c)C	cN=NN(c)C	5.40463e-06	cN=NN(c)C	8.43345e-05	7.89299e-05
CC(=S)N(C)C	CC(=S)N(C)C	0.000101787	CC(=S)N(C)C	2.30003e-05	7.87867e-05
cS(=O)(=O)N1CCOC1(C)C	cS(=O)(=O)N1CCOC1(C)C	3.24278e-05	cS(=O)(=O)N1CCOC1(C)C	0.000111168	7.87402e-05
cC=C(NC(c)=O)C(=O)OC	cC=C(NC(c)=O)C(=O)OC	2.88247e-05	cC=C(NC(c)=O)C(=O)OC	0.000107335	7.85103e-05
con(c)C(=O)N(C)C	con(c)C(=O)N(C)C	7.83672e-05	0	0	7.83672e-05
CO[C@@H]1CCC=C(C(=O)N(C)C)O1	CO[C@@H]1CCC=C(C(=O)N(C)C)O1	7.1161e-05	CO[C@@H]1CCC=C(C(=O)N(C)C)O1	0.000149502	7.8341e-05
CSC1=NCCN1C(C)=O	CSC1=NCCN1C(C)=O	4.05347e-05	CSC1=NCCN1C(C)=O	0.000118835	7.83003e-05
CN1CNC(=S)N(C)C1	CN1CNC(=S)N(C)C1	9.90849e-06	CN1CNC(=S)N(C)C1	8.81679e-05	7.82594e-05
CC1=NCC(=O)N1C	CC1=NCC(=O)N1C	8.19702e-05	CC1=NCC(=O)N1C	3.83339e-06	7.81368e-05
COC(=O)C1=C(C)NC(C)=C(C#N)C1	COC(=O)C1=C(C)NC(C)=C(C#N)C1	8.19702e-05	COC(=O)C1=C(C)NC(C)=C(C#N)C1	3.83339e-06	7.81368e-05
cC1=NN(C2=NC(=O)CS2)CC1	cC1=NN(C2=NC(=O)CS2)CC1	9.72834e-05	cC1=NN(C2=NC(=O)CS2)CC1	1.91669e-05	7.81165e-05
cC=CC(=O)C=C(O)C=Cc	cC=CC(=O)C=C(O)C=Cc	9.72834e-05	cC=CC(=O)C=C(O)C=Cc	1.91669e-05	7.81165e-05
cC(=O)ON=C(c)C	cC(=O)ON=C(c)C	6.75579e-05	cC(=O)ON=C(c)C	0.000145669	7.81111e-05
c/C=C/C(=O)C=C(O)C(=O)OC	c/C=C/C(=O)C=C(O)C(=O)OC	2.16185e-05	c/C=C/C(=O)C=C(O)C(=O)OC	9.9668e-05	7.80495e-05
cNn(c)nc	cNn(c)nc	2.70232e-06	cNn(c)nc	8.05011e-05	7.77988e-05
cOC1CC(=O)N1C(=O)NC	cOC1CC(=O)N1C(=O)NC	7.74664e-05	0	0	7.74664e-05
CN1ccC2=NCCN2C1=O	CN1ccC2=NCCN2C1=O	7.74664e-05	0	0	7.74664e-05
cC(=O)NC(=O)NC	cC(=O)NC(=O)NC	0.000138719	cC(=O)NC(=O)NC	6.13342e-05	7.73848e-05
CC1=CCCC1=O	CC1=CCCC1=O	0.000245911	CC1=CCCC1=O	0.000168669	7.7242e-05
cN/C(=N/C#N)NC	cN/C(=N/C#N)NC	8.10695e-05	cN/C(=N/C#N)NC	3.83339e-06	7.72361e-05
cNC(=O)C(C)=O	cNC(=O)C(C)=O	0.000111696	cNC(=O)C(C)=O	3.45005e-05	7.71955e-05
cC=NNC(=O)C(=O)NC	cC=NNC(=O)C(=O)NC	5.31455e-05	cC=NNC(=O)C(=O)NC	0.000130335	7.71895e-05
CONC(C)=O	CONC(C)=O	0.000127009	CONC(C)=O	4.9834e-05	7.7175e-05
c/C=C/C(=O)C=C(O)C(=O)O	c/C=C/C(=O)C=C(O)C(=O)O	2.25193e-05	c/C=C/C(=O)C=C(O)C(=O)O	9.9668e-05	7.71487e-05
CC1=C(C(=O)N(C)C)CCC(=O)N1C	CC1=C(C(=O)N(C)C)CCC(=O)N1C	0.000249514	CC1=C(C(=O)N(C)C)CCC(=O)N1C	0.000172502	7.7012e-05
cC=CC(=O)NC(=S)NNC(c)=O	cC=CC(=O)NC(=S)NNC(c)=O	3.60309e-06	cC=CC(=O)NC(=S)NNC(c)=O	8.05011e-05	7.6898e-05
cN(C)C(=O)N(C)C	cN(C)C(=O)N(C)C	0.000387332	cN(C)C(=O)N(C)C	0.000310504	7.6828e-05
cC(=O)C(=O)O	cC(=O)C(=O)O	8.82756e-05	cC(=O)C(=O)O	1.15002e-05	7.67754e-05
CC=CC=CC(=O)NC	CC=CC=CC(=O)NC	8.82756e-05	CC=CC=CC(=O)NC	1.15002e-05	7.67754e-05
cN=NC=C(C)N(C)C	0	0	cN=NC=C(C)N(C)C	7.66677e-05	7.66677e-05
COC(=O)C1=C(N(C)C)CC1	0	0	COC(=O)C1=C(N(C)C)CC1	7.66677e-05	7.66677e-05
cN=NC=CN(C)C	0	0	cN=NC=CN(C)C	7.66677e-05	7.66677e-05
CNC1=NC(=O)CS1	CNC1=NC(=O)CS1	7.65656e-05	0	0	7.65656e-05
cC1=N[C@H](NC(C)=O)C(=O)N(C)cc1	cC1=N[C@H](NC(C)=O)C(=O)N(C)cc1	7.65656e-05	0	0	7.65656e-05
cC(=O)NN1C(=O)CSC1c	cC(=O)NN1C(=O)CSC1c	8.01687e-05	cC(=O)NN1C(=O)CSC1c	3.83339e-06	7.63353e-05
CC(C=CC)=CC	CC(C=CC)=CC	9.90849e-05	CC(C=CC)=CC	2.30003e-05	7.60846e-05
cC(=O)N=C(N)NC	cC(=O)N=C(N)NC	8.73749e-05	cC(=O)N=C(N)NC	1.15002e-05	7.58747e-05
cS(=O)(=O)C=CC	cS(=O)(=O)C=CC	8.73749e-05	cS(=O)(=O)C=CC	1.15002e-05	7.58747e-05
C#CC=C(c)c	C#CC=C(c)c	9.00772e-07	C#CC=C(c)c	7.66677e-05	7.57669e-05
cC=C(c)C(C)=O	cC=C(c)C(C)=O	7.56648e-05	0	0	7.56648e-05
cnn(c)O	cnn(c)O	7.56648e-05	0	0	7.56648e-05
cC(C)=CC(=O)O	cC(C)=CC(=O)O	7.56648e-05	0	0	7.56648e-05
cN(C)[C@H](C)N(C)C	cN(C)[C@H](C)N(C)C	9.0978e-05	cN(C)[C@H](C)N(C)C	1.53335e-05	7.56445e-05
cC=C1SccN1C	cC=C1SccN1C	3.9634e-05	cC=C1SccN1C	0.000115002	7.5368e-05
CN1CCC(=O)N(C)C1=O	CN1CCC(=O)N(C)C1=O	8.2871e-05	CN1CCC(=O)N(C)C1=O	7.66677e-06	7.52042e-05
CS[C@H](C)OC	CS[C@H](C)OC	8.2871e-05	CS[C@H](C)OC	7.66677e-06	7.52042e-05
C[C@@]1(C)O[C@@H]1C	C[C@@]1(C)O[C@@H]1C	9.81841e-05	C[C@@]1(C)O[C@@H]1C	2.30003e-05	7.51838e-05
C=C(C)n(c)c	C=C(C)n(c)c	3.60309e-05	C=C(C)n(c)c	0.000111168	7.51371e-05
cN=NN(C)C	cN=NN(C)C	0.000308965	cN=NN(C)C	0.000233837	7.5128e-05
cNP(C)(=O)Oc	cNP(C)(=O)Oc	2.07178e-05	cNP(C)(=O)Oc	9.58346e-05	7.51168e-05
O=S1(=O)C=CCC1	O=S1(=O)C=CCC1	9.36803e-05	O=S1(=O)C=CCC1	0.000168669	7.49887e-05
CNC(N)=NC(C)=O	CNC(N)=NC(C)=O	7.47641e-05	0	0	7.47641e-05
cC=C(C(c)=O)S(c)(=O)=O	cC=C(C(c)=O)S(c)(=O)=O	7.47641e-05	0	0	7.47641e-05
CSC(=S)SC	CSC(=S)SC	7.47641e-05	0	0	7.47641e-05
CC1=CCN(C)C1=O	CC1=CCN(C)C1=O	7.47641e-05	0	0	7.47641e-05
CSC1=C(C(=O)O)N2C(=O)CC2C1	CSC1=C(C(=O)O)N2C(=O)CC2C1	7.83672e-05	CSC1=C(C(=O)O)N2C(=O)CC2C1	3.83339e-06	7.45338e-05
cC=CC=NNC(c)=O	cC=CC=NNC(c)=O	2.52216e-05	cC=CC=NNC(c)=O	9.9668e-05	7.44464e-05
cC=C1C(=O)ccC1=O	cC=C1C(=O)ccC1=O	3.69316e-05	cC=C1C(=O)ccC1=O	0.000111168	7.42364e-05
c/N=N/C	c/N=N/C	7.92679e-05	c/N=N/C	0.000153335	7.40671e-05
CC1=NS(=O)ON1	CC1=NS(=O)ON1	7.38633e-05	0	0	7.38633e-05
cC(=O)NC(C)=O	cC(=O)NC(C)=O	0.000225193	cC(=O)NC(C)=O	0.000299004	7.3811e-05
cNC(C)NC(C)=O	cNC(C)NC(C)=O	1.44123e-05	cNC(C)NC(C)=O	8.81679e-05	7.37556e-05
CC1OC1(C)C	CC1OC1(C)C	0.000154032	CC1OC1(C)C	8.05011e-05	7.35309e-05
CC(=O)C(=O)O	CC(=O)C(=O)O	0.000129711	CC(=O)C(=O)O	0.000203169	7.3458e-05
cC1=NC(C)(C)N(C)C1=O	cC1=NC(C)(C)N(C)C1=O	1.89162e-05	cC1=NC(C)(C)N(C)C1=O	9.20013e-05	7.30851e-05
cNN=C1ccN(C)C1=O	cNN=C1ccN(C)C1=O	3.60309e-06	cNN=C1ccN(C)C1=O	7.66677e-05	7.30646e-05
cNC(=O)N[C@@H]1N=C(c)ccN(C)C1=O	cNC(=O)N[C@@H]1N=C(c)ccN(C)C1=O	7.29625e-05	0	0	7.29625e-05
NC1=NC(N)=NCC1	NC1=NC(N)=NCC1	7.29625e-05	0	0	7.29625e-05
cC=CS(=O)(=O)Nc	cC=CS(=O)(=O)Nc	0.000118902	cC=CS(=O)(=O)Nc	4.60006e-05	7.29014e-05
cNN1C=NCC1	0	0	cNN1C=NCC1	7.28343e-05	7.28343e-05
cNC(=S)N=C(C)N	0	0	cNC(=S)N=C(C)N	7.28343e-05	7.28343e-05
CO[C@](C)(C)OC	CO[C@](C)(C)OC	0.000195467	CO[C@](C)(C)OC	0.000122668	7.2799e-05
cP(c)(C)=O	cP(c)(C)=O	0.000103589	cP(c)(C)=O	0.000176336	7.2747e-05
cN1CCC(C)=N1	cN1CCC(C)=N1	9.18787e-05	cN1CCC(C)=N1	1.91669e-05	7.27118e-05
cOP(=O)(Oc)OC	cOP(=O)(Oc)OC	3.87332e-05	cOP(=O)(Oc)OC	0.000111168	7.24348e-05
cC=C1C(=O)NC(=O)NC1=O	cC=C1C(=O)NC(=O)NC1=O	0.000142322	cC=C1C(=O)NC(=O)NC1=O	0.00021467	7.2348e-05
cC=C1C=C(C)cc1	cC=C1C=C(C)cc1	8.37718e-05	cC=C1C=C(C)cc1	1.15002e-05	7.22716e-05
c=[N+](C)C	c=[N+](C)C	8.37718e-05	c=[N+](C)C	1.15002e-05	7.22716e-05
COC(=O)C1=C(C)OC(=N)CC1	COC(=O)C1=C(C)OC(=N)CC1	8.10695e-05	COC(=O)C1=C(C)OC(=N)CC1	0.000153335	7.22655e-05
CN(NC(C)=O)C(=O)NC	CN(NC(C)=O)C(=O)NC	3.51301e-05	CN(NC(C)=O)C(=O)NC	0.000107335	7.22049e-05
c/C=N/N=c	c/C=N/N=c	3.51301e-05	c/C=N/N=c	0.000107335	7.22049e-05
cS(=O)(=O)N1CCN(C)C1=N	cS(=O)(=O)N1CCN(C)C1=N	7.20617e-05	0	0	7.20617e-05
cN(C)[C@](c)(C)O	cN(C)[C@](c)(C)O	7.20617e-05	0	0	7.20617e-05
COC(=O)P(=O)(O)OC	COC(=O)P(=O)(O)OC	9.00772e-07	COC(=O)P(=O)(O)OC	7.28343e-05	7.19335e-05
cO[P@](=O)(NC)OC	cO[P@](=O)(NC)OC	9.00772e-07	cO[P@](=O)(NC)OC	7.28343e-05	7.19335e-05
C[C@](C)(OC)O[C@H](C)OC	C[C@](C)(OC)O[C@H](C)OC	7.56648e-05	C[C@](C)(OC)O[C@H](C)OC	3.83339e-06	7.18314e-05
cO[Si](C)(C)C	cO[Si](C)(C)C	7.92679e-05	cO[Si](C)(C)C	7.66677e-06	7.16011e-05
CC(=N)SC(C)=N	CC(=N)SC(C)=N	9.00772e-06	CC(=N)SC(C)=N	8.05011e-05	7.14934e-05
CNOC	CNOC	8.2871e-05	CNOC	1.15002e-05	7.13708e-05
cNC(=S)NC(C)NC(c)=O	cNC(=S)NC(C)NC(c)=O	2.07178e-05	cNC(=S)NC(C)NC(c)=O	9.20013e-05	7.12835e-05
CC1(C)OOC(C)(C)O1	CC1(C)OOC(C)(C)O1	7.1161e-05	0	0	7.1161e-05
c[C@H]1O[C@@H]1C	c[C@H]1O[C@@H]1C	7.1161e-05	0	0	7.1161e-05
cS(=O)(=O)N1CCNC1=O	cS(=O)(=O)N1CCNC1=O	7.1161e-05	0	0	7.1161e-05
CN1ccC(N)=NS1(=O)=O	CN1ccC(N)=NS1(=O)=O	7.1161e-05	0	0	7.1161e-05
cC1=NC(NC(C)=O)C(=O)N(C)cc1	cC1=NC(NC(C)=O)C(=O)N(C)cc1	7.1161e-05	0	0	7.1161e-05
CC=C/C=C/C	CC=C/C=C/C	0.000101787	CC=C/C=C/C	3.06671e-05	7.11199e-05
cC(=O)O[C@@H](C)OC	cC(=O)O[C@@H](C)OC	6.3054e-05	cC(=O)O[C@@H](C)OC	0.000134169	7.1115e-05
CC(=O)C1=C(C)OC(=N)CC1	CC(=O)C1=C(C)OC(=N)CC1	0.000227895	CC(=O)C1=C(C)OC(=N)CC1	0.000299004	7.1109e-05
COO	COO	0.0001171	COO	4.60006e-05	7.10994e-05
O=C1C[C@H]2SCCN12	O=C1C[C@H]2SCCN12	0.000178353	O=C1C[C@H]2SCCN12	0.000107335	7.1018e-05
cO[11CH3]	cO[11CH3]	7.47641e-05	cO[11CH3]	3.83339e-06	7.09307e-05
cC(N(C)C)N(C)C	cC(N(C)C)N(C)C	9.00772e-05	cC(N(C)C)N(C)C	0.000161002	7.09248e-05
cC=C1N=C(c)N(c)C1=O	cC=C1N=C(c)N(c)C1=O	7.83672e-05	cC=C1N=C(c)N(c)C1=O	7.66677e-06	7.07004e-05
COC(=O)N1CC(=O)N1C(=O)OC	COC(=O)N1CC(=O)N1C(=O)OC	9.90849e-06	COC(=O)N1CC(=O)N1C(=O)OC	8.05011e-05	7.05926e-05
CNC1=NS(=O)(=O)cc1	CNC1=NS(=O)(=O)cc1	0.00014052	CNC1=NS(=O)(=O)cc1	0.000210836	7.0316e-05
cC(c)=CC#N	cC(c)=CC#N	7.02602e-05	0	0	7.02602e-05
cN/C(=N/C)NC#N	cN/C(=N/C)NC#N	7.02602e-05	0	0	7.02602e-05
COC1=C(C)C(=O)SC1	COC1=C(C)C(=O)SC1	7.02602e-05	0	0	7.02602e-05
cC(C)=C(C)C(=O)N(C)C	cC(C)=C(C)C(=O)N(C)C	7.02602e-05	0	0	7.02602e-05
CN(C)C1=CC(=O)ccC1=O	CN(C)C1=CC(=O)ccC1=O	7.02602e-05	0	0	7.02602e-05
c/C=C1\C(=O)NC(=O)N(c)C1=O	c/C=C1\C(=O)NC(=O)N(c)C1=O	1.80154e-05	c/C=C1\C(=O)NC(=O)N(c)C1=O	8.81679e-05	7.01525e-05
CN1ccC(=NNC(N)=S)C1=O	CN1ccC(=NNC(N)=S)C1=O	2.70232e-06	CN1ccC(=NNC(N)=S)C1=O	7.28343e-05	7.0132e-05
cC(=O)SC	cC(=O)SC	0.000223391	cC(=O)SC	0.000153335	7.0056e-05
CN(c)C	CN(c)C	7.38633e-05	CN(c)C	3.83339e-06	7.00299e-05
cC(=O)N/N=C/C(=C)C	cC(=O)N/N=C/C(=C)C	1.44123e-05	cC(=O)N/N=C/C(=C)C	8.43345e-05	6.99222e-05
cC(C)(O)OC	cC(C)(O)OC	7.74664e-05	cC(C)(O)OC	7.66677e-06	6.97996e-05
CS(=O)(=O)C=CC	CS(=O)(=O)C=CC	7.74664e-05	CS(=O)(=O)C=CC	7.66677e-06	6.97996e-05
cNC(=NC)Nc	cNC(=NC)Nc	9.27795e-05	cNC(=NC)Nc	2.30003e-05	6.97792e-05
cC(OC)OC	cC(OC)OC	0.000206277	cC(OC)OC	0.000276004	6.9727e-05
CP(=O)(O)OP(=O)(O)OP(=O)(O)O	CP(=O)(O)OP(=O)(O)OP(=O)(O)O	1.08093e-05	CP(=O)(O)OP(=O)(O)OP(=O)(O)O	8.05011e-05	6.96918e-05
CN=C(N)NC	CN=C(N)NC	8.10695e-05	CN=C(N)NC	1.15002e-05	6.95693e-05
CC(=O)C1=C(C)N(C)C(=O)NC1	CC(=O)C1=C(C)N(C)C(=O)NC1	3.78324e-05	CC(=O)C1=C(C)N(C)C(=O)NC1	0.000107335	6.95026e-05
c[s+]c	c[s+]c	6.93594e-05	0	0	6.93594e-05
cC1N(C)ccC(=O)N1C	cC1N(C)ccC(=O)N1C	8.46726e-05	cC1N(C)ccC(=O)N1C	1.53335e-05	6.93391e-05
cC=CC=O	cC=CC=O	9.99857e-05	cC=CC=O	3.06671e-05	6.93186e-05
COP(=O)(O)OP(=O)(O)O[C@H](C)OC	COP(=O)(O)OP(=O)(O)O[C@H](C)OC	7.29625e-05	COP(=O)(O)OP(=O)(O)O[C@H](C)OC	3.83339e-06	6.91291e-05
CC(C)=NNC(N)=S	CC(C)=NNC(N)=S	3.06262e-05	CC(C)=NNC(N)=S	9.9668e-05	6.90418e-05
COC(=O)P(=O)(OC)OC	0	0	COC(=O)P(=O)(OC)OC	6.90009e-05	6.90009e-05
cS(=O)(=O)N1CCN=C1SC	cS(=O)(=O)N1CCN=C1SC	2.34201e-05	cS(=O)(=O)N1CCN=C1SC	9.20013e-05	6.85812e-05
COP1(=S)NCCO1	COP1(=S)NCCO1	6.84587e-05	0	0	6.84587e-05
cC=CS(c)(=O)=O	cC=CS(c)(=O)=O	6.84587e-05	0	0	6.84587e-05
CC(=O)NC(C)=C(C)C(=O)O	CC(=O)NC(C)=C(C)C(=O)O	6.84587e-05	0	0	6.84587e-05
cC1=N[C@](C)(C)N(C)C1=O	cC1=N[C@](C)(C)N(C)C1=O	6.84587e-05	0	0	6.84587e-05
CC1=C(C(=O)O)N2C(=O)C[C@H]2S1	CC1=C(C(=O)O)N2C(=O)C[C@H]2S1	7.20617e-05	CC1=C(C(=O)O)N2C(=O)C[C@H]2S1	3.83339e-06	6.82283e-05
CC=NOC	CC=NOC	0.000252216	CC=NOC	0.000184003	6.8213e-05
cN=C1ccNC1=O	cN=C1ccNC1=O	4.68401e-05	cN=C1ccNC1=O	0.000115002	6.81619e-05
CP(=O)(NC)NC	CP(=O)(NC)NC	1.62139e-05	CP(=O)(NC)NC	8.43345e-05	6.81206e-05
cC(=O)N(c)c	cC(=O)N(c)c	0.000119803	cC(=O)N(c)c	0.000187836	6.8033e-05
cSC(C)=N	cSC(C)=N	7.56648e-05	cSC(C)=N	7.66677e-06	6.7998e-05
cC(N)=NC	cC(N)=NC	7.56648e-05	cC(N)=NC	7.66677e-06	6.7998e-05
cNC(=O)C1=C(O)ccS(=O)(=O)N1C	cNC(=O)C1=C(O)ccS(=O)(=O)N1C	9.0978e-05	cNC(=O)C1=C(O)ccS(=O)(=O)N1C	2.30003e-05	6.79777e-05
CSC1=NNCO1	CSC1=NNCO1	4.3237e-05	CSC1=NNCO1	0.000111168	6.7931e-05
cNC1ccC(=O)N1c	cNC1ccC(=O)N1c	2.79239e-05	cNC1ccC(=O)N1c	9.58346e-05	6.79107e-05
c/N=c	c/N=c	7.92679e-05	c/N=c	1.15002e-05	6.77677e-05
cC(=O)NNC(=S)NC(C)=O	cC(=O)NNC(=S)NC(C)=O	9.00772e-06	cC(=O)NNC(=S)NC(C)=O	7.66677e-05	6.766e-05
cNC(=O)C(O)=C(C)C(c)=O	cNC(=O)C(O)=C(C)C(c)=O	6.75579e-05	0	0	6.75579e-05
CC1=C(N2CC2)C(=O)ccC1=O	CC1=C(N2CC2)C(=O)ccC1=O	6.75579e-05	0	0	6.75579e-05
C[Si](C)(C)C	C[Si](C)(C)C	0.000236002	C[Si](C)(C)C	0.000168669	6.7333e-05
cN1C(=O)C=CC1=O	cN1C(=O)C=CC1=O	7.83672e-05	cN1C(=O)C=CC1=O	0.000145669	6.73018e-05
cNS(N)(=O)=O	cNS(N)(=O)=O	0.000101787	cNS(N)(=O)=O	3.45005e-05	6.72865e-05
CON(C)C	CON(C)C	0.000227895	CON(C)C	0.000295171	6.7276e-05
CC(=O)NC1=NCCC(=O)N1	CC(=O)NC1=NCCC(=O)N1	1.80154e-06	CC(=O)NC1=NCCC(=O)N1	6.90009e-05	6.71994e-05
COC(=O)C(=CC)OC	COC(=O)C(=CC)OC	1.80154e-06	COC(=O)C(=CC)OC	6.90009e-05	6.71994e-05
c[nH]n(c)c	c[nH]n(c)c	0.00037382	c[nH]n(c)c	0.000306671	6.7149e-05
c[C@@H](OC)OC	c[C@@H](OC)OC	0.000108993	c[C@@H](OC)OC	4.21672e-05	6.68258e-05
c/C=N/NC(=N)NO	c/C=N/NC(=N)NO	4.05347e-05	c/C=N/NC(=N)NO	0.000107335	6.68003e-05
cC=Cn(c)c	cC=Cn(c)c	6.66571e-05	0	0	6.66571e-05
cB1OCCO1	cB1OCCO1	6.66571e-05	0	0	6.66571e-05
cC(SC)SC	cC(SC)SC	9.72834e-05	cC(SC)SC	3.06671e-05	6.66163e-05
cOP(=O)(O)Oc	cOP(=O)(O)Oc	7.02602e-05	cOP(=O)(O)Oc	3.83339e-06	6.64268e-05
cC(=O)NN(c)c	cC(=O)NN(c)c	8.55733e-05	cC(=O)NN(c)c	1.91669e-05	6.64064e-05
cC(=O)N(c)C(C)=O	cC(=O)N(c)C(C)=O	6.03517e-05	cC(=O)N(c)C(C)=O	0.000126502	6.61503e-05
CNC(C)=C1C(=O)NC(=O)N(C)C1=O	CNC(C)=C1C(=O)NC(=O)N(C)C1=O	1.44123e-05	CNC(C)=C1C(=O)NC(=O)N(C)C1=O	8.05011e-05	6.60888e-05
CSC1=NN(C)C(=NC(C)=O)S1	CSC1=NN(C)C(=NC(C)=O)S1	1.44123e-05	CSC1=NN(C)C(=NC(C)=O)S1	8.05011e-05	6.60888e-05
cN(C)C(C)=N	cN(C)C(C)=N	4.14355e-05	cN(C)C(C)=N	0.000107335	6.58995e-05
CSc	CSc	6.57563e-05	0	0	6.57563e-05
cN/C(=N/C#N)N(C)C	cN/C(=N/C#N)N(C)C	6.57563e-05	0	0	6.57563e-05
cOC(C)=C(C)C(=O)OC	cOC(C)=C(C)C(=O)OC	6.57563e-05	0	0	6.57563e-05
COOC(C)(C)OC	COOC(C)(C)OC	6.57563e-05	0	0	6.57563e-05
CC#CC#CC	CC#CC#CC	0.000127009	CC#CC#CC	6.13342e-05	6.56748e-05
cC1SCCN1C(C)=O	cC1SCCN1C(C)=O	3.78324e-05	cC1SCCN1C(C)=O	0.000103501	6.56686e-05
CNC(=O)N(C)C1=NC(C(=O)OC)=C(C(=O)OC)CC1	CNC(=O)N(C)C1=NC(C(=O)OC)=C(C(=O)OC)CC1	7.20617e-06	CNC(=O)N(C)C1=NC(C(=O)OC)=C(C(=O)OC)CC1	7.28343e-05	6.56281e-05
c/C=C/C(=O)O	c/C=C/C(=O)O	8.46726e-05	c/C=C/C(=O)O	1.91669e-05	6.55057e-05
cn(c)C(C)=O	cn(c)C(C)=O	0.000594509	cn(c)C(C)=O	0.000529007	6.5502e-05
cC=C1NC(=S)NC1=O	cC=C1NC(=S)NC1=O	7.65656e-05	cC=C1NC(=S)NC1=O	0.000141835	6.52694e-05
cC(=O)NN(c)C	cC(=O)NN(c)C	0.000134215	cC(=O)NN(c)C	6.90009e-05	6.52141e-05
COC(C)N1C(=O)NC(=O)C[C@H]1OC	0	0	COC(C)N1C(=O)NC(=O)C[C@H]1OC	6.51676e-05	6.51676e-05
O=C1ccC(=O)C(C2=C(C3=C(O)C(=O)ccC3=O)C(=O)ccC2=O)=C1O	0	0	O=C1ccC(=O)C(C2=C(C3=C(O)C(=O)ccC3=O)C(=O)ccC2=O)=C1O	6.51676e-05	6.51676e-05
cSC1=C(C)C(=O)NC(=O)C1	0	0	cSC1=C(C)C(=O)NC(=O)C1	6.51676e-05	6.51676e-05
cO[C@](C)(OC)C(=O)O	cO[C@](C)(OC)C(=O)O	7.65656e-05	cO[C@](C)(OC)C(=O)O	1.15002e-05	6.50654e-05
[truncated: 29,617 more rows]
